# Supplementary material for: Sequential drug treatment targeting cell cycle and cell fate regulatory programs blocks non-genetic cancer evolution in acute lymphoblastic leukemia
Source: Genome Biol. 2024 May 31;25:143. doi: 10.1186/s13059-024-03260-4 (PMC11143599; doi:10.1186/s13059-024-03260-4)
Supplement: Supplementary file 2 — Additional file 2. Table S2 GRO-seq summary of significantly differentially expressed genes. Differentially expressed genes based on one-way ANOVA-like statistical comparison of mean transcriptional activity levels across sample conditions and summary of pathway enrichment analysis. [file 13059_2024_3260_MOESM2_ESM.xlsx]

## Sheet: DataSummary
Table S2. GRO-seq gene expression and pathway enrichment analysis summary.
Data sheet: DEgenes_GROseq
Summary of significantly differentially expressed (DE) genes based on one-way ANOVA-like statistical comparison of mean transcriptional activity levels across sample conditions. Reference sample: 4 h DMSO
Gene	Gene symbol
logFC.AZD1775_4h	log2 fold change vs 4 h DMSO
logFC.DMSO_10h	log2 fold change vs 4 h DMSO
logFC.AZD1775_10h	log2 fold change vs 4 h DMSO
logFC.DMSO_24h	log2 fold change vs 4 h DMSO
logFC.AZD1775_24h	log2 fold change vs 4 h DMSO
logCPM	log2 expression level at 4 h
LR	likelihood ratio statistic
PValue	p-value from likelihood ratio test
FDR	Benjamini Hochberg adjusted p-value
GeneCluster	Cluster name assigned based on most prominent AZD1775 effect shared by majority of genes
Data sheet: PathwayEnrichment
Summary of pathway analysis results with FDR < 0.1: Bioplanet gene sets tested using Enrichr (online web server Enrichr (Chen, Tan et al. 2013, Kuleshov, Jones et al. 2016))
Gene Cluster	Cluster name assigned based on most prominent AZD1775 effect shared by majority of genes
Term	Gene set
Overlap	Number of DE genes from gene set
P-value	Fisher's exact test p-value
FDR	Benjamini Hochberg adjusted p-value
Odds Ratio	Odds ratio statistic
Combined Score	Score accounting for gene set size
Genes	DE genes from gene set
NotAssigned: cluster genes differ from 4 h baseline both in DMSO and AZD1775 samples.

## Sheet: DEgenes_GROseq
Gene	logFC.AZD1775_4h	logFC.DMSO_10h	logFC.AZD1775_10h	logFC.DMSO_24h	logFC.AZD1775_24h	logCPM	LR	PValue	FDR	GeneCluster
WARS	1.09544	-0.93478	0.79211	0.282464	0.767277	6.51377	249.855	5.90484e-52	4.12564e-49	4h_UP
AURKA	1.45058	0.013875	0.845667	0.163985	0.971139	6.13207	209.954	2.10532e-43	1.06979e-40	4h_UP
JDP2	2.0371	-0.805938	1.69049	1.02017	1.37545	4.37884	194.955	3.40814e-40	1.46537e-37	4h_UP
GPT2	1.21299	-0.6214	0.756165	0.350492	0.614798	7.47398	188.005	1.04299e-38	4.16415e-36	4h_UP
TM6SF1	1.55408	-0.76456	1.14728	1.36644	0.951844	5.55863	176.155	3.54459e-36	1.32083e-33	4h_UP
PLK1	1.43046	-0.116063	0.941809	-0.196429	0.926266	5.39122	165.364	7.11292e-34	2.56501e-31	4h_UP
SARS	0.888168	-0.444188	0.721401	0.412154	0.889829	6.68438	164.7	9.85153e-34	3.44157e-31	4h_UP
CARS	1.07248	-0.655831	0.71936	0.667127	0.810645	6.80216	157.443	3.471e-32	1.10864e-29	4h_UP
CDKN3	0.963895	-0.121304	0.616045	-0.131219	0.352823	5.89424	148.124	3.34767e-30	9.59579e-28	4h_UP
DLGAP5	1.22906	-0.015873	0.573191	0.177609	0.34224	6.88926	144.089	2.41664e-29	6.58917e-27	4h_UP
GOT1	1.12443	-0.709349	0.506654	0.373223	0.683403	6.10268	141.194	9.97217e-29	2.65426e-26	4h_UP
RIMS3	1.36327	-0.552011	1.48353	0.815214	1.16234	4.35595	139.933	1.8492e-28	4.69824e-26	4h_UP
VLDLR-AS1	1.29621	-0.226615	0.905652	0.685289	0.458813	6.95082	139.303	2.51622e-28	6.11495e-26	4h_UP
FAM72C	0.975113	-0.176047	0.391837	0.00907812	0.343709	5.6862	132.942	5.65078e-27	1.21481e-24	4h_UP
CENPE	1.23065	-0.0852467	0.381338	0.175178	0.356061	7.84746	130.907	1.52797e-26	3.22287e-24	4h_UP
SLC7A11	2.09267	-1.08788	1.14771	1.20367	0.768709	6.40462	125.58	2.06122e-25	3.84039e-23	4h_UP
KIF14	1.12108	0.070436	0.461287	0.257495	0.464302	7.01138	123.187	6.63018e-25	1.15811e-22	4h_UP
KIF21B	1.59562	-0.150735	1.24317	0.771455	1.68046	4.68534	120.554	2.39587e-24	4.12053e-22	4h_UP
PIF1	1.82837	-0.092033	0.732566	-0.177996	0.903895	4.53653	118.933	5.28205e-24	8.94668e-22	4h_UP
SNTB1	0.981096	-0.321118	0.596784	0.58668	0.371383	9.04129	117.895	8.75946e-24	1.46152e-21	4h_UP
CCNB2	1.15281	0.0936811	0.838217	0.286811	0.824606	7.05269	116.363	1.84836e-23	2.99462e-21	4h_UP
ASS1	1.27794	-0.971311	1.13563	0.482169	1.15492	6.80883	113.57	7.20616e-23	1.10353e-20	4h_UP
KPNA2	0.805765	-0.391942	0.167131	-0.409484	0.473506	6.19064	110.512	3.19313e-22	4.46201e-20	4h_UP
CCNG2	1.41564	1.02831	1.51757	1.06191	1.06472	5.03605	108.027	1.06998e-21	1.40722e-19	4h_UP
KIF20A	1.11292	-0.193591	0.588881	-0.1124	0.245814	4.82232	103.309	1.05992e-20	1.30207e-18	4h_UP
FYN	0.858417	0.189146	0.778792	0.374068	0.843709	8.22442	100.9	3.41419e-20	4.06035e-18	4h_UP
CDCA2	0.942852	-0.0429133	0.566352	0.223037	0.343917	7.92362	99.9042	5.53676e-20	6.18955e-18	4h_UP
PSAT1	1.16844	-0.713517	0.543179	0.585184	0.450251	6.54295	99.6213	6.35138e-20	7.02991e-18	4h_UP
MARS	0.898711	-0.736753	0.273846	0.233588	0.532621	6.42821	98.1027	1.32682e-19	1.44005e-17	4h_UP
ALDH1L2	1.306	-0.374041	0.836637	0.920908	0.594515	5.74268	97.4925	1.78381e-19	1.89916e-17	4h_UP
CCNB1	0.946155	-0.263497	0.486322	0.175152	0.791045	6.09473	97.2926	1.96535e-19	2.0727e-17	4h_UP
NHSL1	0.897019	-0.276782	0.506824	0.717566	0.203029	7.21548	96.5189	2.8599e-19	2.96027e-17	4h_UP
GTSE1	0.747411	-0.17084	0.406564	-0.250666	0.314227	6.4034	95.6688	4.31818e-19	4.38845e-17	4h_UP
PRR11	1.01679	0.0675177	0.581045	0.174406	0.354155	6.48939	95.1561	5.53618e-19	5.5258e-17	4h_UP
FAM72A	0.935216	-0.174079	0.44142	-0.00604756	0.304151	5.091	94.6479	7.08179e-19	6.88412e-17	4h_UP
GPSM2	1.16118	0.319069	0.869889	0.458684	0.608036	6.14336	93.1732	1.44664e-18	1.37051e-16	4h_UP
CENPA	1.13673	-0.26745	0.578185	-0.218435	0.497471	4.43866	92.3896	2.1141e-18	1.96946e-16	4h_UP
KIF23	0.906898	-0.0964369	0.359708	0.0289766	0.271601	7.25012	87.2405	2.55099e-17	2.14418e-15	4h_UP
HMMR	1.15038	0.131468	0.786257	0.514866	0.908887	7.23773	86.3864	3.85396e-17	3.14478e-15	4h_UP
KIFC1	0.861094	0.145996	0.534406	0.0029312	0.147586	6.01503	86.0248	4.58946e-17	3.69105e-15	4h_UP
CENPF	0.836011	-0.0704271	0.345963	0.05716	0.408309	7.81332	85.4357	6.09979e-17	4.83614e-15	4h_UP
SGO2	0.948308	0.248531	0.706697	0.0712458	0.380362	6.71396	83.0076	1.96893e-16	1.47722e-14	4h_UP
CDC20	1.0362	-0.503506	0.499316	-0.531602	0.484067	3.93896	82.652	2.33733e-16	1.7304e-14	4h_UP
APLF	0.702623	0.0216118	0.665199	0.415056	0.77216	6.10708	82.3356	2.72253e-16	1.98922e-14	4h_UP
XAF1	1.24064	0.232381	1.22772	1.0971	1.17779	5.14607	81.704	3.69176e-16	2.66259e-14	4h_UP
FBXO39	1.21161	0.163246	1.34652	1.25183	1.01292	4.9633	80.5732	6.3668e-16	4.50471e-14	4h_UP
FAM72B	0.962804	-0.184994	0.387226	0.0593761	0.461845	5.12095	80.3633	7.04444e-16	4.95282e-14	4h_UP
TOP2A	0.908906	-0.056224	0.476513	0.152567	0.500264	7.8058	78.7248	1.55083e-15	1.03812e-13	4h_UP
SPA17	1.50054	0.0113109	0.928771	-0.556376	0.76641	3.13368	76.8452	3.83151e-15	2.44757e-13	4h_UP
TPX2	0.884447	0.0206497	0.481371	0.215823	0.364292	7.79508	76.3721	4.81029e-15	3.03809e-13	4h_UP
CEBPB-AS1	1.35161	-0.888943	1.12931	-0.0346617	0.835314	2.75051	74.9393	9.57828e-15	5.98187e-13	4h_UP
MKI67	0.774322	-0.145803	0.429932	0.217565	0.0200719	7.10929	74.8142	1.01718e-14	6.31723e-13	4h_UP
PHGDH	1.16052	-0.236197	0.743061	0.704574	0.316108	6.50637	72.7667	2.71894e-14	1.6082e-12	4h_UP
LMO2	1.13822	0.00370278	0.879066	0.762929	0.551619	5.7991	72.5941	2.95375e-14	1.73789e-12	4h_UP
BIRC5	0.858934	-0.0346664	0.520489	-0.176021	0.436339	5.3686	72.2216	3.53197e-14	2.06722e-12	4h_UP
DEPDC1	0.93931	0.139516	0.616241	0.353663	0.642584	6.63989	71.8655	4.18992e-14	2.39729e-12	4h_UP
CKAP2L	0.753602	-0.0801349	0.424402	0.115811	0.123995	6.63452	71.8589	4.20314e-14	2.39729e-12	4h_UP
STC2	1.29754	-0.365851	1.2246	0.557994	1.00852	5.02141	71.4528	5.10702e-14	2.8834e-12	4h_UP
FAM83D	0.797953	-0.0890647	0.528904	-0.0428657	0.512958	6.67378	71.3762	5.29808e-14	2.97624e-12	4h_UP
IQGAP3	1.16379	0.40713	0.752259	0.448376	0.25214	6.2296	71.1892	5.79512e-14	3.20711e-12	4h_UP
GAS2L3	0.939575	0.396625	0.617019	0.396046	0.244257	5.97122	69.3956	1.36896e-13	7.2529e-12	4h_UP
NEIL3	0.552241	0.148121	0.189698	0.376254	-0.366484	6.99441	68.5959	2.00775e-13	1.04882e-11	4h_UP
ASPM	0.971232	0.0541077	0.55577	0.406775	0.555247	8.2303	68.0273	2.63577e-13	1.36413e-11	4h_UP
FAM72D	1.02942	-0.153874	0.280615	0.00756404	0.37548	4.21878	67.5005	3.3915e-13	1.73915e-11	4h_UP
SESN3	1.06066	0.119159	1.0676	0.729139	0.85713	4.61646	66.4841	5.51432e-13	2.76433e-11	4h_UP
MTHFD2	0.641796	-0.46124	0.272971	0.325481	0.296939	6.50954	66.4601	5.57808e-13	2.78381e-11	4h_UP
CDCA8	0.656994	-0.194887	0.290404	-0.271262	0.124223	5.94953	66.0491	6.78912e-13	3.32876e-11	4h_UP
DEPDC1B	0.780532	0.00832398	0.393261	0.0904414	0.252098	7.19988	65.4318	9.11857e-13	4.39382e-11	4h_UP
KIF18A	0.941063	0.197967	0.553863	0.428641	0.519748	7.63541	65.3618	9.4287e-13	4.52375e-11	4h_UP
PRC1	0.715373	0.0368586	0.53336	0.0371926	0.523369	7.16163	65.1707	1.033e-12	4.93499e-11	4h_UP
BUB1	0.847933	0.114572	0.514498	0.204535	0.522473	7.64338	64.6245	1.34084e-12	6.32457e-11	4h_UP
MAP2K6	1.10675	0.579051	0.893113	0.360891	-0.417564	5.7698	64.5702	1.37605e-12	6.46339e-11	4h_UP
CDC25C	1.202	0.434576	0.884078	0.562996	0.299068	5.93492	64.2702	1.58801e-12	7.42778e-11	4h_UP
ZBED3-AS1	0.657024	-0.24622	0.153023	0.178031	-0.176203	6.48017	64.2553	1.59934e-12	7.4496e-11	4h_UP
AARS	0.696985	-0.434223	0.509367	0.184397	0.641425	6.92342	64.0676	1.74922e-12	8.11391e-11	4h_UP
NDC80	0.861416	0.0594601	0.418099	0.319008	0.197114	7.65897	63.0684	2.8177e-12	1.29095e-10	4h_UP
KDM4A	0.753861	-0.145337	0.41715	0.367261	0.398589	6.95819	62.9483	2.98379e-12	1.35281e-10	4h_UP
TTK	0.861585	0.108614	0.398851	0.275	0.383494	7.01135	62.8306	3.15605e-12	1.42264e-10	4h_UP
SUN2	0.648336	-0.191961	0.614376	-0.225458	0.421721	5.51475	62.8196	3.17273e-12	1.42442e-10	4h_UP
NCOA7	0.756194	-0.0373455	0.341577	0.458946	0.11931	7.64547	61.5393	5.84057e-12	2.54053e-10	4h_UP
RACGAP1	0.862795	0.128315	0.462212	0.26098	0.39354	6.96907	61.5002	5.95038e-12	2.57827e-10	4h_UP
ALPK1	0.996811	0.243316	0.614904	0.44785	0.313103	6.99212	61.4782	6.0129e-12	2.58532e-10	4h_UP
KIF4A	0.766277	-0.0161861	0.288629	0.142834	0.185102	7.30126	60.9155	7.86128e-12	3.31972e-10	4h_UP
LOC100506844	0.905131	0.133761	0.822834	0.60656	0.786823	5.39181	60.5296	9.44678e-12	3.92586e-10	4h_UP
TACC3	0.706657	-0.25753	0.458865	-0.517419	0.179522	5.58701	60.0578	1.18248e-11	4.85991e-10	4h_UP
FBXO43	0.909436	0.475019	0.501296	0.541153	0.0580415	5.48944	59.5983	1.47138e-11	6.00313e-10	4h_UP
UBE2S	0.744809	-0.210959	0.485674	-0.45555	0.330825	5.09838	59.499	1.54256e-11	6.22536e-10	4h_UP
LOC102724467	1.4491	-0.54643	1.295	0.217502	0.432708	2.98505	59.4714	1.56297e-11	6.28505e-10	4h_UP
HCG27	0.991086	0.151179	0.825102	0.142284	0.678221	5.28827	59.1405	1.8293e-11	7.30349e-10	4h_UP
CLIC4	0.820638	-0.058928	0.633322	0.594079	0.618996	8.11161	58.7892	2.16179e-11	8.56973e-10	4h_UP
CCDC149	0.734445	0.200178	0.669527	0.451892	0.796949	6.51147	58.6605	2.29819e-11	9.04628e-10	4h_UP
GARS	0.862454	-0.419105	0.394471	0.618751	0.539671	7.11323	58.0039	3.1396e-11	1.21026e-09	4h_UP
STAG3	1.1802	0.359863	1.47416	0.952955	0.785527	3.78839	57.8279	3.41343e-11	1.29792e-09	4h_UP
TUBE1	0.837553	-0.323426	0.376655	0.640567	0.2989	5.34327	57.5899	3.82175e-11	1.4385e-09	4h_UP
KIF2C	0.775401	-0.119643	0.413868	-0.231596	0.32738	5.99641	57.4668	4.05184e-11	1.49435e-09	4h_UP
INCENP	0.857193	-0.0532397	0.542131	-0.152104	0.230963	5.86293	57.1064	4.8079e-11	1.74505e-09	4h_UP
CEP55	0.700894	0.0274489	0.478161	0.132431	0.401241	5.81258	56.224	7.30753e-11	2.58021e-09	4h_UP
SPC25	0.64594	0.290463	0.411336	0.421925	-0.272967	5.56192	55.9896	8.16678e-11	2.85301e-09	4h_UP
PIMREG	1.54801	0.102058	0.996869	-0.399898	0.232778	2.80958	55.9174	8.45095e-11	2.94309e-09	4h_UP
TROAP	0.885103	-0.123967	0.233107	-0.281955	0.433544	4.45513	54.5455	1.61885e-10	5.51741e-09	4h_UP
DNMT3B	0.826086	-0.284502	0.628795	-0.100014	0.282096	4.52567	54.2915	1.82574e-10	6.16615e-09	4h_UP
LINC-PINT	0.587391	-0.304783	0.211192	0.357836	0.299998	8.71677	53.8559	2.24373e-10	7.50979e-09	4h_UP
HJURP	0.673371	-0.176399	0.321233	-0.0531888	-0.0744194	6.40818	53.5821	2.55401e-10	8.37282e-09	4h_UP
CEP70	0.764198	0.139683	0.507025	0.194118	0.328594	7.311	53.4488	2.7202e-10	8.89155e-09	4h_UP
SKA1	0.755119	0.335855	0.566637	0.615559	-0.116725	5.19164	53.3679	2.82635e-10	9.21158e-09	4h_UP
REXO5	0.709218	-0.146632	0.283368	0.0608772	-0.120216	4.86269	52.6019	4.05971e-10	1.29298e-08	4h_UP
BORA	0.585387	-0.142034	0.0431744	0.00692626	0.160326	6.26395	52.0885	5.17397e-10	1.62929e-08	4h_UP
ECT2	0.782765	-0.0215006	0.334912	0.0306477	0.387603	7.50365	51.5542	6.65858e-10	2.06767e-08	4h_UP
AMMECR1	0.63067	-0.0951169	0.525377	0.406672	0.606718	6.73718	51.4837	6.8839e-10	2.12583e-08	4h_UP
LINC00968	0.815417	0.13017	0.592491	0.205312	0.482284	5.18587	51.2877	7.5509e-10	2.31264e-08	4h_UP
ANLN	0.817287	0.0925077	0.413915	0.276416	0.19809	6.73106	50.6161	1.03654e-09	3.15734e-08	4h_UP
ANKRD11	0.438446	-0.289299	0.24488	0.243462	0.570914	9.11483	50.346	1.17729e-09	3.54862e-08	4h_UP
NARS	0.436079	-0.348984	0.157414	0.305736	0.281871	6.40278	50.2187	1.25007e-09	3.75659e-08	4h_UP
LINC01572	0.729537	0.0944118	0.322242	0.580733	0.105159	7.78137	48.5624	2.72655e-09	7.71649e-08	4h_UP
TMEM71	1.17769	0.412958	1.00264	0.671691	0.916182	6.0632	48.4372	2.89201e-09	8.11967e-08	4h_UP
WIPI1	1.05536	0.36923	1.21423	0.536488	0.81631	4.5404	48.4327	2.89807e-09	8.11967e-08	4h_UP
ARL6IP1	0.939446	0.226493	0.701417	0.169245	0.682195	5.7214	48.1402	3.32544e-09	9.24753e-08	4h_UP
HHIPL1	0.889431	0.594154	0.886091	0.409547	0.551061	5.88712	47.0195	5.62978e-09	1.52386e-07	4h_UP
FAM185A	0.735763	0.16328	0.39734	0.401803	0.0984306	5.87848	46.698	6.54653e-09	1.7508e-07	4h_UP
CIT	0.649919	-0.0340388	0.231709	0.214294	-0.105675	8.37123	46.6334	6.74793e-09	1.79607e-07	4h_UP
KNSTRN	0.627349	-0.0510765	0.345174	0.000945154	0.447774	6.15933	46.4941	7.20371e-09	1.90362e-07	4h_UP
PDE4DIP	0.736448	0.509306	0.84635	0.744845	0.506952	7.22323	45.9763	9.1834e-09	2.36346e-07	4h_UP
FAM107B	0.713364	-0.209086	0.379392	0.271501	0.244946	7.67655	45.5479	1.12255e-08	2.85853e-07	4h_UP
KNL1	0.631108	-0.0754142	0.362508	0.059218	0.333893	7.53588	45.5344	1.12966e-08	2.8701e-07	4h_UP
KIF18B	0.502748	-0.17453	0.135665	-0.130171	-0.100354	5.91619	45.5173	1.13875e-08	2.88664e-07	4h_UP
ARHGAP19	0.76211	0.228805	0.537889	0.323601	0.498199	6.70574	45.2361	1.29906e-08	3.2532e-07	4h_UP
ARHGAP19-SLIT1	0.760318	0.233689	0.574851	0.289214	0.485643	6.99721	45.2052	1.31797e-08	3.28874e-07	4h_UP
CENPI	0.718851	0.165936	0.399941	0.507834	0.13266	6.30162	45.033	1.42861e-08	3.54111e-07	4h_UP
TSEN15	0.519325	-0.403975	0.168017	0.153149	0.399451	5.54515	44.5316	1.80644e-08	4.40922e-07	4h_UP
LOC100996724	0.730044	0.503595	0.841369	0.740047	0.495001	7.27466	43.9593	2.36073e-08	5.62699e-07	4h_UP
ARHGAP15	0.627096	0.215991	0.288639	0.551927	0.10738	9.19753	43.9366	2.38591e-08	5.66287e-07	4h_UP
YARS	0.380042	-0.395334	0.12818	0.266188	0.193743	7.51932	43.9179	2.40687e-08	5.70051e-07	4h_UP
AURKB	0.565008	-0.118344	0.210644	-0.289275	-0.146506	5.36762	41.5721	7.18942e-08	1.55155e-06	4h_UP
SHMT2	0.750584	-0.660408	0.564454	0.0794005	0.475539	3.65592	41.4993	7.43728e-08	1.5958e-06	4h_UP
MTHFD1L	0.213906	-0.615322	-0.0723258	-0.133515	0.253979	8.99147	41.0674	9.09326e-08	1.92891e-06	4h_UP
CDCA3	1.30806	0.115195	0.939521	-0.580125	-0.0263041	2.66601	40.8405	1.01055e-07	2.12748e-06	4h_UP
NEK2	0.921006	0.260698	0.726717	0.498185	0.640486	4.83907	40.8083	1.02579e-07	2.1555e-06	4h_UP
CKAP2	0.734136	0.233069	0.458833	0.301343	0.371267	6.58626	40.7265	1.06552e-07	2.23061e-06	4h_UP
EIF4EBP1	0.426121	-0.483267	0.184192	0.219202	0.166043	6.91438	40.5829	1.1391e-07	2.36691e-06	4h_UP
NUSAP1	0.719941	-0.0206283	0.39877	0.148797	0.200186	7.957	40.3747	1.25479e-07	2.58807e-06	4h_UP
TARS	0.334288	-0.342145	0.138565	0.310514	0.287062	7.28723	39.5795	1.81524e-07	3.63015e-06	4h_UP
TMEM267	0.59563	-0.259785	0.306868	0.19394	0.395083	7.22188	39.5344	1.85356e-07	3.69358e-06	4h_UP
EIF2S2	0.369752	-0.376772	0.0906746	0.200481	0.165272	7.46674	39.5256	1.86118e-07	3.69559e-06	4h_UP
LOC101929680	0.74581	0.354747	0.683955	0.512855	0.490016	7.7251	39.5094	1.87521e-07	3.71685e-06	4h_UP
LINC00114	0.690769	0.419743	0.625195	0.361162	0.584884	5.82722	39.3439	2.02488e-07	3.96505e-06	4h_UP
G2E3	0.616187	-0.0129463	0.308196	0.111526	0.456027	7.64371	39.3169	2.05036e-07	4.00716e-06	4h_UP
DZIP3	0.83727	0.0603725	0.379717	0.402936	0.327081	6.37626	38.9004	2.48697e-07	4.77695e-06	4h_UP
MXD3	0.864424	-0.338537	0.482807	-0.965031	0.0997432	3.05317	38.4069	3.12562e-07	5.87229e-06	4h_UP
SLC1A4	0.318982	-0.274648	0.00279027	0.346884	-0.250784	6.51078	37.9589	3.84566e-07	7.09416e-06	4h_UP
RTKN2	0.594937	0.275928	0.378984	0.298081	-0.0550638	7.05187	37.8562	4.03266e-07	7.40248e-06	4h_UP
ZMAT1	0.623135	0.19746	0.263444	0.493351	0.0254059	5.48889	37.7214	4.29208e-07	7.81452e-06	4h_UP
ZNF850	0.560292	-0.320025	0.196646	0.0116561	0.223845	6.70932	37.5392	4.6691e-07	8.40512e-06	4h_UP
TMEM140	1.19464	-0.170004	1.28082	0.469774	0.634918	2.70315	37.5051	4.7433e-07	8.49765e-06	4h_UP
SERPINB9P1	0.596695	0.176253	1.11295	0.097056	0.559795	3.57351	37.4137	4.94794e-07	8.7938e-06	4h_UP
RGMB-AS1	1.87697	0.6827	1.8301	1.73251	0.355829	1.54729	37.3319	5.13833e-07	9.06015e-06	4h_UP
AGA	0.546318	-0.276626	0.471963	0.363956	0.113446	5.04484	37.2266	5.39453e-07	9.4671e-06	4h_UP
SPAG5	0.725838	0.220809	0.491818	0.227477	0.139722	5.54641	37.0207	5.93239e-07	1.02979e-05	4h_UP
PAFAH2	0.823411	0.315837	0.648608	0.295235	0.420641	5.05764	36.6172	7.14648e-07	1.22157e-05	4h_UP
LOC101927027	0.603139	0.184322	0.546948	0.387929	0.210874	6.98454	36.4927	7.56898e-07	1.28397e-05	4h_UP
JPT1	0.492267	-0.0336174	-0.00214557	-0.259191	0.0813433	5.8813	36.1794	8.74468e-07	1.45906e-05	4h_UP
LRP4-AS1	1.12313	0.267175	0.525273	0.420372	0.349965	4.01897	36.1431	8.89217e-07	1.48145e-05	4h_UP
SLC7A1	0.440119	-0.483857	0.0567119	0.111889	0.074846	7.9006	36.1242	8.96992e-07	1.48997e-05	4h_UP
CCNF	0.792873	-0.134542	0.288053	-0.196855	0.35428	5.99127	36.0828	9.14262e-07	1.50968e-05	4h_UP
C2orf42	0.515862	-0.0370981	0.37032	-0.0130457	0.311234	5.48263	35.6906	1.09521e-06	1.7744e-05	4h_UP
LOC101928132	2.30336	-0.0591117	1.96049	1.67026	1.95417	1.00028	35.632	1.12514e-06	1.81763e-05	4h_UP
VLDLR	0.67967	0.231052	0.570568	0.536109	0.334111	7.05176	35.405	1.24902e-06	1.99755e-05	4h_UP
CALM2	0.320851	-0.24013	0.0638725	-0.116132	0.272122	7.12082	35.2698	1.32918e-06	2.09576e-05	4h_UP
EDEM1	0.484977	0.0748626	0.574568	0.314558	0.510186	7.44204	35.2055	1.36901e-06	2.14644e-05	4h_UP
LMNB1-DT	0.514218	0.0935196	0.494319	0.057371	-0.192696	4.65757	35.0109	1.49714e-06	2.33425e-05	4h_UP
LOC100288798	0.633667	0.269937	0.556431	0.515688	0.128919	6.80114	34.7641	1.6769e-06	2.58567e-05	4h_UP
RAP1GAP2	0.461886	-0.0755745	0.560264	0.278481	0.507809	7.73087	34.7519	1.68629e-06	2.59655e-05	4h_UP
VIM-AS1	0.696561	0.268036	0.449509	0.469593	-0.327342	4.54597	34.6466	1.76982e-06	2.7177e-05	4h_UP
HERPUD1	0.531953	-0.133698	0.528479	0.418215	0.538065	6.57091	34.4825	1.90832e-06	2.88675e-05	4h_UP
ATXN2L	0.425112	-0.204811	0.277575	0.146591	0.498705	6.38764	34.3154	2.06037e-06	3.09581e-05	4h_UP
PAG1	0.527233	0.100296	0.441846	0.389185	0.236202	8.52558	33.956	2.42948e-06	3.56887e-05	4h_UP
METTL7A	1.35545	0.967151	1.39198	0.88086	1.39741	2.70998	33.8699	2.52734e-06	3.69805e-05	4h_UP
LINC01303	1.67735	0.282075	1.56237	1.05956	1.03655	2.29244	33.8018	2.60743e-06	3.81026e-05	4h_UP
ARSD	0.488023	-0.189813	-0.0180953	-0.205584	-0.222885	5.08511	33.5797	2.88658e-06	4.17452e-05	4h_UP
ISL2	0.996767	0.0598009	0.67017	-0.62926	0.5154	2.57185	33.5571	2.91657e-06	4.21245e-05	4h_UP
PBK	0.519505	0.0975597	0.339887	0.100931	-0.169514	6.58861	33.3055	3.27262e-06	4.6664e-05	4h_UP
CCDC26	0.326704	-0.350412	-0.00428513	0.028822	-0.0677167	9.8538	33.1294	3.54725e-06	5.00059e-05	4h_UP
LOC100288637	0.604457	-0.042839	0.236412	0.238587	0.232381	9.17483	33.0428	3.69048e-06	5.1829e-05	4h_UP
CEP164	0.387734	-0.197493	0.0760406	-0.470705	-0.129606	5.35728	32.9402	3.86769e-06	5.40461e-05	4h_UP
RHBDD1	0.552101	0.00596069	0.26096	0.295587	0.175211	6.97443	32.4809	4.77071e-06	6.55605e-05	4h_UP
IARS	0.329889	-0.341249	0.118633	0.205475	0.317069	9.06896	32.3661	5.02737e-06	6.8371e-05	4h_UP
KIF11	0.563902	0.0416326	0.251739	0.194232	0.00874598	8.09908	32.3595	5.04271e-06	6.84132e-05	4h_UP
METTL4	0.616856	0.136625	0.253862	0.597853	0.0417736	5.22764	32.2909	5.20289e-06	7.04154e-05	4h_UP
LOC101928103	0.30367	-0.191768	-0.0312397	-0.0836868	-0.396846	6.95201	32.2421	5.32021e-06	7.18292e-05	4h_UP
CKS2	0.502867	0.00699004	0.483346	-0.154815	0.354365	6.78186	32.0561	5.79111e-06	7.73462e-05	4h_UP
LINC00649	0.631708	0.376297	0.679797	0.750329	0.553424	6.82726	31.7967	6.51802e-06	8.64353e-05	4h_UP
BUB1B	0.608393	0.00907137	0.277743	0.218883	0.237282	8.73967	31.7306	6.71747e-06	8.85549e-05	4h_UP
PSRC1	1.58028	-0.010504	0.561944	0.0865515	-0.188421	2.29003	31.7245	6.73626e-06	8.86981e-05	4h_UP
PLIN3	1.00525	-0.0355542	0.916052	-0.30029	0.582696	4.15338	31.6336	7.02101e-06	9.2001e-05	4h_UP
CDR2	0.429736	-0.123193	0.0273535	-0.275738	0.298724	5.65449	31.518	7.4006e-06	9.61068e-05	4h_UP
ARHGAP11B	0.607953	-0.033289	0.239141	0.257075	0.230902	9.414	31.5109	7.42435e-06	9.61725e-05	4h_UP
LINC01281	0.794632	-0.366507	-0.139774	-0.332862	0.00560886	2.90891	31.4647	7.58222e-06	9.79903e-05	4h_UP
PCDH9-AS4	0.816676	0.628357	0.683618	0.746674	0.165091	4.44448	31.3239	8.08412e-06	0.000103401	4h_UP
SYTL1	1.03439	0.415654	1.46236	1.00985	1.14588	2.91726	31.028	9.24866e-06	0.000116826	4h_UP
TPD52	0.614148	0.181614	0.547373	0.436748	0.374514	7.26002	31.0233	9.26858e-06	0.000116945	4h_UP
TFAP2C	0.561174	-0.0362902	0.905893	-0.24036	-0.381482	2.67055	30.8666	9.95289e-06	0.000124595	4h_UP
LINC01747	0.245847	-0.389329	-0.281285	-0.944694	-0.850669	3.06149	30.706	1.0706e-05	0.000132981	4h_UP
IKZF2	0.76279	0.329034	0.734582	0.543619	0.572689	9.17579	30.6238	1.11136e-05	0.000137433	4h_UP
ESPL1	0.696776	0.0500635	0.398522	-0.106516	0.29254	5.73121	30.5795	1.13393e-05	0.000139452	4h_UP
BUB1B-PAK6	0.605769	0.00326409	0.395286	0.130589	0.348438	6.97343	30.4624	1.19583e-05	0.000145149	4h_UP
TMBIM4	0.288423	-0.194986	0.136511	-0.05194	0.327935	6.19765	30.3921	1.23461e-05	0.000149047	4h_UP
CHAC1	1.40912	0.745673	2.55698	0.843915	0.439926	0.163203	30.1499	1.378e-05	0.000165108	4h_UP
APAF1	0.537252	0.333255	0.542685	0.430896	0.590143	6.86481	29.9894	1.48197e-05	0.000176057	4h_UP
MARCH3	0.599658	0.176315	0.365152	0.399282	0.128386	6.47416	29.892	1.54884e-05	0.000183222	4h_UP
PYROXD1	0.486854	-0.24307	0.150091	0.177149	0.237047	5.49196	29.8593	1.57197e-05	0.000185761	4h_UP
LOC101928307	1.82586	1.36718	1.66021	1.5764	-4.92494	0.119657	29.7687	1.6378e-05	0.000193133	4h_UP
NDUFA4L2	1.44318	-0.236722	0.989659	0.570873	1.21924	2.40649	29.7375	1.66111e-05	0.000195674	4h_UP
PTTG1	0.594428	0.134475	0.44202	0.162322	0.298276	5.73313	29.6102	1.75968e-05	0.000206633	4h_UP
FAM149B1	0.574141	0.121365	0.362739	0.219561	0.120455	5.65356	29.5182	1.83444e-05	0.000213839	4h_UP
LOC101929512	0.604512	0.166853	0.400931	0.71069	0.407242	4.60555	29.4078	1.92841e-05	0.000222704	4h_UP
CXorf21	0.604252	0.234968	0.549763	0.320379	0.561686	5.59778	29.2995	2.02521e-05	0.000232442	4h_UP
NUF2	0.678218	0.263869	0.444802	0.266491	0.180424	6.59611	29.2877	2.03607e-05	0.000233413	4h_UP
JAML	1.2721	0.639682	0.913236	0.535517	0.590314	3.98044	29.2179	2.10134e-05	0.000239861	4h_UP
SPDL1	0.377452	-0.223043	-0.00670347	-0.0312429	-0.0478555	5.61225	29.1165	2.19992e-05	0.000249674	4h_UP
TK2	0.537757	-0.337243	0.159367	-0.0584242	0.23829	4.6853	28.8741	2.45437e-05	0.000274924	4h_UP
SLA	0.573421	0.171144	0.594149	0.105257	0.391117	6.06283	28.5671	2.81913e-05	0.000309578	4h_UP
XPOT	0.418739	-0.131871	0.242508	0.192251	0.384119	7.92164	28.4289	3.00041e-05	0.000327235	4h_UP
ZNF788P	0.452459	-0.104569	0.185874	0.393848	-0.0355359	5.99889	28.4117	3.02382e-05	0.000329467	4h_UP
LRRC2	0.386396	-0.231902	0.247762	-0.315314	0.147862	5.11698	28.3591	3.09635e-05	0.000337041	4h_UP
TTC9C	0.565627	0.0407836	0.419939	0.0457902	0.449548	4.69555	28.2358	3.27319e-05	0.000354221	4h_UP
LOC101927989	1.1809	0.163691	1.14375	0.862936	0.755309	3.0011	28.1898	3.34176e-05	0.000359552	4h_UP
FHL1	0.542855	0.0461121	0.515857	0.366149	0.547535	5.74966	28.1203	3.44805e-05	0.000369212	4h_UP
SLC3A2	0.374788	-0.277014	0.194716	-0.0326682	0.17501	6.51424	27.87	3.85912e-05	0.000408631	4h_UP
TMPO-AS1	0.251529	-0.0668224	0.341719	-0.0386386	-0.277459	5.35399	27.7493	4.07442e-05	0.000428888	4h_UP
SH2D6	1.00756	-0.275852	0.636444	-0.0881436	0.410821	3.1513	27.4771	4.6048e-05	0.000477865	4h_UP
TTBK2	0.478039	0.196326	0.586499	0.229966	0.509679	8.06139	27.4446	4.67239e-05	0.000483636	4h_UP
GPR18	1.86124	0.768391	1.76517	1.44953	1.59465	1.4872	27.396	4.77545e-05	0.000491887	4h_UP
LINC02207	0.59216	-0.0745434	0.302721	0.118002	0.0921714	4.90848	27.3946	4.7785e-05	0.000491887	4h_UP
PCBD2	0.465322	-0.232241	0.0464535	-0.0536123	0.118831	6.90611	27.1884	5.24196e-05	0.000530796	4h_UP
SH2D4B	0.391875	0.332066	0.663278	0.308895	0.387413	6.91529	26.8058	6.22303e-05	0.000618926	4h_UP
LOC101928042	0.580801	0.137673	0.601414	0.513269	0.373977	5.40302	26.7966	6.24876e-05	0.000619831	4h_UP
SLC38A2	0.442994	0.161934	0.41251	0.604323	0.438675	7.7001	26.6766	6.59393e-05	0.00064661	4h_UP
CAPSL	0.317548	-0.220398	0.233002	0.206583	0.0477177	6.3808	26.5088	7.10829e-05	0.000689788	4h_UP
HVCN1	0.187955	-0.477528	-0.333049	-0.0990226	-0.107018	5.98602	26.4784	7.20545e-05	0.00069861	4h_UP
ABCB4	0.635795	0.141954	0.362762	0.429208	0.371844	6.96271	26.4464	7.30951e-05	0.000707068	4h_UP
LOC100506606	0.282606	-0.596713	-0.199435	-0.246168	-0.242528	4.28316	26.4457	7.31166e-05	0.000707068	4h_UP
FBLN7	0.256694	-0.226036	0.0267919	-0.534722	-0.196171	5.76408	26.3139	7.75557e-05	0.000743563	4h_UP
SEMA4B	0.892629	0.666311	1.03866	0.522086	0.756333	6.02226	26.2655	7.92544e-05	0.000756606	4h_UP
ABHD2	0.438163	0.0106454	0.285145	0.270484	0.00858624	6.56983	26.0419	8.7582e-05	0.000825531	4h_UP
CENPN	0.0317754	-0.395233	-0.274727	-0.336114	-0.435145	5.74153	26.0355	8.78322e-05	0.000826495	4h_UP
C1orf109	0.395624	-0.483523	-0.0858573	-0.321483	-0.0348988	3.92456	25.9669	9.05649e-05	0.000845096	4h_UP
TMEM19	0.640868	-0.0441501	-0.0349437	-0.0805112	-0.109905	3.74832	25.878	9.42305e-05	0.000872745	4h_UP
MUC22	0.645017	-0.180357	1.39374	-0.199925	1.14968	4.40026	135.366	1.72696e-27	3.86114e-25	10h_UP
DDIT3	1.18052	-0.412217	1.24062	0.392869	1.40476	4.81659	126.993	1.03416e-25	2.02822e-23	10h_UP
DHRS2	1.16243	-0.777075	1.86911	-0.916442	0.751957	2.56653	125.606	2.03501e-25	3.84039e-23	10h_UP
LINC00243	0.906454	-0.225201	1.76964	-0.354307	1.03328	3.56544	124.605	3.31811e-25	5.98276e-23	10h_UP
SH2B3	0.217851	-1.22222	-0.252801	-0.524694	0.223727	5.87562	104.901	4.8906e-21	6.07467e-19	10h_UP
RPS19	-0.226174	-0.235179	-0.0677728	-0.800029	0.508022	6.58022	100.828	3.53578e-20	4.16068e-18	10h_UP
SH3BP2	-0.0989156	-0.7547	-0.303136	-1.78432	0.565044	3.86335	90.0165	6.66589e-18	5.91412e-16	10h_UP
LGALS1	1.11768	-0.102161	1.33251	-0.610007	1.12786	3.9836	87.4645	2.28934e-17	1.93883e-15	10h_UP
NDE1	0.616848	-0.279467	0.396776	-0.0883942	0.574903	6.81582	82.9898	1.98588e-16	1.48001e-14	10h_UP
UBALD2	0.806	0.0299751	0.974952	-0.267729	0.882248	4.93383	82.4305	2.6008e-16	1.91279e-14	10h_UP
TNFAIP3	0.566409	0.55484	1.35786	0.187023	1.36031	3.86885	82.0268	3.15971e-16	2.29366e-14	10h_UP
FZR1	1.13037	0.33056	0.640935	-0.29626	1.27485	5.12204	80.3479	7.0968e-16	4.95845e-14	10h_UP
LAPTM5	0.231533	-0.222948	0.462428	-0.42092	0.956131	6.84429	69.3114	1.42529e-13	7.51572e-12	10h_UP
IL21R	0.303473	-0.7648	-0.0494658	-0.159481	0.492605	6.7807	64.7189	1.28176e-12	6.09377e-11	10h_UP
RALGDS	-0.249725	-0.193286	0.046022	-0.884168	0.386403	6.42648	57.6552	3.7052e-11	1.39934e-09	10h_UP
LINC00533	1.32787	0.247451	1.45124	0.52433	1.48994	3.8488	57.564	3.86912e-11	1.45144e-09	10h_UP
ATP13A2	-0.572506	-1.42896	-0.539492	-1.14525	0.439937	3.69795	57.4773	4.03169e-11	1.49239e-09	10h_UP
SLC7A5	0.484376	-0.625764	0.436233	-0.159755	0.438701	7.32196	56.0439	7.95916e-11	2.7892e-09	10h_UP
HOXA10-HOXA9	0.0444104	-0.15131	0.453378	-0.520914	0.319405	6.03878	55.0638	1.26653e-10	4.3699e-09	10h_UP
STK10	0.311635	-0.228304	0.34358	0.0120388	0.609965	7.79813	54.2915	1.82574e-10	6.16615e-09	10h_UP
TTYH3	-0.0580198	-0.438539	0.44846	-0.560645	1.31735	4.15238	53.7955	2.30875e-10	7.68141e-09	10h_UP
NUDT7	0.814345	0.0373463	0.715881	-0.140441	0.755863	5.26621	53.6165	2.51281e-10	8.26198e-09	10h_UP
CATIP-AS2	0.50453	0.272083	1.00215	-0.534475	1.38211	3.569	53.3427	2.86017e-10	9.29471e-09	10h_UP
CXXC5	0.0670078	-0.352943	0.277633	-0.847487	0.12938	5.66079	52.692	3.89034e-10	1.24366e-08	10h_UP
AP3D1	-0.280135	-0.339001	-0.0729361	-0.781378	0.431792	5.53447	50.0044	1.38294e-09	4.11167e-08	10h_UP
C6orf48	-0.160767	-0.487887	-0.17809	-0.779562	0.33487	6.1578	49.9301	1.43217e-09	4.24673e-08	10h_UP
PLXNA1	0.526445	-0.806484	0.657219	-0.298916	1.13121	4.06858	49.001	2.21823e-09	6.39114e-08	10h_UP
BTG2	0.199243	0.152407	1.47842	-0.750286	1.93739	2.63156	48.9131	2.31194e-09	6.61002e-08	10h_UP
SLC6A13	0.547684	-0.522139	-0.111764	-0.624198	0.584159	3.86501	48.5754	2.70999e-09	7.68907e-08	10h_UP
TNIP1	-0.0690905	0.432206	0.529119	-0.18519	0.476771	5.86685	48.2912	3.0975e-09	8.63515e-08	10h_UP
ZSCAN31	0.451519	0.121348	0.805614	0.235208	0.767471	5.11501	47.92	3.68798e-09	1.02302e-07	10h_UP
KDM6B	0.279351	0.492431	1.22166	-0.223621	1.14119	4.36186	47.8893	3.74162e-09	1.03534e-07	10h_UP
LINC01686	0.373373	-0.967837	0.817942	-0.579693	1.14666	2.30386	46.8859	5.994e-09	1.61463e-07	10h_UP
EIF1	0.468944	-0.297126	0.53141	-0.177531	0.450621	5.67545	46.1763	8.3615e-09	2.17886e-07	10h_UP
NOTCH1	-0.332898	-0.587934	-0.0283778	-0.887316	0.820822	4.84625	46.0141	9.02232e-09	2.32934e-07	10h_UP
VASP	-0.42448	-1.06125	-0.352942	-0.842855	0.249969	3.73425	44.0432	2.26992e-08	5.44025e-07	10h_UP
GAPDH	-0.312143	0.0741594	0.262258	-1.00001	-0.144902	4.89353	43.1881	3.38445e-08	7.67439e-07	10h_UP
HMGB3	0.820852	-0.228456	0.670388	-0.585983	0.440587	3.14543	43.178	3.40047e-08	7.69512e-07	10h_UP
CSK	-0.0862841	-0.439377	0.00107238	-0.935855	0.0700751	5.64328	42.8993	3.87283e-08	8.69364e-07	10h_UP
EEF2	-0.0351323	-0.280614	0.0265556	-0.944802	0.212534	5.64192	42.6911	4.26798e-08	9.54234e-07	10h_UP
EIF4A1	-0.277976	-0.282316	-0.108288	-0.702967	0.213079	5.9018	42.3874	4.91741e-08	1.09267e-06	10h_UP
CCNL2	-0.148163	-0.33459	0.00306683	-0.732324	0.341226	4.8065	42.1502	5.49213e-08	1.20622e-06	10h_UP
PDZD7	0.868669	0.225228	1.16939	0.157685	0.709347	4.20278	41.6542	6.91984e-08	1.49916e-06	10h_UP
CHD4	0.166723	-0.2836	0.103526	-0.387066	0.392143	7.24211	41.5492	7.26653e-08	1.56518e-06	10h_UP
ARHGAP23	0.301505	-0.20574	0.417885	0.0944281	0.680076	6.15518	41.3878	7.83371e-08	1.67444e-06	10h_UP
LOC153684	0.269573	0.0986812	0.779526	-0.640803	0.813866	4.83598	40.3643	1.26088e-07	2.59187e-06	10h_UP
CTSH	0.248317	-0.521642	0.233524	-0.747783	0.350369	4.04501	39.5008	1.88273e-07	3.72514e-06	10h_UP
LBH	0.0173844	-0.119461	0.205564	-0.554414	0.190011	7.52332	39.3828	1.9886e-07	3.91964e-06	10h_UP
TNRC18	0.15012	-0.356463	0.218726	-0.366588	0.41703	6.34058	39.3759	1.99506e-07	3.91964e-06	10h_UP
SLC1A5	0.352959	-0.446902	0.274351	-0.165159	0.338589	6.36377	38.7747	2.63616e-07	5.02895e-06	10h_UP
SH2D3C	0.459771	-0.232443	0.523867	0.0622197	0.623354	5.85768	38.4506	3.06303e-07	5.76459e-06	10h_UP
MICALL1	0.0723455	-0.213934	0.467578	-0.400467	1.10425	4.48006	37.9207	3.91423e-07	7.1969e-06	10h_UP
STAG3L3	0.373721	-0.336307	0.401843	-0.379648	0.603652	5.32286	37.8218	4.09741e-07	7.49671e-06	10h_UP
SH3GL1	-0.345617	-0.730733	-0.255097	-0.866199	0.0791422	4.65418	37.4011	4.97688e-07	8.8312e-06	10h_UP
SETD1B	-0.020261	-0.0574392	0.318371	-0.326047	0.554555	5.73134	36.9243	6.20242e-07	1.07333e-05	10h_UP
SENP3-EIF4A1	-0.263642	-0.292603	-0.125367	-0.63372	0.127247	6.37504	36.6261	7.11716e-07	1.21842e-05	10h_UP
TRIM8	0.183483	-0.28208	0.251497	-0.639417	0.244713	5.81369	36.6108	7.16779e-07	1.22334e-05	10h_UP
WDR1	0.120102	-0.483998	0.051232	-0.736486	0.180158	6.96996	36.4891	7.58132e-07	1.28411e-05	10h_UP
CHD3	0.0867793	0.329451	0.506709	-0.137074	0.634131	5.73232	36.1088	9.03387e-07	1.49614e-05	10h_UP
RNF187	0.193153	-0.262384	0.702532	-0.423964	0.735672	3.98359	35.9972	9.51045e-07	1.56119e-05	10h_UP
STAG3L2	0.411005	-0.279997	0.445582	-0.128349	0.582148	5.57822	35.9798	9.58703e-07	1.57146e-05	10h_UP
CALR	-0.425576	0.0546173	0.0170247	-0.773102	0.133062	4.67483	35.635	1.1236e-06	1.81763e-05	10h_UP
TRIM73	0.173136	-0.218731	0.299154	-0.369217	0.546843	5.49028	35.4111	1.2455e-06	1.99477e-05	10h_UP
GPR132	0.0487738	-0.133442	0.0437003	-1.36874	0.551263	2.91554	35.3664	1.2714e-06	2.02506e-05	10h_UP
LRPAP1	-0.142202	0.0663678	0.25216	-0.732379	0.455596	4.29059	35.3537	1.27888e-06	2.03077e-05	10h_UP
STAG3L1	0.382877	-0.293472	0.36224	-0.208143	0.594146	7.03111	35.2575	1.33672e-06	2.10467e-05	10h_UP
MKNK2	-0.0644581	-0.119186	0.389433	-1.41181	0.577267	4.39333	35.2405	1.3472e-06	2.1182e-05	10h_UP
PTPN6	-0.108839	-0.150513	0.45299	-0.402519	0.831994	5.76398	35.1595	1.39827e-06	2.18925e-05	10h_UP
MORN1	0.412924	-0.443297	0.410625	-0.387647	0.156993	5.0779	34.822	1.6329e-06	2.53179e-05	10h_UP
SSR4	-0.347883	-0.71397	-0.0747336	-1.95739	0.443671	2.3124	34.7993	1.64998e-06	2.55414e-05	10h_UP
FTH1	-0.0275848	-0.0773911	0.489017	-0.640371	0.456148	4.53162	34.5687	1.8343e-06	2.79448e-05	10h_UP
PLEKHM1P1	0.432288	0.0641496	0.450624	0.0283489	0.516303	5.63741	34.5565	1.84457e-06	2.80169e-05	10h_UP
LAT2	0.0227199	-0.504496	0.179265	-0.680362	0.43392	6.72253	34.3426	2.03484e-06	3.0657e-05	10h_UP
PCK2	0.831208	-0.251271	0.687853	-0.0627685	0.65876	5.08867	34.3269	2.0495e-06	3.08364e-05	10h_UP
P4HB	-0.0996939	0.226349	0.435674	-0.493377	0.24934	4.92948	34.058	2.31857e-06	3.42848e-05	10h_UP
TMSB10	0.072168	-0.182257	0.200663	-2.28527	0.532734	2.33078	33.9646	2.41999e-06	3.56431e-05	10h_UP
TUBA8	-0.152707	0.0771916	0.314212	-0.723606	-0.0652639	5.07779	33.6573	2.78588e-06	4.05513e-05	10h_UP
TRABD	0.00713629	-0.677616	0.0164724	-1.03309	0.398391	5.00615	33.5228	2.96278e-06	4.27367e-05	10h_UP
TUBB4B	0.288318	-0.63998	0.301213	-1.24489	0.588149	3.57595	33.4063	3.12504e-06	4.47883e-05	10h_UP
TMC6	-0.202099	-0.579295	-0.0949965	-0.999809	0.393738	4.64713	33.1933	3.44496e-06	4.87556e-05	10h_UP
RAB4B-EGLN2	0.352972	0.143328	0.269559	-0.228404	0.610664	5.19085	32.9064	3.92795e-06	5.48197e-05	10h_UP
VEGFA	0.763619	0.414821	1.18324	0.330365	0.867515	4.57353	32.2191	5.37619e-06	7.24975e-05	10h_UP
RPL18A	-0.12224	-0.158633	0.0494911	-0.947983	0.00612739	4.96913	32.1954	5.43474e-06	7.29352e-05	10h_UP
CSKMT	-0.0656729	-0.0236177	0.326995	-1.16816	0.346573	3.62268	31.999	5.94389e-06	7.92921e-05	10h_UP
MYH9	0.104172	-0.442478	0.182579	-0.222345	0.276235	8.15041	31.7362	6.70034e-06	8.84334e-05	10h_UP
MRPL53	0.0759472	-0.0961259	0.631558	-3.28856	0.339323	1.67298	31.5468	7.3042e-06	9.50566e-05	10h_UP
ZBTB7A	-0.364411	-0.331261	-0.0947367	-1.16588	0.219627	3.98649	31.4086	7.77826e-06	0.000100176	10h_UP
N4BP3	-0.0644622	-0.696093	0.165829	-1.23649	0.172866	4.54113	31.2525	8.35094e-06	0.000106327	10h_UP
USP22	0.0164844	-0.308994	0.022783	-0.273626	0.251954	7.54439	31.2307	8.43415e-06	0.000107264	10h_UP
HLA-A	0.423999	-0.00569818	0.945137	-0.385391	1.4987	2.60888	30.8996	9.80472e-06	0.000123154	10h_UP
RANGAP1	0.229041	-0.388497	0.0685993	-0.524919	0.241178	6.28781	30.793	1.02911e-05	0.000128398	10h_UP
TMEM259	-0.290101	-0.553601	-0.107769	-1.64659	0.143546	3.21462	30.6536	1.09639e-05	0.000135732	10h_UP
RELT	-0.0756143	-0.200198	0.172313	-0.952182	0.0863857	4.84849	30.6134	1.11662e-05	0.000137738	10h_UP
LINC01215	0.47944	0.108174	0.535026	0.0445518	0.589348	5.73148	30.5503	1.14903e-05	0.00014073	10h_UP
CSPG4	-0.224468	-0.510724	-0.289218	-0.802838	0.180049	5.61096	30.5418	1.15348e-05	0.000141081	10h_UP
IGFBP2	0.271493	-0.479959	0.263355	-0.218833	0.680884	4.17653	30.4863	1.18295e-05	0.000144054	10h_UP
ZFP36L1	0.119606	0.115784	0.476567	-0.1442	0.510501	6.99022	30.3535	1.2564e-05	0.00015135	10h_UP
STK25	-0.108202	-0.541786	-0.025618	-1.24174	0.242047	3.59241	30.2744	1.30233e-05	0.000156546	10h_UP
ARHGAP4	0.0349948	-0.363818	0.178434	-0.669703	0.258961	4.86065	30.2507	1.31639e-05	0.000158066	10h_UP
EEF1D	-0.282812	-0.444518	-0.246559	-0.603005	0.3396	5.55694	30.1442	1.38151e-05	0.000165352	10h_UP
FOS	0.0636752	0.179781	0.953422	-1.04035	0.329441	2.50079	29.651	1.72742e-05	0.000203059	10h_UP
E2F4	-0.173054	-0.818158	-0.139301	-1.45706	0.0748215	2.97218	29.5831	1.78134e-05	0.000208301	10h_UP
MFSD12	-0.264515	-0.85592	-0.290693	-1.4376	0.215727	2.98641	29.5317	1.82328e-05	0.00021276	10h_UP
LINC00237	0.814521	0.014589	0.877736	0.137375	0.833702	3.65435	29.4701	1.8748e-05	0.000217745	10h_UP
FLNA	-0.141867	-0.35544	0.156733	-1.28079	0.10044	3.57759	29.3551	1.97489e-05	0.000227366	10h_UP
FLJ13224	0.520116	-0.362999	0.493561	-3.74963	1.12075	0.575209	29.2164	2.10273e-05	0.000239861	10h_UP
TST	0.0219624	-0.271774	0.06888	-1.31457	0.103965	4.21983	29.0184	2.29952e-05	0.000259922	10h_UP
SH2D2A	-0.054273	-0.511	-0.332319	-0.594822	0.447876	4.69833	28.9541	2.3673e-05	0.000266696	10h_UP
CLCN7	0.118418	-0.236453	0.101167	-0.611617	0.248605	5.09116	28.7378	2.61012e-05	0.000290623	10h_UP
MARK2	-0.0951811	-0.233481	-0.0212005	-0.401736	0.289945	6.2313	28.6544	2.71033e-05	0.000299692	10h_UP
RPL3	-0.0975561	-0.0542529	0.0232953	-0.589175	0.148722	6.51489	28.5969	2.78147e-05	0.000306345	10h_UP
SERINC2	0.607386	0.82419	0.648097	-0.55983	0.773987	3.12513	28.4935	2.91427e-05	0.000318773	10h_UP
FERMT3	0.0665797	-0.485974	-0.0128626	-0.401787	0.0676057	5.89974	28.4811	2.93062e-05	0.000320248	10h_UP
NDUFAF3	0.0684242	-0.24283	0.828726	-2.23611	0.4394	1.65064	28.3372	3.12708e-05	0.000340054	10h_UP
TNK2	-0.215746	0.0757196	0.382883	-0.133134	0.412839	5.21021	28.3267	3.14188e-05	0.000341001	10h_UP
ZNF598	-0.303557	-0.611592	-0.358526	-1.59181	-0.0727693	3.45515	28.3137	3.16029e-05	0.000342666	10h_UP
RAC2	0.371927	-0.202392	0.241505	-0.712151	0.402307	5.09582	28.2133	3.3065e-05	0.000357479	10h_UP
CALML6	1.56264	0.950743	2.47278	-0.699159	3.71003	0.053488	28.1991	3.32772e-05	0.000358733	10h_UP
MOB3A	0.0744638	-0.175861	0.338408	-0.542502	0.276175	6.06926	28.1376	3.42122e-05	0.00036669	10h_UP
TXLNA	0.103113	-0.273841	0.0292498	-0.298583	0.271361	5.89976	27.7519	4.06966e-05	0.000428791	10h_UP
LONP1	0.0388173	0.0947313	0.40202	-0.733417	0.250245	5.08621	27.7272	4.11523e-05	0.000431964	10h_UP
PLEKHO2	0.10389	-0.120921	0.283056	-0.300283	0.644043	5.28032	27.485	4.58842e-05	0.000476709	10h_UP
KLF6	0.534752	-0.0483821	0.571363	-0.235964	0.412151	4.74995	27.4531	4.65469e-05	0.00048225	10h_UP
SSU72	-0.129481	-0.298754	-0.0991974	-0.542222	0.180426	6.72081	27.4269	4.7098e-05	0.000487057	10h_UP
STXBP2	0.344098	0.311034	0.351242	-0.975522	0.653291	3.25963	27.3207	4.93977e-05	0.000504307	10h_UP
NBR2	0.430268	-0.196137	0.321069	0.126455	0.551933	5.52689	27.2808	5.02902e-05	0.000512483	10h_UP
UAP1L1	-0.418396	0.848709	1.23339	-0.45844	0.452205	1.77834	27.227	5.15208e-05	0.000523591	10h_UP
DDIT4	0.56386	0.02571	0.976468	-0.266221	1.26113	4.10079	27.1758	5.27175e-05	0.000533203	10h_UP
DGKZ	0.177796	-0.191936	0.320157	-0.456	0.539276	4.83839	26.8669	6.055e-05	0.000603825	10h_UP
STK40	0.39628	-0.346508	0.250077	-0.0751229	0.360159	5.80094	26.8433	6.11921e-05	0.000609684	10h_UP
CD74	0.318848	0.0355963	0.509656	-0.0495546	0.417151	5.7331	26.7979	6.24508e-05	0.000619831	10h_UP
STPG3-AS1	1.25441	0.998475	0.94802	-5.49918	0.328839	0.124795	26.6267	6.74273e-05	0.00065889	10h_UP
GNB2	-0.29491	-0.519991	0.139535	-2.2007	0.109121	2.45194	26.5589	6.95044e-05	0.000677411	10h_UP
SEPT9	-0.0855943	-0.376892	-0.0384874	-0.415902	0.18525	7.98108	26.2607	7.94224e-05	0.000757562	10h_UP
TGIF1	0.595419	0.244207	0.677041	-0.118219	0.559048	5.34774	26.1993	8.16354e-05	0.000776022	10h_UP
RNF44	-0.00239867	-0.218698	0.307169	-0.999922	0.208015	4.47724	26.174	8.25608e-05	0.000783487	10h_UP
SEMA4C	-0.62082	-0.582947	0.306825	-1.79265	0.789387	1.38452	26.1262	8.43442e-05	0.000798908	10h_UP
RGS19	-0.0878294	-0.721169	0.0682392	-1.33507	-0.287333	3.6884	25.926	9.22336e-05	0.000858517	10h_UP
HNRNPL	0.0325398	-0.224686	0.125699	-0.324411	0.290104	7.13556	25.8635	9.48434e-05	0.000876968	10h_UP
KLF16	-0.0708102	-0.767868	-0.00326838	-1.33966	-0.393873	3.54043	25.7888	9.80559e-05	0.000900712	10h_UP
FAM110A	0.659905	-0.0201307	0.808419	0.0475071	1.0208	2.86749	25.7778	9.85406e-05	0.000904416	10h_UP
MIDN	-0.712034	-0.643589	-0.119178	-1.46609	0.769659	2.53771	25.7604	9.9307e-05	0.000908792	10h_UP
AKT1	-0.324865	-0.279336	-0.0820112	-0.839496	0.145438	4.6124	25.7289	0.000100712	0.000919822	10h_UP
SNHG7	-0.167189	-0.437557	-0.0223616	-0.650486	0.110626	6.21256	25.555	0.000108831	0.000984321	10h_UP
ZNF707	0.205739	-0.445488	0.142117	-1.12364	0.349685	2.63552	25.5327	0.000109922	0.000993389	10h_UP
TXNIP	0.205518	-0.412984	0.0895037	-0.531612	0.510092	4.57945	25.5161	0.000110735	0.000999119	10h_UP
PINCR	0.379604	-0.359286	1.81451	-0.0356661	5.27412	4.10252	966.665	9.89523e-207	1.10619e-202	24h_UP
PURPL	0.063587	-0.276998	1.07779	-0.201589	3.72076	5.40371	949.737	4.56834e-203	2.55347e-199	24h_UP
TNFRSF10B	-0.157949	0.164695	0.566342	-0.040796	2.08073	6.556	468.411	5.24127e-99	1.95307e-95	24h_UP
VWCE	-0.92175	-0.0885623	0.160546	-0.496151	1.87617	4.72425	448.779	9.00894e-95	2.51777e-91	24h_UP
CDKN1A	0.134791	0.0192971	1.03618	-0.128592	2.10668	6.62719	392.665	1.12977e-82	2.52594e-79	24h_UP
EDA2R	0.0457078	0.189787	0.682404	-0.0634695	2.10739	5.0128	366.131	5.88014e-77	1.09557e-73	24h_UP
MDM2	0.163635	0.190813	0.69694	0.091153	2.14057	8.74529	350.365	1.46045e-73	2.33234e-70	24h_UP
ATF5	1.28424	-0.634783	1.76248	-0.0429559	2.34605	5.14253	318.568	1.01772e-66	1.42213e-63	24h_UP
FAM49A	0.926567	-0.210728	1.02222	0.417542	2.0138	5.95416	314.723	6.83374e-66	8.48827e-63	24h_UP
ZMAT3	0.160772	0.137924	0.637577	-0.118176	1.82339	6.06846	306.381	4.25277e-64	4.75418e-61	24h_UP
PVT1	-0.272539	0.0337671	0.076491	-0.0157426	1.28052	9.78654	304.316	1.18249e-63	1.20173e-60	24h_UP
XPC	-0.0989206	0.0376009	0.27497	-0.103277	1.45125	6.0993	268.757	5.1747e-56	4.82067e-53	24h_UP
RPS27L	0.294691	0.0178219	0.996448	0.0792322	1.95278	5.04965	265.871	2.15548e-55	1.85354e-52	24h_UP
BBC3	0.271512	0.449203	1.50352	0.85158	2.60989	3.98113	262.306	1.256e-54	1.00292e-51	24h_UP
ACER2	0.108585	0.197059	0.69456	0.145138	2.10139	4.44506	254.763	5.22347e-53	3.89288e-50	24h_UP
STK17A	0.283301	-0.362865	0.866862	-0.438778	2.05337	4.39913	246.905	2.5358e-51	1.66751e-48	24h_UP
SESN2	1.77021	-0.588556	1.57175	1.10582	2.1767	5.17496	236.009	5.50756e-49	3.4205e-46	24h_UP
TRIM22	0.199689	0.322507	0.765223	0.249327	1.78311	5.17018	230.595	7.97332e-48	4.69125e-45	24h_UP
ATF3	0.816539	-0.165764	1.28586	0.85744	2.26517	4.83079	228.724	2.00784e-47	1.12228e-44	24h_UP
GRIN2C	-0.970436	-0.618573	0.795051	-1.2321	3.2977	1.30453	213.056	4.56193e-44	2.42847e-41	24h_UP
TNFRSF10D	-0.30085	0.673533	0.661887	0.0535615	1.36891	5.73938	207.656	6.53542e-43	3.1765e-40	24h_UP
FDXR	0.569315	0.82878	1.18189	0.491099	3.10584	3.28009	192.511	1.13522e-39	4.70025e-37	24h_UP
TP53INP1	0.631622	-0.126662	2.20358	-0.379587	4.28153	1.63375	177.58	1.75886e-36	6.78011e-34	24h_UP
PHLDA3	0.277751	0.29468	2.26487	-0.835139	3.57027	1.33417	154.64	1.37258e-31	4.14705e-29	24h_UP
PLK2	0.0308306	-0.725613	0.421356	-0.183456	2.90247	1.50899	146.207	8.56638e-30	2.39409e-27	24h_UP
ASPA	0.331348	0.261961	0.740733	-0.102963	3.116	1.75871	139.63	2.14433e-28	5.32699e-26	24h_UP
GADD45A	0.13956	0.134521	0.80304	-0.354782	2.11475	3.40362	139.068	2.82279e-28	6.71404e-26	24h_UP
AEN	-0.494303	-0.351588	0.0208971	-0.598921	0.763111	5.57419	137.604	5.77939e-28	1.346e-25	24h_UP
NTPCR	0.0230383	0.202663	0.393735	0.286047	1.24606	5.34313	137.31	6.67186e-28	1.52214e-25	24h_UP
OSBPL3	-0.407223	-0.103826	-0.00579225	-0.0705717	0.934381	6.96011	126.858	1.10467e-25	2.12916e-23	24h_UP
ACTA2	0.0830907	0.140648	0.542642	0.142323	1.27834	5.72807	116.397	1.81787e-23	2.98852e-21	24h_UP
DRAM1	0.408278	0.640228	0.753156	0.704536	1.41466	5.95395	114.665	4.22687e-23	6.56281e-21	24h_UP
TCERG1L-AS1	-3.08988	-0.240585	-0.79454	-3.08988	4.75574	-0.885498	110.476	3.25008e-22	4.48552e-20	24h_UP
ZNF79	0.160488	-0.08132	0.219333	-0.0370429	1.21834	4.79006	107.921	1.1266e-21	1.46445e-19	24h_UP
RELB	-0.308321	-0.583013	0.190399	-0.641668	1.27668	4.70591	107.393	1.45602e-21	1.82886e-19	24h_UP
KDM4B	0.0306467	0.417139	0.879657	-0.23389	1.12942	6.72569	101.651	2.37146e-20	2.8506e-18	24h_UP
ISG20	-0.0844785	0.104931	0.252756	-0.345363	0.952163	5.56537	100.106	5.02065e-20	5.71013e-18	24h_UP
RGS16	-0.153307	-0.72684	0.145778	-0.829269	1.23675	3.56498	100.091	5.05683e-20	5.71013e-18	24h_UP
SERPINE1	0.429103	0.342613	1.34104	-0.195941	3.47955	1.09842	96.8624	2.42119e-19	2.52958e-17	24h_UP
PPM1D	-0.107461	-0.0250473	0.250374	0.048224	1.07438	7.2843	95.2671	5.24616e-19	5.2835e-17	24h_UP
APOBEC3H	1.33422	0.92278	1.91032	0.007862	3.51805	1.35917	92.2625	2.24832e-18	2.07719e-16	24h_UP
DDB2	0.115911	0.401457	0.689085	0.152447	1.06594	6.56257	90.0283	6.62812e-18	5.91412e-16	24h_UP
SBF1	-0.23153	-0.580613	0.215596	-0.695777	0.862761	4.53827	88.6428	1.29525e-17	1.13122e-15	24h_UP
COL27A1	-0.368953	0.000667679	-0.0791954	-0.363113	0.705173	7.74933	88.0174	1.75245e-17	1.51865e-15	24h_UP
ZSCAN4	-0.128626	0.191028	1.63869	0.263969	3.48616	0.333163	87.8029	1.94388e-17	1.65883e-15	24h_UP
KLKP1	0.848191	-0.0984772	1.43574	-0.344623	2.95293	1.29278	86.9017	3.0047e-17	2.46982e-15	24h_UP
BLOC1S2	0.157179	0.100087	-0.0118821	-0.303003	1.28571	4.03117	86.3354	3.95004e-17	3.19982e-15	24h_UP
SESN1	-0.054284	0.0272544	0.199723	-0.0241572	1.23928	6.63241	85.9938	4.65877e-17	3.72003e-15	24h_UP
CD70	0.481073	0.498739	0.585212	0.0196551	1.67263	4.95628	84.7488	8.4981e-17	6.69016e-15	24h_UP
BAX	-0.384517	-0.156493	0.361575	-0.649105	1.30234	4.14543	84.5105	9.53421e-17	7.45336e-15	24h_UP
CD69	-0.273407	0.248059	0.463894	0.0673242	1.15332	4.615	84.433	9.89785e-17	7.68389e-15	24h_UP
TP53I3	0.170995	0.308777	0.50447	-0.881502	2.25255	2.14846	83.7658	1.36576e-16	1.03863e-14	24h_UP
POLH	0.394405	0.220507	0.550467	0.302729	1.06579	6.73264	81.4938	4.08551e-16	2.92769e-14	24h_UP
UBE2H	0.278494	0.521097	0.87002	0.583395	1.04689	6.50064	78.5646	1.67514e-15	1.11467e-13	24h_UP
SLC7A6	-0.100159	-0.0403325	0.0424826	-0.124861	0.810783	5.76754	78.4704	1.75284e-15	1.15947e-13	24h_UP
CLIP2	-0.185306	-0.549671	0.207871	-0.400071	0.767059	5.63642	76.9853	3.58173e-15	2.31446e-13	24h_UP
FBXO22	-0.152737	-0.227406	-0.0192813	-0.365858	0.920394	6.371	73.4595	1.94969e-14	1.18454e-12	24h_UP
MAP4K4	-0.119407	-0.084828	0.0194438	0.0484868	0.858968	8.84	73.0218	2.40569e-14	1.44587e-12	24h_UP
MGRN1	-0.119354	-0.223293	0.028818	-0.484382	0.781021	5.75081	72.9714	2.46456e-14	1.47334e-12	24h_UP
PNRC1	0.347555	0.763674	1.1552	0.166385	0.892245	5.1737	72.8529	2.60876e-14	1.55124e-12	24h_UP
RNF19B	0.391015	0.308409	0.602519	0.163186	1.17771	5.02711	72.0754	3.78863e-14	2.18315e-12	24h_UP
JAK3	-0.0294981	-0.133238	0.184166	-0.257327	1.20229	4.11263	71.3406	5.38951e-14	2.99748e-12	24h_UP
AHDC1	0.116618	-0.0194189	0.325052	-0.069322	0.919323	5.92345	70.6312	7.57289e-14	4.12963e-12	24h_UP
SHANK1	-0.697462	0.413373	0.382981	0.254539	0.781862	4.58741	69.9874	1.031e-13	5.54114e-12	24h_UP
FAS	0.262609	0.0698185	0.420779	0.205985	1.17195	5.5867	69.6559	1.20848e-13	6.43316e-12	24h_UP
HLA-B	0.199321	0.132972	0.995211	-0.162144	1.54762	3.27621	67.1174	4.07359e-13	2.06994e-11	24h_UP
ZNF337	0.0200458	0.395309	0.358975	0.174075	0.885993	5.73082	66.3413	5.90415e-13	2.92047e-11	24h_UP
DUSP16	-0.138852	0.148808	0.158025	0.276791	0.83548	6.7687	65.5638	8.56103e-13	4.14302e-11	24h_UP
STAT3	0.114637	0.0343956	0.267784	0.175053	0.847866	5.59073	64.7112	1.28646e-12	6.09377e-11	24h_UP
NOL4L	-0.501172	-0.301979	-0.031467	0.344406	0.172174	6.26071	61.9143	4.88488e-12	2.15842e-10	24h_UP
ELL2	0.379581	0.188359	0.537448	0.508716	1.194	4.47808	61.3124	6.50735e-12	2.78719e-10	24h_UP
MEGF6	0.411399	-0.275724	0.178645	-0.199749	0.794578	5.88283	61.253	6.69406e-12	2.85622e-10	24h_UP
SCRIB	-0.177038	-0.204704	-0.10921	-0.672076	0.600033	4.98365	60.6269	9.01906e-12	3.77618e-10	24h_UP
CIC	0.0968687	-0.00644091	0.253265	-0.296911	0.970517	5.22465	59.839	1.31224e-11	5.37347e-10	24h_UP
CCPG1	0.530824	0.135714	0.479055	0.208303	0.793734	6.33206	58.0477	3.07503e-11	1.1936e-09	24h_UP
IP6K2	0.13144	-0.0429617	0.149432	-0.262047	0.632632	6.56281	57.8879	3.31755e-11	1.2694e-09	24h_UP
CCNG1	-0.0556365	0.3021	0.461313	0.250768	0.939048	4.98156	57.8818	3.32707e-11	1.2694e-09	24h_UP
ATP8B4	0.491806	-0.0775725	-0.0109774	0.000150333	0.644343	7.09344	57.6992	3.62851e-11	1.37502e-09	24h_UP
FUCA1	-0.0399564	0.102935	0.413537	-0.131225	1.10243	4.01862	56.6866	5.86793e-11	2.10249e-09	24h_UP
INPP5A	0.436669	0.315703	0.661419	0.3642	0.83446	6.67872	52.5758	4.10998e-10	1.30527e-08	24h_UP
LINC00475	0.114743	-0.190506	0.406254	-0.193075	1.63354	2.46264	52.2139	4.87635e-10	1.53991e-08	24h_UP
TRIB3	0.855572	-0.234612	1.04098	0.802839	1.58286	2.61431	52.0743	5.20879e-10	1.63565e-08	24h_UP
RPS6KA1	0.0263618	-0.240371	0.192558	-0.341298	0.690214	5.33264	51.8895	5.68381e-10	1.77981e-08	24h_UP
NCOR2	-0.185897	-0.0199591	0.148543	-0.228192	0.667922	7.67335	51.8267	5.85488e-10	1.82826e-08	24h_UP
ZNF561-AS1	0.196283	-0.0169225	0.242159	-0.09326	0.837905	5.1575	51.4281	7.0669e-10	2.17633e-08	24h_UP
NFKBID	-0.147436	-0.391802	0.332232	0.270792	1.62806	2.22041	50.7967	9.519e-10	2.90746e-08	24h_UP
CYFIP2	-0.128035	0.155096	0.242395	0.47277	0.513704	8.63169	50.3487	1.17578e-09	3.54862e-08	24h_UP
LMNB2	0.292991	0.0228656	-0.0974066	-0.295707	0.725612	5.22217	50.3453	1.17769e-09	3.54862e-08	24h_UP
DNAAF4-CCPG1	0.523182	0.150308	0.451576	0.21264	0.722067	6.43023	50.0222	1.37139e-09	4.09914e-08	24h_UP
DNMT3A	-0.279142	-0.0768675	0.0874062	-0.422602	0.571002	5.67522	49.3648	1.86911e-09	5.46985e-08	24h_UP
ASCC3	-0.358244	0.0560797	-0.246876	-0.188905	0.626059	8.99449	49.0141	2.20459e-09	6.36825e-08	24h_UP
CD40	-0.372572	0.750413	0.711299	1.01835	1.46276	2.62499	48.7039	2.55097e-09	7.25631e-08	24h_UP
SKIL	0.289853	-0.686687	0.0448599	-0.280798	0.506905	4.99726	48.3609	2.99766e-09	8.37772e-08	24h_UP
CFLAR	0.690951	0.331745	0.677085	0.211246	0.885232	5.50152	47.4557	4.58695e-09	1.2568e-07	24h_UP
PLXNB2	-0.116344	-0.18746	0.502731	-0.389521	1.28639	4.56973	47.3487	4.82351e-09	1.31839e-07	24h_UP
SFXN5	-0.408773	-0.0808087	-0.0148132	-0.197903	0.483164	5.66909	46.8461	6.10703e-09	1.64112e-07	24h_UP
ADGRE2	-0.232138	-0.502726	0.0162445	-0.166323	0.769592	4.75574	46.7547	6.37462e-09	1.70892e-07	24h_UP
HIST2H3PS2	0.0560563	-0.0226691	0.826166	0.192307	0.789116	4.94451	46.5081	7.15669e-09	1.89584e-07	24h_UP
LINC02035	0.331059	0.06984	0.0876207	-0.868839	1.92055	1.49353	46.3693	7.63819e-09	2.0044e-07	24h_UP
CD83	-0.340175	0.136359	0.555447	0.136982	1.51713	2.3453	46.3192	7.81952e-09	2.04718e-07	24h_UP
LINC01585	0.607613	0.323604	0.999402	0.503977	1.08343	4.56288	46.1579	8.43396e-09	2.19263e-07	24h_UP
SUSD6	-0.165488	-0.234832	0.00655077	-0.188635	0.719424	6.53065	46.0816	8.74143e-09	2.2673e-07	24h_UP
SEC24D	0.146508	0.294841	0.360084	0.256649	0.761401	6.09972	45.4664	1.16622e-08	2.9496e-07	24h_UP
PIK3IP1	-0.172821	-0.413594	0.381838	-0.292898	1.46229	1.86228	45.354	1.22926e-08	3.09503e-07	24h_UP
GAS6-AS1	0.038246	-0.0113414	-0.0251179	0.347016	0.990587	4.7305	45.2332	1.30081e-08	3.2532e-07	24h_UP
TNFSF4	0.145979	0.291356	0.451213	0.471992	0.806339	5.78071	44.8013	1.59227e-08	3.9207e-07	24h_UP
NFKBIZ	0.14247	-0.0361636	0.331879	-0.347908	0.763964	5.48332	44.7439	1.63562e-08	4.01858e-07	24h_UP
F11R	0.730145	0.765774	0.88411	0.721417	1.1938	4.19929	44.0406	2.27265e-08	5.44025e-07	24h_UP
SLAMF1	0.424071	-0.210682	0.491928	0.152933	0.794646	5.07848	43.6123	2.77632e-08	6.45248e-07	24h_UP
KMT5B	0.156789	-0.11639	0.186078	-0.00214721	0.619734	6.99132	43.4329	3.01898e-08	6.9586e-07	24h_UP
BCL3	-0.0233601	-0.568567	0.682322	-0.394485	1.47414	2.48362	43.4009	3.06438e-08	7.03424e-07	24h_UP
ZNF561	0.160103	0.126857	0.331062	-0.364923	1.18881	3.6642	43.0049	3.68671e-08	8.30921e-07	24h_UP
MID1IP1	0.316604	0.0264804	0.44073	0.583847	0.921707	4.92188	42.3835	4.92626e-08	1.09267e-06	24h_UP
INKA2	0.109419	-0.0603772	0.284373	-0.263565	0.860856	4.5741	42.2916	5.14197e-08	1.13601e-06	24h_UP
NEAT1	-0.115558	0.207956	0.274302	0.157693	0.69793	8.72541	42.1788	5.41943e-08	1.19259e-06	24h_UP
NCOA3	0.292864	0.194066	0.431554	0.296495	0.819886	7.00623	41.8146	6.42168e-08	1.40211e-06	24h_UP
LINC01679	-0.659444	0.0227465	0.620424	-1.14268	1.95569	0.505954	41.6346	6.98344e-08	1.51002e-06	24h_UP
RRM2B	0.235144	0.119753	0.251848	0.163102	0.774313	6.0247	41.5036	7.42252e-08	1.5957e-06	24h_UP
TIGAR	-0.120245	-0.112369	0.135913	-0.218619	0.836212	5.47014	41.4206	7.71496e-08	1.65221e-06	24h_UP
PRAG1	0.161117	-0.13298	0.164903	-0.0254485	0.53475	8.54799	41.3102	8.12181e-08	1.7294e-06	24h_UP
UBE2J2	0.00257447	-0.103233	0.0821011	-0.267166	0.649402	5.45493	41.0263	9.26883e-08	1.96243e-06	24h_UP
SPI1	0.704851	0.622068	0.588002	0.586968	1.44606	5.12464	40.4033	1.23825e-07	2.56341e-06	24h_UP
TP53TG1	0.217297	0.256765	0.328542	0.434025	1.02072	4.70767	40.3637	1.26128e-07	2.59187e-06	24h_UP
AMZ2P1	0.162567	0.0629332	0.472315	-0.369127	1.21108	3.00962	40.0404	1.46564e-07	2.97899e-06	24h_UP
GNA15	0.1542	0.0594123	-0.136226	-0.312733	0.629298	7.11069	39.8097	1.63127e-07	3.29765e-06	24h_UP
PTP4A1	-0.148892	-0.183764	0.0402545	-0.364143	0.65401	5.66041	39.6151	1.78547e-07	3.58345e-06	24h_UP
DCP1B	0.0865316	0.117964	0.231729	0.39969	0.658704	6.67255	39.5293	1.85797e-07	3.69559e-06	24h_UP
ISCU	0.00550997	0.0949355	0.436314	-0.774773	1.12568	3.11459	39.4263	1.94893e-07	3.84932e-06	24h_UP
HIST2H2BC	-0.133375	-0.0774869	0.704899	-0.0177003	1.10979	3.45383	38.4938	3.00235e-07	5.68869e-06	24h_UP
B2M	0.122544	0.198174	0.527034	0.283561	0.634221	6.66508	38.4034	3.13077e-07	5.87229e-06	24h_UP
ARHGAP27P1	0.015478	-0.254419	0.20879	-0.204958	0.678522	4.40517	38.1573	3.50837e-07	6.52581e-06	24h_UP
ARHGAP27P1-BPTFP1-KPNA2P3	0.015478	-0.254419	0.20879	-0.204958	0.678522	4.40517	38.1573	3.50837e-07	6.52581e-06	24h_UP
PMAIP1	0.530841	-0.0422715	0.654465	0.371385	0.730932	5.96071	37.6125	4.51367e-07	8.16478e-06	24h_UP
TMEM30A	0.0247717	0.105223	0.197613	0.0866324	0.6967	6.20519	37.3703	5.04808e-07	8.94334e-06	24h_UP
MAP1LC3B	0.0388369	0.146783	0.61088	-0.0655396	0.953127	4.34025	37.2908	5.23693e-07	9.20497e-06	24h_UP
SENP6	0.290041	-0.19642	0.13053	0.0158863	0.711868	8.51858	37.1732	5.52929e-07	9.67323e-06	24h_UP
CEACAM21	0.253271	0.291981	0.542903	0.471416	0.737443	7.65887	37.0568	5.83459e-07	1.01596e-05	24h_UP
FOSL1	-0.728868	-0.453694	0.0217947	-0.568466	0.755783	3.19107	36.7656	6.67362e-07	1.14776e-05	24h_UP
PPP1R15A	0.42019	0.529424	1.11303	0.271838	1.47261	2.86243	36.5861	7.24981e-07	1.23545e-05	24h_UP
CD44	-0.325752	0.150717	-0.326371	-0.303755	0.431211	5.86315	36.465	7.66625e-07	1.29654e-05	24h_UP
SMIM3	0.577521	0.28798	0.854611	0.594939	1.00945	3.8993	36.2345	8.52551e-07	1.42461e-05	24h_UP
RAB1A	0.0851276	0.13258	0.177694	0.12423	0.720743	6.61567	36.1151	9.00778e-07	1.49404e-05	24h_UP
ZNF385A	-0.0951662	0.0587818	0.434023	0.0501222	1.49706	2.88543	36.0408	9.3215e-07	1.53468e-05	24h_UP
CLEC16A	-0.32491	-0.141302	-0.0499025	-0.269867	0.33676	7.01718	35.8039	1.03956e-06	1.69653e-05	24h_UP
PPP6R2	-0.0587548	-0.231289	-0.032912	-0.155457	0.507266	6.85955	35.6026	1.14048e-06	1.83974e-05	24h_UP
LINC01089	0.276983	-0.0395074	0.542299	0.065475	0.610224	6.18913	35.327	1.29464e-06	2.05288e-05	24h_UP
CYLD	0.168818	-0.0124732	0.352895	0.193773	0.887541	5.26794	34.7671	1.67454e-06	2.5856e-05	24h_UP
PLEKHM2	-0.205207	-0.124986	0.147265	-0.367389	0.419487	5.1722	34.4318	1.95326e-06	2.94676e-05	24h_UP
HIST2H2BA	0.0333212	-0.162372	0.859515	-0.0446577	0.793998	5.7195	34.1014	2.27287e-06	3.36535e-05	24h_UP
EIF4H	0.117527	-0.142058	0.229636	0.0432782	0.489253	7.63179	33.5179	2.96943e-06	4.27774e-05	24h_UP
SEC14L1	-0.178114	-0.182389	-0.0486848	-0.12191	0.407311	6.57561	33.5075	2.98366e-06	4.2927e-05	24h_UP
DNAJB2	0.309888	-0.480863	0.780388	-0.574397	1.68112	1.12231	32.4795	4.77379e-06	6.55605e-05	24h_UP
RHOQ	0.213454	0.151967	0.555735	0.459451	0.492607	5.80849	32.1999	5.42344e-06	7.2871e-05	24h_UP
LINC01619	-0.144013	0.0884672	-0.051487	0.220651	0.48902	7.01782	32.1676	5.50413e-06	7.36894e-05	24h_UP
RRBP1	0.0545358	0.00980803	0.484958	0.0322249	0.587832	5.50068	31.8847	6.26187e-06	8.34344e-05	24h_UP
EVI2A	0.312957	0.2229	0.438451	0.636349	0.6798	5.23769	31.69	6.84299e-06	8.99974e-05	24h_UP
PXK	0.356534	-0.0481462	0.340292	0.339425	0.54844	7.57448	31.6649	6.92152e-06	9.08166e-05	24h_UP
HIST2H2BF	0.0476972	-0.216015	0.890333	0.127688	0.863185	6.07215	31.6313	7.02825e-06	9.2001e-05	24h_UP
NFKB2	0.366963	0.846145	1.33418	0.352606	1.71973	1.8675	31.22	8.47541e-06	0.000107667	24h_UP
YPEL5	0.417486	0.363772	0.881756	0.833174	0.905125	3.94599	30.9997	9.3685e-06	0.00011794	24h_UP
PLTP	-0.310565	0.444786	-0.15925	-0.448599	0.847431	3.30728	30.8159	1.01849e-05	0.000127214	24h_UP
DINOL	-0.198961	0.388129	1.1873	0.842992	1.95414	0.914207	30.7086	1.06937e-05	0.000132975	24h_UP
C17orf67	0.319102	0.444023	0.525653	0.372181	0.677999	6.18525	30.6668	1.08986e-05	0.000135073	24h_UP
YBX3	-0.0977774	0.200146	-0.0492449	0.22565	0.702353	4.83765	30.5554	1.14639e-05	0.000140675	24h_UP
HIPK2	-0.472621	0.0862722	-0.0316472	0.0186376	0.125309	7.31767	30.5305	1.15943e-05	0.000141499	24h_UP
STX5	-0.00910745	-0.0386544	-0.029144	-0.134396	0.523443	5.60909	30.3584	1.25364e-05	0.000151181	24h_UP
TP53I11	0.450091	0.673396	0.146265	0.00404438	0.734716	4.63383	29.5946	1.77209e-05	0.000207437	24h_UP
ANKRA2	0.153111	0.236346	0.377675	0.519119	0.683296	4.95639	29.4544	1.88815e-05	0.000218732	24h_UP
GNB1	-0.0307249	-0.216432	-0.0274739	-0.114802	0.392903	8.484	29.2177	2.10149e-05	0.000239861	24h_UP
XBP1	0.203571	-0.343973	0.166561	0.179861	0.399223	6.54463	29.1753	2.14217e-05	0.000243367	24h_UP
CPEB4	0.202775	0.120427	0.345409	0.358172	0.909876	4.96065	29.1095	2.20684e-05	0.000250205	24h_UP
EVI2B	0.486278	0.298484	0.591385	0.517401	0.648155	6.70527	28.9526	2.36899e-05	0.000266696	24h_UP
ZNF56	-0.107422	0.0169895	-0.0317833	0.170989	0.518773	5.4211	28.8851	2.44222e-05	0.000273837	24h_UP
FBXO42	-0.0151928	0.352036	0.370231	0.0232559	0.435706	6.92348	28.6359	2.73298e-05	0.000301897	24h_UP
BRMS1L	0.00702683	-0.0908543	-0.0613277	-0.183799	0.532245	5.73887	28.2774	3.21237e-05	0.000347975	24h_UP
THUMPD3-AS1	0.149693	-0.267591	-0.0237091	0.0608111	0.332796	6.75516	28.184	3.35048e-05	0.000360144	24h_UP
REV3L	0.084809	-0.0160988	0.183701	0.266572	0.659678	9.60329	28.026	3.59749e-05	0.000383744	24h_UP
OSBPL2	-0.180647	-0.132373	0.256238	-0.100084	0.514601	5.0471	27.9942	3.64932e-05	0.000388902	24h_UP
SRA1	-0.0489074	-0.193747	-0.124336	-0.338886	0.792601	4.27825	27.6786	4.20599e-05	0.000440663	24h_UP
ST6GALNAC6	-0.263662	0.138896	0.23408	-0.220575	0.489728	5.60274	27.6344	4.29051e-05	0.00044784	24h_UP
LRRC75A-AS1	-0.194865	-0.0348034	0.0513759	-0.150809	0.384168	7.91782	27.6147	4.32854e-05	0.000451388	24h_UP
TCEA1	0.0144371	0.0764733	0.0803008	0.180386	0.556264	7.75088	27.3731	4.8249e-05	0.000495117	24h_UP
PPP1R10	0.2816	-0.18744	0.37369	0.267027	0.617292	8.73606	27.1916	5.23458e-05	0.000530796	24h_UP
LOC441454	1.4393	0.960848	1.21373	1.96894	3.01758	0.155077	27.0797	5.50399e-05	0.000553319	24h_UP
TULP4	-0.294868	0.15769	0.105198	0.14512	0.305514	7.14	26.9983	5.70869e-05	0.000572868	24h_UP
GAL3ST4	0.12846	0.159864	0.563476	-0.555029	1.17347	2.83632	26.9478	5.83923e-05	0.00058387	24h_UP
HIST1H2BD	0.143028	0.0938545	0.92021	0.591852	0.772217	6.98267	26.5653	6.93064e-05	0.00067607	24h_UP
FAM239A	-0.416478	-0.335178	-0.214078	-0.191584	0.178602	5.5552	26.531	7.03789e-05	0.00068474	24h_UP
KLRK1	0.0860713	0.259715	0.442282	0.347865	0.745807	7.69175	26.5097	7.10545e-05	0.000689788	24h_UP
CCDC90B	0.302986	0.0662378	0.313166	0.220848	0.610474	5.82017	26.2908	7.83618e-05	0.000750006	24h_UP
PPP1R9B	-0.326663	0.0302048	0.122127	-0.351431	0.664781	3.91976	26.2792	7.87695e-05	0.000753263	24h_UP
CLK1	0.13288	0.168667	0.35676	0.099012	0.542675	6.80572	25.9599	9.08472e-05	0.000847023	24h_UP
DENND5A	0.0267433	0.170637	0.21908	0.13028	0.520872	7.38164	25.8662	9.47284e-05	0.000876629	24h_UP
HSPA9	0.0765886	-0.208782	0.0286695	-0.146537	0.421336	7.34828	25.8548	9.52139e-05	0.00087894	24h_UP
CRTC1	-0.0253458	-0.366278	0.0245555	-0.215254	0.363252	5.48411	25.8358	9.60208e-05	0.000885658	24h_UP
RBM5	0.0600065	-0.117012	0.169231	-0.0471652	0.410331	7.28202	25.814	9.69618e-05	0.000892864	24h_UP
LOC389906	-0.446777	-0.317546	-0.331319	-0.0855285	0.176743	5.91351	25.6971	0.000102151	0.000928411	24h_UP
ZFP90	0.402078	0.353215	0.547084	0.456017	0.77428	5.29406	25.6787	0.000102993	0.000934549	24h_UP
GPR155	-0.380776	0.787145	-0.0894413	0.309032	-0.957298	5.44494	200.698	2.0138e-41	9.00491e-39	Down
CTDSPL	-0.680411	0.251104	-0.485228	0.223048	-1.13738	5.91165	162.787	2.52071e-33	8.53911e-31	Down
ACAT2	-0.626453	0.379392	-0.131608	0.943135	-0.236521	5.5092	162.648	2.69844e-33	8.8723e-31	Down
FAM111B	-0.268884	0.394418	-0.105391	0.451018	-1.1512	6.11958	154.02	1.86003e-31	5.47191e-29	Down
JPH1	-0.518386	0.23251	-0.505834	0.348567	-1.50833	5.2766	134.599	2.51296e-27	5.50832e-25	Down
LRRC20	-0.549632	0.374856	-0.389878	-0.296876	-1.4261	4.95281	124.912	2.85628e-25	5.23448e-23	Down
NCKAP5	0.270672	0.543495	0.265984	0.921239	-0.322014	9.72297	123.532	5.60092e-25	9.93851e-23	Down
CDC6	-0.493246	-0.0816861	-0.728592	-0.0746699	-1.20144	5.60696	114.69	4.17643e-23	6.56281e-21	Down
ORC1	-0.556605	-0.036722	-0.370303	0.0189582	-1.1196	6.05201	112.777	1.06053e-22	1.60212e-20	Down
CDC45	-0.536338	0.0313849	-0.477741	-0.0209604	-1.06995	6.18679	111.986	1.55862e-22	2.2926e-20	Down
CCNE2	-1.07235	-0.0132295	-0.974717	-0.0948124	-1.87584	5.27719	111.377	2.09579e-22	3.04271e-20	Down
EXO1	-0.324175	0.0292247	-0.375372	0.11313	-1.18522	6.38327	111.158	2.33155e-22	3.34159e-20	Down
L2HGDH	-0.478887	0.165484	-0.554413	-0.0465001	-0.99569	5.6848	109.933	4.2339e-22	5.77205e-20	Down
CHAF1B	-0.593546	-0.04711	-0.640538	-0.0690328	-1.30491	5.53088	109.265	5.86e-22	7.89264e-20	Down
PAQR8	-0.235302	0.2534	-0.104783	0.544022	-0.855833	6.09707	108.697	7.72343e-22	1.02786e-19	Down
XYLB	-0.617054	-0.078709	-0.630892	-0.0399311	-1.09946	6.02376	107.597	1.31878e-21	1.69456e-19	Down
IMPA2	-0.375433	0.268447	-0.220409	0.0845691	-1.17901	5.3503	107.551	1.34835e-21	1.71286e-19	Down
POLE2	-0.558423	0.039838	-0.476346	0.118206	-0.975027	6.34829	103.077	1.18631e-20	1.44149e-18	Down
POLA1	-0.518558	0.0341888	-0.653252	0.147858	-1.00353	8.85317	100.757	3.65949e-20	4.2614e-18	Down
BRIP1	-0.102621	0.15788	-0.307432	0.358338	-1.02589	8.77163	100.606	3.93891e-20	4.5395e-18	Down
C1orf21	-0.327715	0.202742	-0.18382	0.195	-0.889233	7.18438	99.1405	8.02034e-20	8.79013e-18	Down
MCM10	-0.488916	0.0370927	-0.457461	0.0202309	-1.05617	6.69738	95.1362	5.58975e-19	5.52662e-17	Down
DTL	-0.423546	0.140153	-0.366816	0.327181	-1.09098	7.84781	95.1193	5.63588e-19	5.52662e-17	Down
ADCY3	-0.807892	-0.187782	-0.732062	-0.0911906	-0.768975	6.32098	94.3827	8.05278e-19	7.76052e-17	Down
CTNNAL1	-0.524455	0.161837	-0.351609	0.331716	-0.717869	6.63295	93.218	1.41558e-18	1.35254e-16	Down
UNG	-0.536105	-0.1457	-0.633676	-0.149768	-1.85152	4.44613	91.8842	2.70015e-18	2.47417e-16	Down
CHRNA5	-0.691994	-0.0230568	-0.614992	0.00234077	-1.17921	4.90436	89.2949	9.44976e-18	8.31802e-16	Down
MCM6	-0.229644	0.00869047	-0.412468	0.264695	-0.877763	7.44256	87.8425	1.90704e-17	1.63991e-15	Down
MYO1B	-0.502807	0.358433	-0.161802	0.198299	-0.598874	6.12721	87.1077	2.72e-17	2.26917e-15	Down
RAD54L	-0.199256	-0.0476968	-0.402108	-0.00191831	-1.05448	6.11473	87.0894	2.74415e-17	2.27236e-15	Down
PKIA	-0.150875	0.391531	-0.000996219	0.233108	-0.890522	6.44969	84.0059	1.21632e-16	9.3774e-15	Down
LRP11	-0.44162	0.375782	-0.17638	0.143767	-0.737965	5.4033	83.8136	1.33459e-16	1.02188e-14	Down
RAPGEF5	-0.425689	0.130311	-0.321302	0.19816	-0.939481	6.78232	83.4494	1.59098e-16	1.20172e-14	Down
PLA2G4A	0.0420442	0.238082	-0.156128	0.316998	-0.827171	6.30413	80.6624	6.099e-16	4.34272e-14	Down
MEIS2	-0.289386	0.157993	-0.305133	0.194676	-0.803046	6.35349	79.1216	1.28109e-15	8.84032e-14	Down
C11orf80	-0.485978	0.0953189	-0.302539	0.110375	-0.954772	5.536	79.0403	1.33223e-15	9.08111e-14	Down
KDELC2	-0.26311	0.0558114	-0.49917	0.0806838	-1.13138	5.651	78.8426	1.46532e-15	9.92254e-14	Down
GINS2	-0.431724	0.274143	-0.376153	0.272583	-1.04401	4.7985	77.0693	3.43998e-15	2.23579e-13	Down
MCM4	-0.604467	0.0460668	-0.54829	0.0324671	-1.02209	6.69698	74.5036	1.18086e-14	7.25321e-13	Down
DPY19L2P2	0.0446699	0.330094	0.0387114	0.32815	-0.793181	5.99863	73.8623	1.60685e-14	9.81581e-13	Down
MSH2	-0.434634	0.0197255	-0.470535	0.125331	-0.801485	7.68737	73.0951	2.32243e-14	1.40338e-12	Down
CYP51A1	-0.267839	0.59271	-0.00246341	0.921048	0.175446	5.37236	72.0929	3.7569e-14	2.18315e-12	Down
DHFR	-0.216226	0.0419679	-0.23618	0.231371	-0.812055	6.92722	71.7489	4.43086e-14	2.51434e-12	Down
MBOAT1	-0.216975	0.169789	-0.230066	0.229389	-0.880634	5.53611	71.3447	5.37894e-14	2.99748e-12	Down
PCLAF	-0.478744	-0.0439494	-0.433941	0.0264062	-0.880092	6.62727	71.1351	5.94753e-14	3.27524e-12	Down
KHDC1	-0.380874	-0.161258	-0.505065	-0.03029	-0.95292	6.0281	70.8457	6.83289e-14	3.74435e-12	Down
KCNK12	-0.247162	0.182913	-0.103473	-0.105152	-0.791689	8.95713	70.483	8.13039e-14	4.41212e-12	Down
POLD3	-0.378882	0.0264742	-0.476203	0.0805236	-0.868438	6.66194	70.2998	8.87646e-14	4.79372e-12	Down
MCTP2	0.155086	0.266168	0.196846	0.782733	-0.210746	6.52261	69.9638	1.04273e-13	5.57737e-12	Down
ANKRD36C	-0.0324747	0.303616	-0.0816277	0.467225	-0.56386	7.69098	68.8704	1.7605e-13	9.23972e-12	Down
ADAM22	-0.136097	0.125508	-0.301907	0.307192	-0.850626	6.65109	68.2668	2.35034e-13	1.22207e-11	Down
DIAPH3	0.180135	0.108668	-0.0975998	0.376015	-0.643893	9.06468	67.7809	2.96562e-13	1.52777e-11	Down
RAD54B	-0.109289	0.229092	-0.140001	0.383107	-0.64486	7.64941	67.3199	3.6975e-13	1.88741e-11	Down
MCM5	-0.371963	0.00353791	-0.283892	-0.176654	-1.02725	6.07309	66.788	4.76864e-13	2.40129e-11	Down
ANKRD36B	-0.0686894	0.450364	-0.0318237	0.406915	-0.54807	7.15132	66.4368	5.64052e-13	2.80246e-11	Down
TXNDC16	-0.244357	0.23374	-0.315971	0.399485	-0.547837	6.46709	66.2331	6.21737e-13	3.06185e-11	Down
USP37	-0.234843	0.162893	-0.269942	0.250155	-0.786431	7.78794	66.0248	6.86851e-13	3.35297e-11	Down
SMYD3	-0.140795	0.251548	-0.138056	0.284731	-0.558282	8.62193	65.9084	7.26148e-13	3.5294e-11	Down
ZNF37BP	-0.256528	0.146794	-0.152579	0.341396	-0.639966	6.02585	63.9309	1.86713e-12	8.62505e-11	Down
MNS1	-0.0596837	0.165926	-0.271287	0.515842	-0.826753	5.15435	62.9636	2.96208e-12	1.35156e-10	Down
KLHL23	-0.508002	0.0582328	-0.378207	0.301414	-0.584996	5.43665	62.6357	3.46351e-12	1.54874e-10	Down
CENPQ	-0.203651	0.223042	-0.104364	0.466391	-0.615262	5.71996	62.3894	3.89508e-12	1.73479e-10	Down
ANKRD36	-0.0749379	0.280534	-0.0984833	0.348986	-0.594356	9.12314	62.333	4.00126e-12	1.775e-10	Down
HELLS	-0.477763	-0.05558	-0.606822	0.0709151	-0.917861	7.62137	61.6752	5.47432e-12	2.40935e-10	Down
ANKH	-0.580008	-0.150243	-0.52829	-0.0752873	-0.700834	6.88964	61.5881	5.70621e-12	2.50156e-10	Down
RAVER2	-0.418177	0.0370016	-0.467786	0.13058	-0.664931	6.94583	61.4789	6.01103e-12	2.58532e-10	Down
TRMT9B	0.120213	0.376157	0.138908	0.515686	-0.522866	6.37217	61.2405	6.73385e-12	2.86227e-10	Down
PRPS2	-0.495962	0.0630936	-0.419588	0.0244722	-0.911762	5.00869	60.9133	7.86944e-12	3.31972e-10	Down
MCM3	-0.416403	-0.0763967	-0.484881	0.0780341	-0.796026	7.41383	60.6797	8.79513e-12	3.69627e-10	Down
TRIQK	0.308742	0.291715	0.0520611	0.453656	-0.54599	6.34391	60.5429	9.387e-12	3.91557e-10	Down
CENPU	-0.263818	0.138142	-0.0896564	0.310196	-0.597708	7.30979	60.0988	1.15965e-11	4.78368e-10	Down
RAD51	-0.172072	0.137582	-0.125058	0.270523	-0.716028	6.97422	59.5533	1.50323e-11	6.11077e-10	Down
ZNF704	-0.368686	0.138836	-0.235775	0.196842	-0.541139	7.56272	59.5282	1.52127e-11	6.16171e-10	Down
NDUFAF6	-0.625199	-0.0862926	-0.551517	-0.0151755	-0.685032	8.18856	59.0901	1.8737e-11	7.45412e-10	Down
MMS22L	-0.140328	0.170282	-0.262955	0.3388	-0.647609	8.64432	58.7698	2.18187e-11	8.61877e-10	Down
NT5DC3	-0.708908	-0.278602	-0.910146	-0.340175	-0.911298	5.26792	58.5619	2.40841e-11	9.44687e-10	Down
CXorf57	-0.128895	0.45838	0.106848	0.514947	-0.596123	4.76801	58.2245	2.82731e-11	1.10512e-09	Down
E2F8	0.116995	-0.00437614	-0.140382	0.159073	-0.812666	6.80013	58.0129	3.12623e-11	1.20928e-09	Down
SPIDR	-0.357093	-0.0716064	-0.431518	0.0621192	-0.751276	8.98616	57.5017	3.98535e-11	1.49004e-09	Down
IMMP2L	-0.0345643	0.298756	-0.0481442	0.342868	-0.532157	9.63502	57.4933	4.00125e-11	1.491e-09	Down
RRAGD	-0.546974	0.428538	-0.0295587	0.128361	-0.382817	5.7985	57.4607	4.06371e-11	1.49435e-09	Down
CRISPLD1	0.0639834	0.14244	-0.182906	0.156881	-0.882974	6.16061	57.4314	4.12052e-11	1.51027e-09	Down
ZBTB20	0.209785	0.195459	0.150545	0.671832	-0.315318	8.49051	57.1549	4.69854e-11	1.71091e-09	Down
AKT3	-0.285388	0.162548	-0.130942	0.305204	-0.526797	7.61019	56.9708	5.12758e-11	1.85505e-09	Down
MYO19	-0.590519	-0.270983	-0.731318	-0.410374	-0.83702	6.22962	56.9267	5.23598e-11	1.88816e-09	Down
XRCC2	-0.271646	0.0690693	-0.283034	0.256702	-0.555072	6.8455	56.8063	5.54374e-11	1.99272e-09	Down
DUT	-0.285539	0.0151122	-0.284197	0.225509	-0.730361	7.17469	56.4747	6.48845e-11	2.31739e-09	Down
USP28	-0.223633	0.441557	-0.00389215	0.178314	-0.512976	6.17129	56.4347	6.61262e-11	2.35422e-09	Down
ASAP1	-0.428395	-0.170396	-0.486786	0.0556002	-0.665538	8.40813	56.3701	6.8184e-11	2.41977e-09	Down
DSCC1	-0.314554	-0.099398	-0.390516	-0.167944	-1.08377	5.56407	56.2148	7.33972e-11	2.58021e-09	Down
KIAA1147	-0.365036	0.251885	-0.125564	0.198222	-0.581203	5.46632	54.7517	1.46825e-10	5.03483e-09	Down
RABGAP1L	-0.194086	0.224018	-0.138152	0.470444	-0.344786	8.48707	53.9707	2.12511e-10	7.13411e-09	Down
SNHG22	-0.399715	0.200398	-0.250223	-0.213611	-1.0475	5.06164	53.8355	2.26545e-10	7.55984e-09	Down
ADGRA3	-0.315481	0.0314313	-0.490307	-0.109093	-0.765544	7.49711	53.665	2.45583e-10	8.09845e-09	Down
ARL6IP6	-0.0702407	0.112766	-0.0834049	0.325087	-0.619019	6.7697	53.0502	3.28445e-10	1.06426e-08	Down
FAM161A	-0.223526	0.530659	-0.263021	0.549946	-1.04587	3.6889	52.6902	3.89375e-10	1.24366e-08	Down
PARP16	-0.412493	0.0248366	-0.487086	-0.256255	-0.858228	5.30452	52.512	4.23579e-10	1.34141e-08	Down
RRM1	-0.343984	0.0773033	-0.428961	0.138415	-0.633199	7.0314	51.63	6.4245e-10	2.00054e-08	Down
MTHFD1	-0.490556	-0.225982	-0.512455	-0.0768826	-0.805594	7.1827	51.3241	7.42224e-10	2.27948e-08	Down
TCAF1	0.0895798	0.385384	0.102385	0.414287	-0.410446	6.7962	50.5118	1.08877e-09	3.30744e-08	Down
DNA2	-0.18591	0.0635794	-0.406467	0.0359523	-0.703267	7.1768	49.8905	1.45918e-09	4.3154e-08	Down
SFI1	-0.374311	-0.0325488	-0.3591	-0.0174529	-0.717281	6.7986	49.3708	1.86381e-09	5.46865e-08	Down
TFDP2	-0.00465661	0.158491	-0.0448713	0.314841	-0.627808	6.59095	49.1649	2.05354e-09	5.99386e-08	Down
PAXIP1	-0.411818	0.112754	-0.327398	0.288759	-0.466549	7.79819	49.0511	2.16651e-09	6.27445e-08	Down
LOC100288203	-0.234028	0.491845	0.084729	0.21752	-0.427613	5.66331	48.9677	2.25328e-09	6.47052e-08	Down
WDR76	-0.294752	-0.0325422	-0.334954	-0.00838016	-1.04289	6.85047	48.9638	2.25736e-09	6.47052e-08	Down
SCAPER	-0.20922	0.249037	-0.0946098	0.45121	-0.265974	8.62489	48.7863	2.45402e-09	6.99834e-08	Down
GLO1	-0.289982	0.297633	-0.0823286	0.390216	-0.189226	5.81543	48.5234	2.77704e-09	7.83954e-08	Down
GK	-0.387343	0.13249	-0.454197	0.0437296	-0.843169	5.30747	48.4984	2.80994e-09	7.91242e-08	Down
BLM	-0.334108	0.0459568	-0.249726	0.223358	-0.512885	8.38164	47.8005	3.90101e-09	1.07677e-07	Down
POLR3G	-0.533391	0.028118	-0.819489	-0.265388	-0.832779	4.7865	47.6085	4.26941e-09	1.17267e-07	Down
CENPK	-0.251358	-0.038279	-0.337523	0.120318	-0.729276	7.31884	47.0937	5.43698e-09	1.47883e-07	Down
MFHAS1	-0.509598	-0.0587194	-0.496128	-0.073297	-0.550047	6.34309	47.0683	5.50223e-09	1.49295e-07	Down
NREP	0.0770382	0.366925	0.0870617	0.268871	-0.477865	7.19821	46.9825	5.72829e-09	1.54678e-07	Down
SERGEF	-0.268178	0.297123	0.0308403	0.157924	-0.413646	7.04565	46.6505	6.6942e-09	1.78603e-07	Down
FANCA	-0.621892	-0.175687	-0.567897	-0.11831	-0.635409	7.11237	46.6083	6.82787e-09	1.81303e-07	Down
MBLAC2	-0.366116	0.00535307	-0.509542	-0.0343065	-0.843647	5.29781	46.4893	7.22009e-09	1.90362e-07	Down
ARHGAP18	0.252518	0.281962	0.0698505	0.291762	-0.557641	5.85676	46.2763	7.97869e-09	2.08397e-07	Down
SHMT1	-0.470654	-0.110832	-0.340984	-0.168169	-1.0326	5.33683	46.0248	8.97725e-09	2.32307e-07	Down
PRIM1	-0.0186756	0.110732	-0.0981764	0.197069	-0.653647	5.66955	45.9732	9.19677e-09	2.36346e-07	Down
PHOSPHO2-KLHL23	-0.324189	0.0771815	-0.283502	0.211151	-0.477325	6.51063	45.8753	9.62888e-09	2.46884e-07	Down
AMOTL1	-0.483335	0.078821	-0.278947	0.15975	-0.406902	7.35727	45.3655	1.22266e-08	3.08536e-07	Down
SKP2	-0.215367	0.0863279	-0.267877	0.0754616	-0.672454	6.78419	45.1764	1.33585e-08	3.32594e-07	Down
MCM3AP-AS1	-0.261209	0.275539	-0.218669	0.306585	-0.402765	5.47694	45.0403	1.42375e-08	3.53691e-07	Down
ITSN1	-0.249622	0.114223	-0.19439	0.268974	-0.448324	7.24668	44.6746	1.68955e-08	4.142e-07	Down
L3MBTL3	-0.879782	0.220939	-0.271355	-0.108809	-0.408607	5.79476	44.2352	2.07503e-08	5.01009e-07	Down
LRRC1	-0.0371525	0.209561	-0.169025	0.120983	-0.570012	6.83284	44.2098	2.09983e-08	5.05905e-07	Down
ZHX3	-0.119263	-0.264877	-0.499521	-0.353811	-0.818516	6.36201	44.0164	2.29856e-08	5.49052e-07	Down
C8orf88	0.0989289	0.347451	0.215525	0.610232	-0.514286	4.68522	43.886	2.44298e-08	5.7738e-07	Down
ASAP1-IT1	-0.408198	-0.209881	-0.494256	0.0680165	-0.71589	7.13066	43.8333	2.50394e-08	5.9054e-07	Down
PLA2G12A	-0.238795	0.25158	-0.0121591	0.512689	-0.924659	3.81147	43.753	2.59959e-08	6.11808e-07	Down
TBC1D5	-0.121771	0.181008	-0.302164	0.271763	-0.44807	9.82509	43.7401	2.61539e-08	6.14232e-07	Down
B4GALT6	-0.288645	0.0372301	-0.386166	-0.00818025	-0.844088	5.52959	43.6846	2.68411e-08	6.26422e-07	Down
ALDH3A2	-0.119665	0.0843095	0.222488	-0.023435	-0.855075	4.62581	43.6015	2.79036e-08	6.47166e-07	Down
GALNT14	-0.567838	0.00386819	-0.28048	0.118813	-0.0519039	6.92713	43.5646	2.83876e-08	6.5703e-07	Down
SYNE2	-0.282521	-0.0443628	-0.353767	0.107887	-0.57737	8.05386	43.4813	2.95147e-08	6.81705e-07	Down
E2F1	-0.340573	0.0607797	-0.166395	0.244279	-0.801871	5.13558	43.4258	3.02893e-08	6.96715e-07	Down
MAST2	-0.417659	-0.0283382	-0.518607	-0.0970764	-0.588497	7.11238	43.329	3.16894e-08	7.25935e-07	Down
MCM2	-0.344661	0.00153322	-0.241099	-0.0171597	-0.760539	6.16096	43.3093	3.19828e-08	7.31157e-07	Down
FBXO5	0.171882	0.0495057	-0.100451	0.187675	-0.627225	6.52189	42.9777	3.7337e-08	8.39819e-07	Down
DMXL2	-0.0468878	0.267177	-0.135809	0.265604	-0.488028	7.36146	42.4104	4.86493e-08	1.08553e-06	Down
OPN3	-0.234802	0.289083	-0.025004	0.356907	-0.47748	5.68893	42.2285	5.2953e-08	1.16758e-06	Down
LOC400464	-0.0625384	0.117548	-0.153403	0.43532	-0.509668	6.78112	42.1278	5.54991e-08	1.21652e-06	Down
CYBRD1	0.000763008	0.117126	-0.177245	0.127883	-0.733031	5.36381	42.1198	5.5707e-08	1.21869e-06	Down
DHRS4L2	-0.0486997	0.105436	-0.115909	0.204495	-0.748883	5.76473	41.6669	6.87911e-08	1.49323e-06	Down
LOC101928605	-0.190826	0.00306836	-0.0577728	0.268289	-0.552204	5.88849	41.3584	7.94144e-08	1.69422e-06	Down
TIPIN	-0.229405	-0.111878	-0.429976	0.05569	-0.580823	6.34762	40.8815	9.91435e-08	2.09513e-06	Down
RPS6KA5	-0.285811	-0.0605479	-0.367944	0.248613	-0.586127	6.99095	40.6366	1.11102e-07	2.31717e-06	Down
ARHGAP12	-0.161929	0.500343	0.0476723	0.484265	-0.081944	6.37149	40.5595	1.15155e-07	2.38835e-06	Down
FANCI	-0.265723	-0.0025972	-0.302573	0.0791637	-0.679977	8.30469	40.376	1.25408e-07	2.58807e-06	Down
GOLGA2P5	0.10767	0.173782	0.0214	0.25067	-0.834033	5.13005	40.2938	1.30291e-07	2.67252e-06	Down
RRM2	-0.2853	-0.0319139	-0.249948	-0.0437342	-0.84302	6.36921	40.1246	1.40939e-07	2.88037e-06	Down
ZNF248	-0.0972284	0.247591	-0.0304932	0.410725	-0.545277	6.33717	40.0629	1.4504e-07	2.95337e-06	Down
LRBA	-0.130339	0.117272	-0.275108	0.290041	-0.524918	9.45946	39.8232	1.6211e-07	3.28301e-06	Down
GKAP1	-0.0989059	0.289849	0.117281	0.350035	-0.476575	5.6417	39.7874	1.64828e-07	3.32602e-06	Down
ENTPD5	0.111187	0.128962	-0.340517	0.000125644	-0.719555	4.79909	39.721	1.69988e-07	3.4178e-06	Down
OXR1	-0.18861	0.187577	-0.154362	0.350097	-0.37488	8.01781	39.5877	1.80832e-07	3.6228e-06	Down
CTH	0.38749	0.485	0.120986	0.429362	-0.910647	3.83504	39.5593	1.8323e-07	3.65773e-06	Down
NPAT	-0.365975	-0.00499616	-0.305524	0.129039	-0.497993	7.11215	39.3764	1.99452e-07	3.91964e-06	Down
PM20D2	-0.337051	0.133036	-0.334622	0.0106016	-0.569166	6.16382	39.3435	2.02527e-07	3.96505e-06	Down
PEX5	-0.485109	0.191896	-0.569675	-0.0684766	-0.462638	5.03338	39.2975	2.06887e-07	4.02925e-06	Down
RBBP8	-0.528706	-0.160271	-0.696302	-0.122291	-0.74562	7.83648	39.2234	2.14122e-07	4.16289e-06	Down
SPATA33	-0.364771	0.00685757	-0.569682	-0.220073	-1.22378	3.88649	39.1702	2.19471e-07	4.2595e-06	Down
GMNN	-0.235977	0.14765	-0.26893	0.368727	-0.588258	6.29875	39.0422	2.32884e-07	4.50416e-06	Down
PRIM2	0.110475	0.0813676	-0.195823	0.265249	-0.573417	8.19033	38.9354	2.44702e-07	4.71642e-06	Down
ADCK2	-0.21654	0.185614	-0.186576	-0.00402317	-0.720034	5.03673	38.9109	2.47494e-07	4.76202e-06	Down
MYBL1	0.176418	0.43631	0.282392	0.333274	-0.548158	5.25721	38.8631	2.53042e-07	4.85207e-06	Down
RAG2	-0.31986	0.119729	-0.0490853	0.361402	-0.278548	6.36436	38.7811	2.62831e-07	5.02255e-06	Down
PHTF2	0.0306721	0.0953951	-0.122588	0.317655	-0.478496	8.0667	38.7682	2.64407e-07	5.03544e-06	Down
NT5M	-0.399719	0.0596381	-0.465648	-0.320148	-0.880998	4.88089	38.6434	2.80145e-07	5.31704e-06	Down
SQLE	-0.23874	0.401915	0.00115616	0.677568	0.243652	7.35141	38.4572	3.05368e-07	5.75667e-06	Down
SFMBT2	-0.299408	0.125122	-0.152132	-0.00612561	-0.509257	8.26402	38.3639	3.18853e-07	5.96064e-06	Down
ZC4H2	0.0223339	0.406652	0.0910032	0.505941	-0.303511	5.73826	38.1788	3.47365e-07	6.48278e-06	Down
SH3YL1	-0.212764	0.245179	-0.0666617	0.38075	-0.278378	7.09905	37.983	3.80308e-07	7.03885e-06	Down
MSH6	-0.274135	0.0582199	-0.247108	0.0995285	-0.66245	7.1223	37.9713	3.82358e-07	7.06509e-06	Down
EAF2	-0.0921314	0.502125	0.0286002	0.503897	-0.211588	6.11598	37.8277	4.08616e-07	7.48839e-06	Down
KIAA1549	-0.448664	0.0664398	-0.168701	0.0481285	-0.428554	6.00039	37.797	4.14456e-07	7.57059e-06	Down
RAD51AP1	-0.0196515	0.0935727	-0.0609255	0.169427	-0.634255	5.87358	37.6281	4.48112e-07	8.11903e-06	Down
MGST3	-0.0646498	0.496846	0.244019	0.503064	-0.64719	4.12204	37.557	4.63098e-07	8.34995e-06	Down
RFC4	-0.253154	0.0916372	-0.204156	0.18779	-0.534322	5.98171	37.5086	4.73565e-07	8.49756e-06	Down
LINC00342	0.0337946	0.180411	-0.0724302	0.644751	-0.387904	5.34987	37.4579	4.84793e-07	8.67119e-06	Down
LRRCC1	0.0396191	-0.027076	-0.196965	0.0258414	-0.789767	6.09021	37.4487	4.86842e-07	8.69395e-06	Down
CORO2B	-0.0129424	-0.245752	-0.323094	-0.0156345	-0.597676	7.32142	37.4336	4.9025e-07	8.74084e-06	Down
WDHD1	-0.332075	0.0316172	-0.464335	0.041443	-0.581272	7.12408	37.4153	4.94425e-07	8.7938e-06	Down
TMEM170B	-0.543542	0.423942	-0.274277	0.495524	-0.850267	4.53388	37.3496	5.09666e-07	9.01513e-06	Down
KNTC1	-0.127443	0.042166	-0.165453	0.228428	-0.47794	7.90497	37.312	5.1858e-07	9.12946e-06	Down
THEM6	-0.559132	0.500241	-0.21075	0.0878232	-0.696929	3.76853	37.117	5.67458e-07	9.89643e-06	Down
FANCL	-0.0382452	-0.0408342	-0.365374	0.146761	-0.63305	7.08933	37.0251	5.92041e-07	1.0293e-05	Down
PXMP2	-0.74319	-0.449059	-0.666181	-0.553917	-0.966101	4.10075	36.8993	6.27441e-07	1.08243e-05	Down
LOC100506990	0.085662	0.0512425	0.0857426	0.783629	-0.233811	6.20742	36.8216	6.50357e-07	1.12024e-05	Down
LOC100294145	-0.415216	0.277348	-0.285896	0.387655	-0.187829	4.63435	36.744	6.74048e-07	1.15748e-05	Down
C1QTNF3	0.145749	0.0344828	-0.0192407	0.409381	-0.435061	7.70982	36.6358	7.08539e-07	1.21484e-05	Down
C2orf92	-0.126039	0.535766	0.0738079	-0.0664313	-0.764545	3.63258	36.5409	7.40234e-07	1.25952e-05	Down
LOC100133315	0.01199	0.0307587	-0.0472882	0.195494	-0.686593	6.33169	36.4286	7.79588e-07	1.31647e-05	Down
PSMG1	-0.46197	-0.073476	-0.544208	-0.0397888	-0.869234	4.93101	36.4156	7.84278e-07	1.32239e-05	Down
BCL2L11	-0.391302	-0.0966346	-0.442577	-0.277343	-0.615587	6.44639	36.3217	8.18973e-07	1.37881e-05	Down
OXCT1	-0.456291	-0.145915	-0.552227	-0.0856478	-0.60736	7.81933	36.2525	8.45502e-07	1.41707e-05	Down
TMEM97	-0.660106	-0.110731	-0.612661	-0.158662	-0.66341	4.84742	36.2407	8.50109e-07	1.42266e-05	Down
MCUB	-0.0945369	0.10534	-0.0709791	0.108728	-0.615706	6.35792	36.1292	8.94934e-07	1.48876e-05	Down
ANO6	-0.146548	0.142957	-0.102994	0.336972	-0.313966	7.66402	35.876	1.00564e-06	1.64598e-05	Down
ATRNL1	-0.148674	0.181934	-0.313766	0.214354	-0.438021	10.7422	35.85	1.01773e-06	1.66334e-05	Down
C2orf48	-0.212259	-0.376608	-0.495828	0.0561489	-0.75646	6.7747	35.7799	1.05113e-06	1.71042e-05	Down
PRCP	-0.0265712	0.26484	0.137034	0.348519	-0.613625	5.10133	35.7621	1.05976e-06	1.72196e-05	Down
GTDC1	-0.431246	0.0539946	-0.418903	0.0352701	-0.627679	7.25018	35.7205	1.08027e-06	1.75274e-05	Down
HDAC9	-0.0202011	0.287679	-0.0690141	0.373825	-0.215108	9.78534	35.5439	1.17173e-06	1.88743e-05	Down
LANCL1	0.17371	0.0747448	-0.0192298	0.0684534	-0.540876	5.78299	35.5001	1.19559e-06	1.9231e-05	Down
MTBP	-0.12611	0.13291	-0.311697	0.200233	-0.450581	7.59267	35.4796	1.20691e-06	1.93852e-05	Down
RNF165	-0.411107	0.114287	-0.259096	-0.0311293	-0.43434	6.11263	35.4346	1.23211e-06	1.97615e-05	Down
DIAPH2	-0.118411	0.118172	-0.226209	0.193189	-0.489172	9.16063	35.366	1.27167e-06	2.02506e-05	Down
ARHGEF9	0.056424	0.165204	0.0174665	0.416986	-0.395303	6.24399	35.3562	1.27741e-06	2.03077e-05	Down
CCNE1	-0.838423	-0.437347	-1.08622	-0.344351	-1.97636	2.83807	35.3031	1.30897e-06	2.06973e-05	Down
TTI1	-0.256641	0.0901672	-0.320863	0.124335	-0.511767	6.57387	35.2321	1.3524e-06	2.12339e-05	Down
CHEK1	-0.160821	0.076299	-0.210943	0.235167	-0.492241	7.40419	34.9462	1.54227e-06	2.40127e-05	Down
FLVCR1	-0.345064	0.080364	-0.357451	0.208101	-0.511318	5.68754	34.8711	1.59646e-06	2.48217e-05	Down
LRRC58	-0.400131	0.0717134	-0.392249	0.0079145	-0.587063	5.58999	34.5908	1.81573e-06	2.77676e-05	Down
ATAD5	-0.242578	0.0551785	-0.285296	0.235367	-0.467785	7.20143	34.568	1.83483e-06	2.79448e-05	Down
NAB1	-0.253176	-0.0464868	-0.510053	0.0522712	-0.610259	6.6423	34.5574	1.8438e-06	2.80169e-05	Down
BCKDHB	0.122144	0.151702	-0.0267018	0.0341995	-0.530172	7.12164	34.5167	1.8786e-06	2.84951e-05	Down
CDC25A	-0.536575	-0.138283	-0.480952	-0.0517022	-0.675701	6.6283	34.2938	2.08089e-06	3.12245e-05	Down
SYDE2	-0.346602	0.305459	-0.326245	0.311488	-0.516546	4.38352	34.2895	2.08497e-06	3.12438e-05	Down
CYP2U1	-0.102171	0.445717	-0.211324	0.303461	-0.786109	3.60489	34.2684	2.10524e-06	3.15022e-05	Down
C1QTNF3-AMACR	0.156229	0.0434594	-0.0159479	0.368103	-0.407389	7.93535	34.1457	2.22719e-06	3.30858e-05	Down
PAICS	-0.409826	0.114786	-0.361351	0.0228078	-0.495684	7.22967	34.1443	2.22861e-06	3.30858e-05	Down
SKA3	0.138324	0.155814	-0.0917482	0.318338	-0.381989	6.43364	34.0163	2.36326e-06	3.48995e-05	Down
GFOD1	-0.385411	-0.315921	-0.546584	-0.131324	-0.623853	5.74445	33.9966	2.38475e-06	3.51703e-05	Down
PLXNC1	0.118818	-0.00712518	0.154999	0.326684	-0.323915	8.0408	33.9236	2.46588e-06	3.61618e-05	Down
HPSE	-0.445575	0.294724	-0.35234	0.125677	-0.832779	4.19578	33.7283	2.6967e-06	3.93043e-05	Down
PAK1	-0.280187	0.173784	-0.0946752	0.247975	-0.371279	6.58773	33.6356	2.81369e-06	4.09027e-05	Down
MRC2	-0.523982	-0.195286	-0.243512	-0.206378	-0.750978	4.97627	33.6163	2.83868e-06	4.1159e-05	Down
CDC14A	0.0756628	0.144662	-0.033297	0.29865	-0.368646	7.44398	33.4886	3.00963e-06	4.32098e-05	Down
ORC3	-0.179755	0.122718	-0.216707	0.219321	-0.430762	6.7593	33.2778	3.31445e-06	4.72002e-05	Down
SLC9B2	-0.309363	-0.0798974	-0.547773	0.0813971	-0.479657	6.52952	33.2544	3.35008e-06	4.75757e-05	Down
KLHL22	-0.515575	0.108467	-0.119321	-0.11638	-0.282432	5.87086	33.2521	3.35358e-06	4.75757e-05	Down
PASK	-0.51107	0.0403756	-0.442176	-0.0241043	-0.710336	4.60186	33.1643	3.49099e-06	4.93373e-05	Down
LRRC69	-0.550948	0.228907	-0.48409	0.00433125	0.00542618	5.54279	33.1592	3.49918e-06	4.93905e-05	Down
FAR2	-0.204021	-0.0504872	-0.270459	0.148786	-0.490602	7.20989	33.0241	3.72221e-06	5.22089e-05	Down
DYM	-0.325575	0.126133	-0.260419	0.139971	-0.29503	8.75606	32.9902	3.78032e-06	5.29576e-05	Down
UBE2E2	-0.304754	0.127343	-0.103358	0.376198	-0.152822	7.58285	32.845	4.03966e-06	5.63085e-05	Down
KIAA1958	-0.364695	0.148312	-0.279968	0.0415613	-0.522314	7.78896	32.8378	4.05304e-06	5.64246e-05	Down
SLC35G1	-0.468311	0.219929	-0.479498	-0.243553	-1.12797	3.47606	32.7602	4.19941e-06	5.8317e-05	Down
CDCA7L	-0.249895	0.14703	-0.108509	-0.0945051	-0.577579	5.79413	32.7409	4.23655e-06	5.87598e-05	Down
TMCC1-AS1	-0.201372	-0.0192115	-0.453982	0.128664	-0.486274	6.19573	32.7015	4.31359e-06	5.97542e-05	Down
OSBPL1A	-0.0564747	0.0633301	-0.297147	0.0785075	-0.545365	7.55727	32.6472	4.42183e-06	6.11777e-05	Down
C5orf30	-0.479312	0.012168	-0.574782	0.00530757	-0.700246	5.67953	32.5514	4.61966e-06	6.38358e-05	Down
CDKAL1	-0.15846	-0.0862537	-0.469696	0.0623716	-0.553697	9.23648	32.4802	4.77233e-06	6.55605e-05	Down
SLF1	-0.241411	0.205488	-0.273306	0.318921	-0.437355	6.60408	32.4649	4.80583e-06	6.59195e-05	Down
RMND1	-0.227656	-0.0494074	-0.452842	-0.142689	-0.50395	6.17458	32.4461	4.84716e-06	6.64049e-05	Down
MAN2A2	-0.517177	-0.300679	-0.354184	-0.700484	-0.963234	4.59748	32.438	4.8652e-06	6.65704e-05	Down
TTLL5	-0.0472325	0.0996864	-0.188071	0.100155	-0.51142	8.22538	32.4129	4.92128e-06	6.71733e-05	Down
CBLB	0.120343	0.126657	-0.210196	-0.000997688	-0.47725	8.56726	32.4031	4.94324e-06	6.73909e-05	Down
PEX3	-0.303199	0.329467	-0.242259	-0.269198	-0.359268	5.45156	32.3739	5.00962e-06	6.82126e-05	Down
GMCL1	-0.0752757	0.0791027	-0.265227	0.167388	-0.609887	6.60643	32.3051	5.16947e-06	7.00478e-05	Down
CERS6	-0.341063	0.100032	-0.26071	0.136935	-0.32065	8.31815	32.2633	5.26879e-06	7.1221e-05	Down
CENPH	0.0382889	0.0311494	-0.139605	0.136682	-0.568495	5.92916	32.2107	5.39698e-06	7.26027e-05	Down
SLC18B1	0.133934	0.433857	-0.115235	0.306928	-0.804557	3.83903	31.8751	6.28949e-06	8.36032e-05	Down
MDFIC	0.371342	0.19251	0.110667	0.137062	-0.344064	7.16529	31.8018	6.50312e-06	8.63401e-05	Down
CLSPN	-0.658233	-0.335574	-0.806718	-0.389039	-1.00545	6.23809	31.7682	6.60341e-06	8.72571e-05	Down
LYRM7	-0.0972063	0.319927	-0.0737283	0.258306	-0.35329	5.63744	31.6803	6.87324e-06	9.0289e-05	Down
MANEA	-0.197792	0.245065	-0.22412	0.397808	-0.303554	5.71749	31.5861	7.17449e-06	9.38054e-05	Down
CENPP	-0.516518	0.0065798	-0.450055	-0.0272097	-0.380731	7.39768	31.5579	7.26729e-06	9.4797e-05	Down
MCM8	-0.386071	-0.287137	-0.47253	-0.25475	-0.709047	6.23771	31.4969	7.4718e-06	9.66751e-05	Down
PSIP1	0.392564	0.198274	0.162177	0.473511	-0.20857	7.25991	31.4309	7.6999e-06	9.92817e-05	Down
TPGS2	0.0422227	0.183491	0.191445	0.177032	-0.408205	6.55277	31.3796	7.88158e-06	0.000101274	Down
BICD1	-0.418077	-0.0860393	-0.493401	-0.0611942	-0.466126	8.09908	31.3747	7.89916e-06	0.000101383	Down
STOM	-0.642618	0.134858	-0.320255	-0.122212	-0.46767	5.15452	31.3574	7.96168e-06	0.000102068	Down
ITGAV	-0.32399	0.084117	-0.424063	0.146792	-0.51364	5.21199	31.2908	8.2066e-06	0.000104848	Down
RIDA	-0.0982568	0.177246	-0.180172	0.214429	-0.55378	5.13359	31.2818	8.2405e-06	0.000105041	Down
FAM117B	-0.42596	0.0774021	-0.40056	0.157822	-0.549954	6.50289	31.1693	8.67331e-06	0.000110055	Down
HIBADH	-0.16889	-0.0511524	-0.190299	-0.111025	-0.728709	5.87496	31.048	9.1649e-06	0.00011603	Down
CASP8AP2	-0.12713	0.0159238	-0.221527	0.150417	-0.548829	6.70816	30.9125	9.74737e-06	0.000122571	Down
MMD	-0.143419	0.248829	0.0180557	0.240925	-0.581388	5.05478	30.733	1.05758e-05	0.00013175	Down
SIMC1	-0.349144	-0.00546166	-0.177772	0.182971	-0.366596	7.61136	30.6169	1.11482e-05	0.000137708	Down
EMC3-AS1	-0.308341	-0.160036	-0.381141	0.0225127	-0.498764	6.10584	30.6096	1.11854e-05	0.000137738	Down
CEP152	-0.0406223	0.0707974	-0.240383	0.210305	-0.436445	7.81336	30.5594	1.14432e-05	0.000140576	Down
LINC01128	-0.213952	0.207904	-0.036307	0.095949	-0.479103	5.41019	30.5497	1.14935e-05	0.00014073	Down
ACO1	-0.0502242	0.334313	0.172608	0.391969	-0.3656	4.86868	30.4749	1.18909e-05	0.000144644	Down
LOC101929464	-0.383883	0.0872188	-0.288813	0.0178666	-1.13534	3.49651	30.4633	1.19532e-05	0.000145149	Down
PUS7L	-0.198459	0.0958829	-0.400913	0.230987	-0.488652	5.8724	30.3947	1.23312e-05	0.000149028	Down
TMEM106C	-0.497596	0.184693	-0.493438	0.239726	-1.11324	3.2067	30.3412	1.26342e-05	0.000152033	Down
NIPAL2	-0.15324	-0.0325549	-0.243615	0.00687506	-0.617022	5.90665	30.122	1.3955e-05	0.000166848	Down
GINS1	-0.215668	-0.0449537	-0.304606	0.111382	-0.556602	6.8959	30.117	1.39866e-05	0.000167048	Down
ZNF461	0.14328	-0.125682	-0.163792	0.298171	-0.83518	4.0299	30.1056	1.40595e-05	0.000167739	Down
ZNF367	-0.334858	-0.135316	-0.32554	-0.0708761	-0.712139	7.364	30.0781	1.42353e-05	0.000169655	Down
FAF1	-0.403471	-0.111751	-0.558217	-0.0564196	-0.495002	9.50584	29.94	1.51553e-05	0.000179662	Down
CLCN2	-0.746238	-0.0274526	-0.881521	-0.677541	-1.51343	2.95556	29.6045	1.76415e-05	0.000206941	Down
LINC02043	-0.19021	0.268614	-0.206258	-0.080442	-0.661147	4.64303	29.5977	1.76965e-05	0.000207368	Down
DCBLD2	-0.343199	0.0763027	-0.258262	0.101137	-0.570417	6.49852	29.5738	1.78885e-05	0.000208961	Down
EFNB2	-0.124833	-0.105975	-0.346829	-0.2914	-0.632337	5.57972	29.5066	1.84408e-05	0.000214739	Down
TMEM220	-0.068292	0.233123	-0.0895011	0.118611	-0.859247	4.23087	29.3651	1.96605e-05	0.000226582	Down
MTR	-0.174993	0.225807	-0.159383	-0.12459	-0.379009	7.61384	29.3415	1.98715e-05	0.000228543	Down
SVIP	-0.0740804	0.268113	0.0529444	0.303765	-0.735931	4.30671	29.312	2.01378e-05	0.000231368	Down
SATB1-AS1	-0.330146	0.241126	-0.22993	0.0534183	-0.272241	5.71091	29.2857	2.03785e-05	0.000233413	Down
MYBL2	-0.615311	-0.296677	-0.432493	-0.264339	-0.426577	6.26267	29.2779	2.04509e-05	0.000234002	Down
CBX3P2	-0.279465	-0.0871767	-0.685362	0.136463	-1.16648	3.90127	29.1884	2.12949e-05	0.000242172	Down
LINC01389	-0.202688	0.0674669	0.000705094	-0.071114	-0.84136	4.77232	29.0841	2.23234e-05	0.00025284	Down
C12orf29	-0.250593	-0.00763891	-0.283957	0.255129	-0.689495	5.31603	28.9601	2.36092e-05	0.000266324	Down
CAMKMT	-0.321869	0.135223	-0.224784	0.0881596	-0.40972	7.53861	28.9487	2.37311e-05	0.000266891	Down
FANCC	-0.262119	0.0193555	-0.320677	0.0640678	-0.453478	7.43564	28.8528	2.47818e-05	0.000277313	Down
SCCPDH	-0.0752301	0.133209	-0.11089	0.043985	-0.484601	6.3551	28.831	2.50269e-05	0.000279775	Down
MGAT5	-0.236293	0.27289	-0.0136966	0.0550403	-0.298292	8.0296	28.824	2.51051e-05	0.00028037	Down
STS	-0.321011	-0.132107	-0.249132	-0.345622	-0.583986	7.18804	28.7544	2.59069e-05	0.000289035	Down
CRYM-AS1	-0.04171	0.0852836	-0.337762	0.0835769	-0.709208	4.527	28.749	2.59707e-05	0.000289458	Down
LOC105371998	-0.404384	-0.0420946	-0.37536	0.0268484	-0.906254	4.62483	28.7151	2.63709e-05	0.000293042	Down
CPNE3	-0.00599722	0.261536	0.00942689	0.447942	-0.219808	6.37015	28.7082	2.64527e-05	0.00029366	Down
LIMK2	-0.374908	-0.0908283	-0.320981	-0.096165	-0.570548	6.1653	28.6921	2.66452e-05	0.00029521	Down
WDR12	-0.406967	-0.0878402	-0.599164	-0.0869313	-0.495631	6.11377	28.6747	2.68557e-05	0.000297247	Down
CHST10	-0.105276	-0.0313291	-0.311339	0.104399	-0.820165	4.71106	28.6201	2.75251e-05	0.000303754	Down
TMEM135	-0.0690797	0.300904	-0.161528	0.489193	-0.0470621	8.08388	28.5029	2.90201e-05	0.000317862	Down
C9orf72	0.00524986	0.374106	0.178325	0.396177	-0.303128	4.98202	28.3337	3.13197e-05	0.000340256	Down
VSIG10	-0.200889	-0.1336	-0.220105	-0.323606	-0.735835	5.7198	28.2072	3.31567e-05	0.000357779	Down
NCAPG2	0.275613	-0.014655	0.00548613	0.13412	-0.373612	8.19513	28.1905	3.34067e-05	0.000359552	Down
CEP78	-0.0452707	0.0906088	-0.193924	0.218488	-0.442235	6.09157	28.1602	3.38651e-05	0.000363318	Down
NUP210	-0.627407	0.0131181	-0.236768	-0.0690627	-0.32363	7.91079	28.1062	3.47002e-05	0.000371209	Down
AUTS2	0.0306043	0.173115	0.007444	0.26501	-0.309839	9.87294	27.9656	3.69673e-05	0.000393205	Down
MLKL	-0.191794	-0.284244	-0.707542	-0.756041	-1.09565	3.75573	27.944	3.73276e-05	0.000396659	Down
ERLIN1	-0.18523	0.163399	-0.19972	0.17977	-0.44791	6.74336	27.8984	3.81009e-05	0.000404492	Down
PARD3	-0.387588	0.039111	-0.222128	0.203782	-0.0221241	8.87546	27.8146	3.95649e-05	0.000417654	Down
GEMIN5	-0.392768	-0.189658	-0.592085	-0.112594	-0.520886	6.47119	27.7372	4.09676e-05	0.000430835	Down
C1GALT1	-0.243611	0.197696	-0.129699	0.170849	-0.529911	5.30699	27.7347	4.10124e-05	0.0004309	Down
MRE11	-0.0770663	0.0624689	-0.318539	0.320018	-0.33447	7.75215	27.6586	4.24411e-05	0.000444241	Down
LOC101927572	-0.246359	0.0969338	-0.459786	0.0808661	-0.71772	4.40187	27.6382	4.28312e-05	0.000447486	Down
BRCA2	0.129182	0.0869617	-0.0859226	0.311364	-0.358108	7.67529	27.4755	4.60809e-05	0.000477865	Down
MAP3K20	-0.261148	0.0408436	-0.346424	0.0911679	-0.302909	7.77004	27.4219	4.7203e-05	0.000487692	Down
SCARNA14	-0.215888	-0.0871499	-0.629579	0.00908622	-0.52155	4.70033	27.4153	4.73424e-05	0.00048868	Down
DDX11	-0.330161	-0.124674	-0.260854	-0.175651	-0.726007	6.07272	27.4038	4.75885e-05	0.000490767	Down
TMEM192	-0.438811	0.0113845	-0.367047	-0.0582012	-0.504845	5.47883	27.3841	4.80124e-05	0.000493353	Down
PUS7	-0.631695	-0.245127	-0.679355	-0.325605	-0.452167	7.99965	27.367	4.83825e-05	0.000495754	Down
ANKRD16	-0.433845	-0.157257	-0.425284	-0.173484	-0.582528	5.83374	27.3591	4.85533e-05	0.000497049	Down
PI4K2B	-0.0700291	0.226231	-0.000863303	0.208296	-0.357223	6.40627	27.3553	4.86362e-05	0.000497442	Down
FAM217B	-0.00528859	0.157207	-0.0193564	0.122642	-0.797996	4.15544	27.3221	4.93665e-05	0.000504307	Down
KIAA1109	0.376472	0.182999	0.187034	0.260802	-0.262064	7.28259	27.2961	4.99457e-05	0.000509437	Down
PDSS1	-0.489461	-0.142477	-0.543467	-0.270814	-0.417052	7.07201	27.2598	5.0766e-05	0.000516861	Down
MDN1	-0.465055	-0.196794	-0.544142	-0.0490022	-0.194993	8.4127	27.2338	5.13619e-05	0.000522452	Down
CDC7	0.0215383	0.26708	-0.155597	0.20881	-0.448944	6.4536	27.2163	5.17672e-05	0.000525618	Down
RFC3	-0.172373	0.145048	-0.165031	0.295153	-0.259916	7.96534	27.1904	5.23723e-05	0.000530796	Down
DHODH	-0.207473	-0.16654	-0.402924	-0.670237	-0.709047	4.96432	27.1586	5.31261e-05	0.000535844	Down
FNIP2	-0.271032	0.158859	-0.0723381	-0.0745262	-0.503394	6.43778	27.1576	5.31496e-05	0.000535844	Down
NUDT6	0.264346	0.277516	0.209159	0.222255	-0.448972	4.90104	27.1203	5.40466e-05	0.000544313	Down
PLAUR	-0.336835	-0.169463	-0.391753	-0.360842	-0.793436	5.55198	27.0911	5.47599e-05	0.000551	Down
PIGX	-0.328289	-0.086385	-0.413295	0.0182198	-0.558699	5.25104	26.9687	5.78487e-05	0.000579992	Down
GALNT6	-0.533615	-0.363631	-0.557768	-0.292706	-1.01053	4.05001	26.9611	5.80452e-05	0.00058144	Down
NUDT21	-0.232913	-0.0704548	-0.361814	0.187178	-0.431433	5.85294	26.9562	5.81739e-05	0.000582208	Down
GID4	-0.566491	0.0373792	-0.448873	0.164924	-0.292045	4.95574	26.8763	6.02937e-05	0.000601807	Down
ATM	-0.00705834	0.225979	-0.0257364	0.391151	-0.242043	8.11857	26.8008	6.23697e-05	0.000619761	Down
FOXD2-AS1	-0.247565	0.148796	0.0506522	-0.0251437	-0.793184	4.5918	26.7889	6.27024e-05	0.00062086	Down
ST7	-0.460748	-0.14297	-0.440094	0.0255746	-0.37044	7.31133	26.7793	6.29744e-05	0.000623001	Down
MASTL	0.0986681	0.227997	0.137505	0.427201	-0.262132	6.64009	26.7696	6.32465e-05	0.000624587	Down
COCH	-0.420237	0.0993761	-0.408744	-0.0389608	-0.948367	3.81706	26.737	6.41778e-05	0.000632666	Down
SLC36A4	-0.0406498	0.122787	-0.236911	0.122412	-0.456544	6.56989	26.726	6.44944e-05	0.000635227	Down
RFC5	-0.255885	-0.0187606	-0.129839	0.0276532	-0.739463	5.13379	26.696	6.53669e-05	0.000642499	Down
SLC20A1	-0.675589	-0.166482	-0.662452	-0.329433	-0.713845	7.00514	26.6928	6.54626e-05	0.000642499	Down
NPHP3	0.0726924	0.270585	0.137998	0.213991	-0.455007	5.94137	26.5248	7.05755e-05	0.000686055	Down
RNF13	-0.0293123	0.0884094	-0.273849	0.192453	-0.376171	7.49125	26.4641	7.25173e-05	0.000702488	Down
DYRK3	-0.0487974	-0.00302243	-0.111867	0.340724	-0.579423	5.13249	26.4168	7.40687e-05	0.000715656	Down
SUPT16H	-0.381193	-0.0698695	-0.467411	-0.0535371	-0.456916	7.28395	26.4146	7.41429e-05	0.000715754	Down
TMTC4	-0.264464	0.00192761	-0.201575	-0.102995	-0.511275	6.81168	26.4086	7.43417e-05	0.000717054	Down
PDE3B	-0.0754945	-0.042537	-0.34426	-0.0498241	-0.573239	7.32527	26.4001	7.4625e-05	0.000718546	Down
SPICE1	-0.0604713	0.394252	-0.107966	0.3145	-0.260156	5.81666	26.3701	7.56313e-05	0.00072761	Down
TSNAX-DISC1	0.109462	0.321223	0.132145	0.446003	-0.0609698	8.15212	26.3393	7.6682e-05	0.000736451	Down
PLCB1	0.109844	0.247852	-0.00715989	0.332529	-0.225024	10.7568	26.2961	7.81758e-05	0.000748866	Down
DONSON	-0.479086	-0.188591	-0.60275	-0.235939	-0.860475	4.65789	26.273	7.89902e-05	0.000754728	Down
DHCR24	-0.342333	0.145269	-0.123956	0.215789	-0.184486	6.33653	26.2457	7.9959e-05	0.000762031	Down
HSPB11	-0.209211	0.10637	-0.13824	0.227071	-0.544548	5.78423	26.0796	8.61185e-05	0.000814483	Down
MPHOSPH8	-0.122995	0.0284474	-0.140035	0.251841	-0.394196	5.97632	26.0432	8.75319e-05	0.000825531	Down
FBXO25	0.0316512	0.230976	0.159133	0.429408	-0.267175	5.8817	26.0398	8.76649e-05	0.000825616	Down
AHI1	-0.408218	-0.0857514	-0.576239	-0.225074	-0.594931	7.72869	26.0034	8.90995e-05	0.000834907	Down
MICU1	0.0626845	0.0783678	-0.0406092	0.171881	-0.418077	7.00802	25.9952	8.94269e-05	0.000837273	Down
MCMBP	-0.476797	-0.106528	-0.492053	-0.0186575	-0.487559	7.03748	25.983	8.99147e-05	0.000840432	Down
MRPS30-DT	0.053256	-0.131989	-0.180672	0.181967	-0.668905	4.88504	25.9196	9.24973e-05	0.000860255	Down
TYRO3	-1.24504	-0.0180472	-0.602761	-0.39776	-0.958744	3.39958	25.9085	9.29549e-05	0.000863076	Down
DHRS4	0.0500448	0.00660756	-0.156646	0.336915	-0.581049	4.9289	25.9055	9.30801e-05	0.000863521	Down
MED31	-0.178894	0.235958	-0.0938767	0.586615	-0.334639	4.21287	25.8209	9.6664e-05	0.000890855	Down
ZGRF1	-0.162351	0.109791	-0.212669	0.18744	-0.476184	6.89878	25.8012	9.75188e-05	0.000897253	Down
TBC1D32	0.097969	0.0969461	-0.179977	0.113831	-0.515094	6.95868	25.7937	9.78445e-05	0.000899509	Down
NAAA	-0.42038	-0.137293	-0.371168	-0.186797	-0.681742	5.40213	25.776	9.86209e-05	0.000904416	Down
PRKD3	-0.368131	-0.0322766	-0.339512	0.0124293	-0.455231	6.37351	25.7695	9.8907e-05	0.000906297	Down
TRERF1	-0.0347368	0.156093	-0.00180816	0.17537	-0.411811	7.34088	25.7596	9.9342e-05	0.000908792	Down
MANBA	-0.132282	0.293679	-0.138545	0.209079	-0.242505	7.4506	25.7459	9.99514e-05	0.000913619	Down
LINC00513	-0.877721	0.334747	-0.812498	-0.238219	-0.648179	3.0967	25.7192	0.000101152	0.000923081	Down
RBBP7	-0.393243	-0.147281	-0.355154	-0.0528196	-0.551286	6.00553	25.7071	0.000101695	0.000926244	Down
CHD1L	-0.224584	-0.0522006	-0.345315	-0.00601203	-0.464557	7.30976	25.6987	0.00010208	0.000928411	Down
TRIM16	0.130218	-0.00913112	-0.292402	-0.0100588	-0.633701	5.31769	25.6319	0.000105166	0.000953492	Down
KLRG1	0.0260038	0.23773	-0.233982	0.218769	-0.40185	5.33961	25.6057	0.000106401	0.000963906	Down
ESCO2	0.00774626	0.0604077	0.0131078	0.108077	-0.634044	6.38095	25.5244	0.000110328	0.000996245	Down
ITGA6	-0.746185	-1.01643	-1.54948	-0.876159	-1.14427	6.64701	91.5233	3.21542e-18	2.92237e-16	Transient
KCNJ16	0.0897792	-0.901857	-1.05492	-0.990795	-0.813738	4.77327	77.47	2.83679e-15	1.85453e-13	Transient
HBEGF	-0.369537	-0.893577	-0.721024	-1.08042	-0.185321	5.28443	72.0808	3.77868e-14	2.18315e-12	Transient
VARS	-0.478366	-0.683078	-0.599152	-0.9483	0.0632996	4.62266	56.2167	7.33303e-11	2.58021e-09	Transient
PRKD2	-0.404267	-0.937612	-0.503876	-0.710397	0.137451	6.41658	54.5846	1.5892e-10	5.43292e-09	Transient
WDR4	-0.476524	-0.612469	-0.677589	-0.763893	-0.0958561	6.26827	52.8601	3.59326e-10	1.15761e-08	Transient
ARRDC4	-0.302546	-0.909783	-0.632906	-0.865115	0.363086	4.67615	50.1356	1.30003e-09	3.89625e-08	Transient
BOP1	-0.313826	-0.627841	-0.569033	-1.07007	-0.116858	5.08035	50.0097	1.37945e-09	4.11167e-08	Transient
PPP1R18	-0.42039	-1.09004	-0.658206	-0.676268	-0.104752	4.42218	49.4419	1.80244e-09	5.31648e-08	Transient
PER2	-0.505917	-0.520638	-0.401876	-0.42227	0.159787	5.49741	47.721	4.04954e-09	1.11502e-07	Transient
SPRY4	-0.482112	-0.702909	-0.699823	-1.09254	-0.567844	4.69495	45.8638	9.68087e-09	2.47649e-07	Transient
RRP12	-0.653407	-0.62726	-0.741361	-0.649335	-0.0189369	5.20133	44.3447	1.97149e-08	4.77041e-07	Transient
PPP1R16B	-0.0324432	-0.803632	-0.548266	-0.387553	-0.0650879	6.86212	44.1964	2.11305e-08	5.07994e-07	Transient
EIF3K	-0.373134	-0.561105	-0.557517	-1.13403	-0.258121	4.82497	43.1918	3.37863e-08	7.67439e-07	Transient
PITPNA	-0.416474	-0.436872	-0.382761	-0.423725	0.338913	5.41458	42.3878	4.9163e-08	1.09267e-06	Transient
GOLIM4	-0.146522	-0.370197	-0.434601	-0.422679	0.296508	7.65554	41.7274	6.68785e-08	1.45454e-06	Transient
NR4A2	-0.350203	-1.01862	-1.51157	-1.92048	-0.459292	2.12557	40.8486	1.00674e-07	2.12347e-06	Transient
HNRNPAB	-0.429681	-0.506782	-0.380261	-1.0431	-0.471592	5.46401	38.367	3.18393e-07	5.96064e-06	Transient
SPRY4-IT1	-0.618913	-1.04642	-1.0131	-1.22034	-1.0162	3.44362	37.3347	5.13182e-07	9.06015e-06	Transient
SLC19A1	-0.728314	-0.315062	-0.780924	-0.622152	-0.625096	4.77784	37.2014	5.45759e-07	9.56276e-06	Transient
BTBD19	-0.632358	-0.974191	-0.55224	-1.40787	0.00317549	2.89456	37.1298	5.64122e-07	9.85362e-06	Transient
UBE2G2	-0.633635	-0.515078	-0.606199	-0.453463	-0.0882717	6.26554	36.9751	6.05883e-07	1.0501e-05	Transient
LDLRAP1	-0.18176	-0.535924	-0.377671	-0.651339	0.0774248	5.33427	35.3148	1.30194e-06	2.06153e-05	Transient
DDX21	-0.512073	-0.570912	-0.838192	-0.639838	-0.154855	6.79588	35.2726	1.32743e-06	2.09576e-05	Transient
TSTD2	-0.350784	-0.308178	-0.332661	-0.353524	0.225227	5.6645	35.151	1.40379e-06	2.19483e-05	Transient
ZNRF3	-0.66037	-0.161828	-0.44512	-0.229782	-0.132794	6.69606	35.0184	1.49196e-06	2.32941e-05	Transient
SLBP	-0.564868	-0.261343	-0.463989	-0.402303	-0.617379	6.00988	34.7968	1.65189e-06	2.55414e-05	Transient
HMGA1	-0.723164	-0.175668	-0.457518	-0.641275	-0.42937	4.79107	34.7159	1.71437e-06	2.63617e-05	Transient
PWP2	-0.664648	-0.750447	-0.522837	-1.04558	-0.250708	4.32729	34.6409	1.77449e-06	2.72113e-05	Transient
CALML4	-0.614389	-0.36329	-0.4808	-0.719731	-0.236333	5.2525	34.2628	2.11067e-06	3.15022e-05	Transient
ATAD3B	-0.498157	-0.690149	-0.538736	-1.04994	-0.120318	4.93435	33.6311	2.81944e-06	4.09332e-05	Transient
ARMC6	-0.541219	-0.533059	-0.659581	-0.636498	-0.0616877	4.94576	33.193	3.44547e-06	4.87556e-05	Transient
RCL1	-0.485561	-0.326139	-0.683819	-0.24764	-0.173866	6.55906	33.1058	3.58571e-06	5.04845e-05	Transient
PLK3	-0.322114	-0.0432732	-0.0708826	-1.33033	0.581423	3.41085	33.0931	3.60664e-06	5.07153e-05	Transient
NME1-NME2	-0.332682	-0.347123	-0.421288	-0.571562	0.0196379	6.51689	32.7673	4.1858e-06	5.82003e-05	Transient
RCSD1	0.0251319	-0.412202	-0.162486	-0.460337	-0.0188542	9.1829	32.527	4.67141e-06	6.44712e-05	Transient
TGFBRAP1	-0.571901	-0.181986	-0.422296	-0.0755255	-0.134585	6.90856	32.4145	4.91749e-06	6.71733e-05	Transient
SAR1B	-0.0248678	-0.467039	-0.207477	-0.546411	0.288573	4.59159	32.3597	5.04219e-06	6.84132e-05	Transient
TOMM40	-0.277955	-0.377307	-0.427126	-0.867988	-0.0398392	4.74653	32.0689	5.75749e-06	7.69892e-05	Transient
RABEPK	-0.253012	-0.314121	-0.683169	-0.403458	-0.414425	5.53937	31.8782	6.28048e-06	8.35827e-05	Transient
ABCF2	-0.387808	-0.63897	-0.63991	-0.753206	-0.032122	5.60093	31.5496	7.29476e-06	9.50444e-05	Transient
CAD	-0.362685	-0.326955	-0.598061	-0.619235	-0.598381	5.95353	31.5113	7.42313e-06	9.61725e-05	Transient
RPS5	-0.330127	-0.283365	-0.203186	-0.719165	-0.036133	5.81931	31.3489	7.9926e-06	0.000102347	Transient
PRKX	-0.215802	-0.488746	-0.330005	-0.218883	0.199423	8.2473	31.0147	9.30478e-06	0.00011727	Transient
DDX31	-0.502232	-0.422856	-0.664313	-0.294487	-0.249703	7.21957	30.8737	9.92064e-06	0.000124331	Transient
VAV1	-0.302128	-0.542276	-0.436969	-0.250014	0.00664426	6.82758	30.8563	9.99932e-06	0.000125036	Transient
CRK	-0.388132	-0.495027	-0.250539	-0.805612	0.0643175	5.32817	30.689	1.0789e-05	0.000133863	Transient
SRP19	-0.146638	-0.304887	-0.421716	-0.292867	0.233579	5.76076	30.6092	1.11876e-05	0.000137738	Transient
PTPN7	-0.190947	-0.821465	-0.498961	-0.53249	-0.285812	4.59916	30.5305	1.15941e-05	0.000141499	Transient
GOLGA3	-0.185529	-0.367896	-0.163004	-0.466884	0.177241	5.94725	30.4574	1.19854e-05	0.00014532	Transient
TMEM104	-0.45588	-0.617389	-0.0693832	-0.905072	0.190035	4.44134	30.1916	1.35216e-05	0.000162187	Transient
HYOU1	-0.202032	-0.475509	-0.601363	-1.31331	-0.146579	3.55435	29.9449	1.51216e-05	0.000179453	Transient
AP1B1	-0.15835	-0.40422	-0.223806	-0.469856	0.167134	5.95238	29.924	1.52653e-05	0.000180774	Transient
POLR2H	-0.417332	0.142564	0.0440253	-0.506488	-0.230125	4.84366	29.4188	1.91882e-05	0.000221825	Transient
CS	-0.341442	-0.403937	-0.49165	-0.564268	-0.258326	6.24409	29.4042	1.93156e-05	0.000222837	Transient
PUS1	-0.278067	-0.508018	-0.320639	-0.442047	0.0960132	6.24451	29.1919	2.12615e-05	0.000242103	Transient
UPF1	-0.234972	-0.334701	-0.206956	-0.638159	0.0120623	6.20642	29.1913	2.12671e-05	0.000242103	Transient
NCLN	-0.525718	-0.420979	-0.257021	-1.01421	0.044991	4.19682	29.0393	2.27798e-05	0.000257748	Transient
UTP4	-0.570456	-0.380152	-0.596464	-0.325298	-0.308955	6.34355	28.9832	2.33647e-05	0.000263833	Transient
AKIRIN1	-0.262053	-0.370759	-0.29945	-0.603534	0.307839	5.00595	28.9329	2.39015e-05	0.000268268	Transient
PNO1	-0.314282	-0.502329	-0.617077	-0.560297	-0.132516	5.25433	28.723	2.6277e-05	0.000292289	Transient
LUC7L	-0.22152	-0.26634	-0.176319	-0.595517	0.185858	6.6396	28.7024	2.65219e-05	0.000294136	Transient
SEC61A1	-0.328407	-0.37251	-0.301587	-0.442071	0.155665	5.79308	28.5722	2.81272e-05	0.000309178	Transient
ABCC4	-0.712576	-0.298016	-0.612947	-0.258985	-0.415962	7.61854	28.5054	2.89864e-05	0.000317862	Transient
KCNK7	-0.281706	-0.390766	-2.12664	-3.71736	0.415424	-0.0228779	28.2073	3.31557e-05	0.000357779	Transient
RALB	-0.140584	-0.622814	-0.292078	-0.936755	0.112494	4.03532	28.1649	3.37945e-05	0.000362909	Transient
SNHG4	-0.458422	-0.279224	-0.597169	-0.463571	-0.174355	7.90832	28.0674	3.53105e-05	0.000377016	Transient
MLLT1	-0.371863	-0.348399	-0.250895	-0.574081	0.0601676	5.70765	27.893	3.81952e-05	0.000405108	Transient
ZMPSTE24	-0.302943	-0.591909	-0.497631	-0.700741	-0.0698029	5.69054	27.84	3.91157e-05	0.000413694	Transient
RCC2	-0.35607	-0.450551	-0.203913	-0.469203	0.0218752	7.00441	27.832	3.92564e-05	0.000414789	Transient
RPL12	-0.286006	-0.279223	-0.237319	-0.716204	-0.312371	5.92654	27.7885	4.00328e-05	0.000422195	Transient
UHRF1	-0.483956	-0.602733	-0.528578	-0.433253	-0.564332	8.13308	27.495	4.56787e-05	0.000475459	Transient
SPIB	-0.81497	-1.41264	-0.941997	-0.548241	-0.188623	2.38378	27.4915	4.57501e-05	0.000475759	Transient
UQCC2	-0.0623203	-0.560451	-0.465284	-0.817739	-0.40257	4.9172	27.3839	4.80158e-05	0.000493353	Transient
RPLP2	-0.346528	-0.275391	-0.185197	-0.851916	-0.0372167	4.68213	27.3719	4.8276e-05	0.000495117	Transient
NOP2	-0.430301	-0.448353	-0.680856	-0.573396	-0.154967	4.80465	27.1743	5.27527e-05	0.000533203	Transient
YTHDF1	-0.292005	-0.484751	-0.302763	-0.491696	-0.0824505	5.82998	27.1572	5.31578e-05	0.000535844	Transient
LAMP1	-0.278845	-0.391249	-0.399753	-0.913269	-0.124899	4.33941	26.9169	5.92085e-05	0.000591503	Transient
TMEM120B	-0.609977	-0.341557	-0.685243	-0.553586	-0.508752	5.12938	26.7922	6.26107e-05	0.000620501	Transient
SLC25A33	-0.413451	-0.428917	-0.708765	-0.758386	-0.402675	6.24486	26.7738	6.31279e-05	0.000623967	Transient
MYBBP1A	-0.508294	-0.612457	-0.470408	-0.981877	-0.298934	4.38847	26.7144	6.48321e-05	0.000637992	Transient
SLC25A19	-0.648016	-0.266606	-0.644817	-0.835975	-0.48215	4.41191	26.693	6.54545e-05	0.000642499	Transient
TAF13	-0.350527	-0.831332	-0.512814	-0.73637	0.0132806	3.77426	26.6515	6.66837e-05	0.000652194	Transient
PPARGC1B	-0.971357	-0.616155	-0.887452	-0.814421	-0.27062	6.01375	26.5854	6.86854e-05	0.000670598	Transient
TRAF3	-0.602564	-0.180974	-0.404964	-0.236071	0.0252508	6.82515	26.5376	7.01707e-05	0.000683309	Transient
L3MBTL2	-0.205931	-0.474984	-0.319986	-1.0816	-0.283496	4.39531	26.3176	7.74288e-05	0.000742984	Transient
UTP14A	-0.415416	-0.325983	-0.534286	-0.445366	-0.181439	5.65848	26.1971	8.17139e-05	0.000776109	Transient
RANBP1	-0.345192	-0.225094	-0.598057	-0.656793	-0.286695	4.9345	26.1247	8.44002e-05	0.000798908	Transient
USP4	-0.188095	-0.408709	-0.329171	-0.536707	-0.00934796	6.61241	26.0569	8.69983e-05	0.000821414	Transient
MTMR1	-0.597616	-0.0511469	-0.313138	-0.219866	0.00362959	5.1877	26.0124	8.87445e-05	0.000833519	Transient
AKR1A1	-0.12899	-0.385979	-0.39147	-0.53999	-0.184962	6.31387	25.9796	9.00523e-05	0.000841015	Transient
PPRC1	-0.449116	-0.400294	-0.5433	-0.60279	-0.208055	5.7824	25.9138	9.2738e-05	0.000861777	Transient
UBIAD1	-0.329811	-0.572414	-0.576045	-0.767949	-0.398911	4.9186	25.8549	9.52097e-05	0.00087894	Transient
COQ10B	-0.0444728	-0.665786	-0.419279	-0.794097	0.108747	4.4524	25.7112	0.000101513	0.000925622	Transient
MCRIP2	-0.545908	-0.512255	-0.204028	-1.88632	-0.241205	2.57514	25.6942	0.000102282	0.000928844	Transient
FAM162A	-0.405495	1.74678	1.08661	0.0257796	-0.450627	5.25337	205.787	1.6416e-42	7.64643e-40	NotAssigned
TBC1D30	0.00784281	1.58507	0.988433	0.300054	-0.199859	5.50073	156.819	4.71329e-32	1.46361e-29	NotAssigned
INSIG2	0.246742	1.2826	0.994434	0.779188	0.25112	5.30847	140.119	1.68784e-28	4.388e-26	NotAssigned
INSIG1	-0.0368642	0.768233	0.823211	1.13582	0.735807	7.02388	130.354	2.00242e-26	4.14538e-24	NotAssigned
BNIP3L	0.286052	2.10889	1.88371	1.34008	0.203098	5.66437	129.431	3.143e-26	6.3883e-24	NotAssigned
HMGCS1	-0.0882497	0.797219	0.270409	1.32782	0.47016	7.17408	127.337	8.74227e-26	1.74518e-23	NotAssigned
PGM1	-0.304504	1.1124	0.624176	0.103579	-0.32667	5.8958	115.773	2.46461e-23	3.93599e-21	NotAssigned
ZNF395	-0.00558687	1.46156	1.18592	0.547756	0.0584121	6.95519	112.211	1.39656e-22	2.08162e-20	NotAssigned
MSMO1	0.0550123	0.798266	0.306589	1.36865	0.516097	6.7958	110.788	2.79204e-22	3.95092e-20	NotAssigned
LOC105370526	-0.211553	2.43782	2.14332	0.619967	-0.423454	3.95057	97.5589	1.72728e-19	1.85666e-17	NotAssigned
ZNF318	0.141655	1.25855	1.02803	0.308223	0.140084	5.76651	95.7784	4.09489e-19	4.19971e-17	NotAssigned
PAM	-0.0614469	0.957778	0.495061	0.55396	-0.205653	9.09118	92.76	1.76706e-18	1.66e-16	NotAssigned
MXI1	0.143705	1.06276	0.795903	0.623146	-0.0770302	5.74167	90.9067	4.33341e-18	3.90671e-16	NotAssigned
SLC2A3	0.000634781	0.747173	0.621547	0.266973	0.100341	6.00389	79.4381	1.10002e-15	7.63799e-14	NotAssigned
PGK1	-0.199856	0.600526	0.452109	-0.170879	-0.0782205	6.22061	79.0431	1.33044e-15	9.08111e-14	NotAssigned
LOC154761	0.0998171	1.49148	1.24275	0.829935	-0.272126	3.65846	78.8311	1.47342e-15	9.92254e-14	NotAssigned
RHOU	-0.263436	0.346881	0.453786	0.771809	-0.304655	5.62266	77.7378	2.49385e-15	1.63992e-13	NotAssigned
SLC2A1	-0.483644	0.931907	0.760395	-0.660515	-0.239232	5.58293	76.8542	3.81488e-15	2.44757e-13	NotAssigned
DUSP5P1	-0.276192	0.350011	0.438115	0.785483	-0.297344	5.57912	76.7184	4.07239e-15	2.58666e-13	NotAssigned
SH3D21	-0.280475	1.03244	0.653976	-0.132825	-0.811463	3.752	75.3539	7.84801e-15	4.92881e-13	NotAssigned
TCAF2	0.277	1.62872	1.27447	0.944779	0.0577194	5.57514	74.609	1.12259e-14	6.93336e-13	NotAssigned
PGAM1	-0.436504	0.505967	0.396128	-0.249535	-0.22491	5.01884	67.1065	4.09486e-13	2.07133e-11	NotAssigned
GCSAM	0.424044	1.10493	0.868209	1.2016	0.00545839	5.0141	63.5844	2.2029e-12	1.01342e-10	NotAssigned
STARD4	0.0746843	1.0735	0.734578	0.774122	0.660862	4.89907	62.9446	2.98903e-12	1.35281e-10	NotAssigned
PDK1	-0.154103	0.925295	0.491954	0.431669	-0.441097	7.23434	61.5585	5.7874e-12	2.52724e-10	NotAssigned
GPI	-0.387261	0.493641	0.146337	-0.496606	-0.421022	6.57462	60.3945	1.00741e-11	4.17106e-10	NotAssigned
GBE1	-0.112534	0.867594	0.440449	0.495028	-0.0208541	10.5636	59.421	1.60091e-11	6.41455e-10	NotAssigned
PLAC8	0.328063	0.848698	0.834462	0.641074	0.567938	5.48135	58.1238	2.9658e-11	1.15522e-09	NotAssigned
HK1	-0.167606	0.578801	0.422447	-0.279581	-0.133723	5.62893	57.9325	3.24793e-11	1.24772e-09	NotAssigned
BEND5	-0.0414679	0.790007	0.615312	0.432576	-0.509442	5.802	57.4846	4.01775e-11	1.49218e-09	NotAssigned
ACSS2	0.0262642	0.779381	0.282593	0.96373	0.100092	4.58522	57.4002	4.18195e-11	1.52778e-09	NotAssigned
BHLHE40	1.4064	3.82905	4.23181	2.15559	0.871946	0.34595	55.7179	9.28925e-11	3.22499e-09	NotAssigned
SCD	-0.350364	0.536596	0.377786	0.744044	0.456552	5.61768	55.3009	1.13194e-10	3.91765e-09	NotAssigned
HBP1	0.553717	0.801938	0.954577	1.04637	0.612666	6.24358	54.8201	1.42146e-10	4.88939e-09	NotAssigned
HK2	-0.309062	0.946625	0.645154	-0.0736306	-0.205309	7.47267	54.5207	1.63798e-10	5.56563e-09	NotAssigned
PPME1	-0.170581	0.596821	0.21291	-0.0559433	-0.270518	6.94247	53.983	2.11279e-10	7.11413e-09	NotAssigned
RIPOR2	0.322606	1.15604	0.938836	0.63758	-0.131568	7.65107	53.7837	2.32172e-10	7.70165e-09	NotAssigned
S100A10	0.158993	1.10549	0.939533	0.511332	0.613221	4.69694	53.6739	2.44543e-10	8.08802e-09	NotAssigned
BMT2	0.155231	0.849453	0.627646	0.435928	0.178641	8.03707	52.8849	3.55144e-10	1.14744e-08	NotAssigned
RAB20	-0.197632	0.897456	0.541194	-0.0102232	-0.289729	3.893	52.7038	3.86872e-10	1.24277e-08	NotAssigned
CCL28	-0.0728651	0.506965	0.179471	0.296529	-0.269114	5.63134	51.4957	6.84506e-10	2.11969e-08	NotAssigned
KDM3A	0.263658	1.23928	1.10634	0.469558	0.343947	7.13729	49.4152	1.82524e-09	5.36957e-08	NotAssigned
ENO1	-0.515779	0.424561	0.31749	-0.18621	-0.218965	6.94785	49.1495	2.06849e-09	6.02179e-08	NotAssigned
TLE1	-0.25275	0.423872	0.0352129	0.115131	-0.390855	6.33381	49.0949	2.12236e-09	6.16255e-08	NotAssigned
SFXN1	-0.282595	0.368117	0.0572366	0.265442	-0.15849	6.43458	47.2391	5.0782e-09	1.38461e-07	NotAssigned
RLF	-0.068084	0.602068	0.492426	0.281681	0.255355	7.4564	46.4011	7.52485e-09	1.9793e-07	NotAssigned
ZNF160	0.0610811	0.813912	0.534611	0.297832	0.165747	6.21994	45.8274	9.84744e-09	2.51335e-07	NotAssigned
DARS-AS1	0.129466	0.980635	0.947384	0.329089	-0.495028	4.8896	45.2724	1.27717e-08	3.20843e-07	NotAssigned
PFKFB4	-0.33187	2.47378	2.14654	1.59549	0.304011	5.43449	44.9911	1.45692e-08	3.6033e-07	NotAssigned
FDFT1	-0.0693212	0.37861	0.311144	0.633874	0.467198	7.95713	44.8747	1.53855e-08	3.79679e-07	NotAssigned
PPFIA4	0.237586	2.08388	1.69688	1.12093	0.42433	4.23243	44.636	1.72035e-08	4.20827e-07	NotAssigned
ERO1A	-0.267275	0.527114	0.00400082	0.328107	-0.372296	6.79542	44.4264	1.89756e-08	4.62154e-07	NotAssigned
HMGCR	-0.0476229	0.444217	0.0962845	0.716074	0.266815	7.00147	44.4095	1.91258e-08	4.64797e-07	NotAssigned
P4HA2	0.641383	1.48189	1.62676	0.665222	0.977795	3.85925	44.3684	1.94973e-08	4.72799e-07	NotAssigned
PDCD4	0.585201	0.65767	0.727659	0.925933	0.620589	6.10776	43.9399	2.38219e-08	5.66287e-07	NotAssigned
STAMBPL1	0.0160308	0.381701	0.166286	-0.0518829	-0.395672	7.28033	43.7197	2.64044e-08	6.18815e-07	NotAssigned
SGCE	0.301509	0.641596	0.558562	0.993962	-0.131016	4.79128	43.7091	2.65357e-08	6.2059e-07	NotAssigned
IGF2BP2-AS1	0.539055	0.879805	1.41066	1.78018	1.28351	2.93476	43.6576	2.71811e-08	6.33036e-07	NotAssigned
BACH2	0.40497	0.426304	0.465722	0.169595	-0.128957	8.43855	43.2607	3.27168e-08	7.4641e-07	NotAssigned
KLHL24	0.296394	0.524954	0.674214	0.767132	0.407981	6.04784	43.2478	3.29153e-08	7.49409e-07	NotAssigned
LAMP5	0.35664	0.511229	0.774828	0.27421	0.41824	6.71442	43.1458	3.45199e-08	7.79591e-07	NotAssigned
ZC3HAV1L	-0.271452	0.545359	0.345797	0.134628	-0.0781662	5.7199	42.8205	4.01796e-08	9.00136e-07	NotAssigned
WT1-AS	0.205302	0.631803	0.874477	0.542822	0.106817	6.16172	42.3405	5.02597e-08	1.11258e-06	NotAssigned
SC5D	0.0227443	0.556769	0.273709	0.724367	0.0553005	4.91076	41.8079	6.44183e-08	1.40377e-06	NotAssigned
JAM2	0.064147	0.752595	0.422093	0.392513	-0.098069	5.3783	41.0903	8.99698e-08	1.91212e-06	NotAssigned
ANKRD33B	0.137449	0.376836	0.477141	0.324304	-0.334802	5.69867	40.7663	1.04598e-07	2.19382e-06	NotAssigned
ADD3	0.420857	0.501572	0.4671	0.481834	-0.0570176	7.02795	40.6373	1.11065e-07	2.31717e-06	NotAssigned
LNPK	-0.269147	0.535234	0.0722798	0.017545	-0.383075	6.9428	40.5918	1.13441e-07	2.36157e-06	NotAssigned
CFAP36	0.232655	0.667621	0.382359	0.204797	-0.444282	4.26597	40.2096	1.35485e-07	2.77398e-06	NotAssigned
HSD17B7	-0.0268843	0.419938	0.1861	0.78212	0.434621	5.668	40.0733	1.4434e-07	2.94448e-06	NotAssigned
PLEKHA2	0.084259	0.507808	0.530576	0.260729	-0.012516	6.13197	39.9591	1.522e-07	3.08791e-06	NotAssigned
IDH1	0.385006	0.518317	0.589311	0.76316	0.305402	6.05653	39.7659	1.66484e-07	3.35338e-06	NotAssigned
N4BP2L1	0.0958245	0.585353	0.466167	0.69914	0.0831506	5.18132	39.2989	2.06757e-07	4.02925e-06	NotAssigned
RNF24	-0.0720633	0.494935	0.214674	0.281712	-0.16904	5.97054	39.0926	2.27508e-07	4.40782e-06	NotAssigned
DNHD1	-0.204944	0.465267	0.205077	0.46572	0.334099	5.94124	39.0092	2.36471e-07	4.56565e-06	NotAssigned
CDS2	0.168649	0.420103	0.504933	0.62606	0.593145	6.25931	38.8309	2.56837e-07	4.9164e-06	NotAssigned
ARSK	-0.0394207	0.477711	0.283453	0.70772	0.121508	5.3166	38.6764	2.75903e-07	5.24544e-06	NotAssigned
LOC101928166	0.373591	0.451237	0.564016	0.872242	0.549674	7.70243	38.4785	3.02373e-07	5.7195e-06	NotAssigned
PFKP	-0.253468	0.403194	0.246393	-0.112987	-0.232645	7.55012	38.4588	3.05142e-07	5.75667e-06	NotAssigned
CAMK1D	-0.229477	0.371282	0.163066	0.350037	0.0514588	8.53578	38.1172	3.57412e-07	6.63706e-06	NotAssigned
AK4	0.0039527	1.3205	0.912435	0.463713	-0.0980479	6.58508	38.0376	3.70823e-07	6.87468e-06	NotAssigned
ANKRD37	-0.501947	1.14208	1.12208	0.3319	-0.0451998	2.11844	37.94	3.87938e-07	7.14458e-06	NotAssigned
P2RY8	0.889365	1.0975	0.732876	1.27051	1.14443	7.69734	37.7408	4.25362e-07	7.75714e-06	NotAssigned
ZNF292	-0.0385182	0.795488	0.539532	0.507979	0.113292	8.57468	37.7086	4.31751e-07	7.84803e-06	NotAssigned
LGALS8	0.129457	0.636554	0.546536	0.206211	0.0369016	5.25738	37.6364	4.46399e-07	8.10112e-06	NotAssigned
ZNF221	0.54065	0.989036	0.842813	0.630987	0.0235068	3.92816	37.5779	4.58631e-07	8.28277e-06	NotAssigned
KDM4C	-0.0853093	0.443279	0.219086	0.450671	0.161815	8.77563	37.5172	4.71696e-07	8.47763e-06	NotAssigned
PSD3	0.269353	0.472086	0.167955	0.609321	0.0590803	9.90554	36.901	6.26952e-07	1.08243e-05	NotAssigned
CCDC28A	0.593817	0.849117	0.939863	0.679508	0.0894075	3.82423	36.5222	7.4667e-07	1.26854e-05	NotAssigned
BBS2	0.332056	0.523117	0.359333	0.417498	-0.339892	5.01098	36.2983	8.27864e-07	1.39168e-05	NotAssigned
RALGPS2	0.0569298	0.34549	0.306199	0.440403	-0.217474	6.86829	36.2726	8.3771e-07	1.40612e-05	NotAssigned
CSRP2	0.416636	0.51884	0.66282	0.314993	0.285305	5.9798	36.0913	9.10715e-07	1.50605e-05	NotAssigned
NRN1	0.134735	0.686364	0.469995	0.0922079	0.0971122	5.01087	36.0746	9.17721e-07	1.51316e-05	NotAssigned
WHAMMP2	-0.0458116	0.890125	0.582514	0.504319	0.11274	3.80233	36.0216	9.40429e-07	1.54604e-05	NotAssigned
TEC	0.0943916	0.531851	0.434877	0.27137	-0.0365427	7.29795	35.7856	1.04835e-06	1.70838e-05	NotAssigned
LINC01359	-0.19199	0.453882	0.210851	0.169995	-0.251635	6.56819	35.3673	1.2709e-06	2.02506e-05	NotAssigned
SLC15A2	-0.213965	0.512708	0.202284	0.192229	-0.103899	5.00482	34.8396	1.61969e-06	2.51479e-05	NotAssigned
GOLGA1	0.155647	0.510519	0.500729	0.0582853	-0.0955765	5.66991	34.6349	1.77935e-06	2.72484e-05	NotAssigned
ZAP70	0.455863	0.718842	0.729301	0.225928	-0.0441579	5.99126	34.5827	1.82251e-06	2.78331e-05	NotAssigned
ZNF608	0.967501	1.02783	1.16627	0.598027	0.911707	5.72309	34.5095	1.88478e-06	2.855e-05	NotAssigned
PDK3	0.045047	0.653508	0.314019	0.250506	0.0598176	5.62366	34.4622	1.92619e-06	2.90985e-05	NotAssigned
CD274	0.247263	1.06111	0.323417	0.898639	-0.0378672	3.06539	34.2641	2.10947e-06	3.15022e-05	NotAssigned
PPM1K	0.0653069	0.478467	0.174169	0.577376	0.0778009	6.85596	34.2328	2.13992e-06	3.18962e-05	NotAssigned
SLC16A3	0.0150502	1.53437	1.79508	-0.0189309	1.1309	2.13205	34.1717	2.20076e-06	3.27594e-05	NotAssigned
ANKRD26	0.297485	0.434292	0.143597	0.293773	-0.323948	6.3385	34.1289	2.24436e-06	3.32755e-05	NotAssigned
TIFA	0.244511	0.57261	0.658259	0.398958	0.210904	5.77872	33.9567	2.42878e-06	3.56887e-05	NotAssigned
GCA	0.226397	0.400104	0.291621	0.607025	-0.289786	5.01853	33.9216	2.46815e-06	3.61618e-05	NotAssigned
MANEA-DT	0.260539	0.237094	0.325377	0.493733	-0.161127	6.21865	33.7752	2.63932e-06	3.85182e-05	NotAssigned
RNASET2	-0.0303038	0.500916	0.130286	0.0144284	-0.217858	5.43571	33.6095	2.84748e-06	4.12331e-05	NotAssigned
LOC105369438	0.262742	0.373124	0.443535	0.766186	0.413878	6.76888	33.4875	3.01104e-06	4.32098e-05	NotAssigned
CYTIP	0.169576	0.588233	0.36314	0.404338	0.381596	6.41215	33.385	3.15575e-06	4.51346e-05	NotAssigned
TCAF2P1	1.26075	2.26285	1.91999	1.11287	0.203687	1.74047	33.3817	3.16053e-06	4.51346e-05	NotAssigned
ALKBH5	-0.274885	0.359174	0.169057	-0.480682	-0.0660755	5.12319	33.3811	3.16132e-06	4.51346e-05	NotAssigned
FZD3	-0.0817734	0.47631	0.0288084	-0.137683	-0.313659	5.80102	33.2522	3.35337e-06	4.75757e-05	NotAssigned
IRF4	0.15938	0.632226	0.58816	0.481421	-0.0282469	5.48637	32.9403	3.86751e-06	5.40461e-05	NotAssigned
LSS	-0.271199	0.340096	0.0697391	0.4459	0.283393	5.33727	32.4834	4.76532e-06	6.55605e-05	NotAssigned
RASGRP1	-0.111537	0.272066	0.154264	0.354478	-0.327477	6.7324	32.2159	5.38398e-06	7.25151e-05	NotAssigned
NBPF1	0.15272	0.322747	0.409033	0.404611	-0.314366	5.38074	32.1774	5.47959e-06	7.34488e-05	NotAssigned
MAP2K1	-0.2199	0.307749	0.0507211	-0.117437	-0.239174	7.06411	31.7839	6.55615e-06	8.68379e-05	NotAssigned
FDPS	-0.147314	0.448906	0.0617981	0.711714	0.136721	5.65967	31.7781	6.5737e-06	8.69674e-05	NotAssigned
HSD17B7P2	0.0690181	0.421348	0.268903	0.80312	0.498517	5.96879	31.5695	7.22878e-06	9.44048e-05	NotAssigned
ALDOA	-0.379249	0.459581	0.424845	-0.536829	-0.253159	4.65564	31.5175	7.40209e-06	9.61068e-05	NotAssigned
DPYSL2	-0.032074	0.442014	0.262634	0.162248	-0.253157	7.69467	31.4558	7.6131e-06	9.82758e-05	NotAssigned
MAP3K8	-0.120464	0.72933	0.598602	0.417579	0.203072	4.17816	31.3818	7.87396e-06	0.000101274	NotAssigned
FUT11	-0.243996	1.07851	0.983338	0.012501	-0.454392	2.53485	31.2863	8.22351e-06	0.000104944	NotAssigned
LTA4H	0.0258088	0.405949	0.148163	0.551971	-0.162646	5.01588	31.1345	8.81172e-06	0.000111685	NotAssigned
NECTIN1	-0.246547	0.743811	0.642195	0.0931323	-0.054051	5.10444	31.0377	9.20816e-06	0.000116446	NotAssigned
PLAG1	0.265833	0.576557	0.656487	0.833838	0.207434	5.60974	30.8836	9.87619e-06	0.000123912	NotAssigned
MYO5C	0.344924	0.446974	0.412164	0.528301	-0.403244	5.31387	30.7314	1.05834e-05	0.00013175	NotAssigned
BCL6	0.270368	0.487774	0.587028	0.130454	0.223034	6.96161	30.4937	1.17897e-05	0.000143727	NotAssigned
SLC44A1	0.171707	0.311965	0.260707	0.375248	-0.192622	7.35399	30.4	1.23019e-05	0.000148995	NotAssigned
ARL6IP5	0.373506	0.606426	0.773496	0.401245	0.464648	4.78605	30.3973	1.23169e-05	0.000149016	NotAssigned
DHCR7	-0.126119	1.01137	0.689686	1.12259	0.728145	2.91243	30.0353	1.45146e-05	0.0001728	NotAssigned
TENT5C	0.631298	2.14679	2.05715	1.4792	0.748172	2.86734	29.9964	1.47725e-05	0.000175683	NotAssigned
VGLL4	-0.0476267	0.470227	0.354623	0.086226	-0.0482923	7.74783	29.8435	1.5832e-05	0.000186892	NotAssigned
AKAP2	0.209682	0.732476	0.597633	0.751936	0.032777	6.35834	29.6858	1.70042e-05	0.000200095	NotAssigned
TNFAIP8	0.318534	0.396935	0.534528	0.3724	-0.00574956	7.17019	29.4922	1.85617e-05	0.000215922	NotAssigned
RNF175	0.0279203	0.751935	0.42948	0.173666	-0.372725	4.23342	29.469	1.87573e-05	0.000217745	NotAssigned
P4HA1	-0.148035	0.740698	0.424279	0.142061	0.027126	8.57767	29.4655	1.87874e-05	0.000217868	NotAssigned
YPEL3	0.187757	1.30389	1.96164	1.16854	1.74526	0.895893	29.4482	1.89347e-05	0.000219121	NotAssigned
FADS1	-0.272298	0.417149	0.359052	0.30594	0.334478	5.50883	28.9421	2.38022e-05	0.000267422	NotAssigned
LDHA	-0.321461	0.636524	0.595194	0.218396	-0.0384532	7.16756	28.6074	2.76835e-05	0.000305201	NotAssigned
NCKIPSD	-0.14361	0.951363	0.242243	0.467109	-0.00770082	3.66145	28.5906	2.78935e-05	0.000306911	NotAssigned
NRP1	0.364104	0.193729	0.262612	0.361325	-0.285117	6.15697	28.502	2.9031e-05	0.000317862	NotAssigned
SLC25A24	0.380066	0.205331	0.344953	0.39725	-0.10912	6.57439	28.4343	2.99316e-05	0.000326763	NotAssigned
C4orf54	0.321714	0.920373	1.42834	0.211389	0.228973	1.72512	28.1002	3.47941e-05	0.000371858	NotAssigned
TMEM64	-0.271254	0.422611	0.0498254	0.286415	-0.103814	6.03366	27.9819	3.66957e-05	0.000390687	NotAssigned
PAXIP1-AS2	0.580751	0.774773	0.897113	1.16678	0.415702	4.15495	27.8695	3.86004e-05	0.000408631	NotAssigned
LOC284581	0.347673	0.732301	0.332779	-0.221758	-0.189136	4.10556	27.7155	4.13691e-05	0.000433832	NotAssigned
SDAD1P1	0.467568	1.23036	1.21598	1.26081	0.691469	2.78071	27.6541	4.25269e-05	0.000444722	NotAssigned
PPARD	0.253718	0.285709	0.29458	0.675153	0.509853	6.11313	27.5472	4.46186e-05	0.000464857	NotAssigned
PIGA	-0.140733	0.263627	0.241486	0.144325	-0.607633	4.16189	27.0739	5.51832e-05	0.000554261	NotAssigned
CREBRF	0.394556	0.403173	0.629604	0.77392	0.334432	5.56766	26.8134	6.20198e-05	0.000617381	NotAssigned
PJA2	0.206479	0.597923	0.506965	0.371296	0.335248	7.44379	26.767	6.33208e-05	0.000624769	NotAssigned
HIF1A-AS2	-0.342391	0.821053	0.560523	-0.482865	-1.01323	2.16836	26.6627	6.63509e-05	0.000650076	NotAssigned
GGH	0.0855917	0.331843	0.222144	0.48929	-0.0227834	6.9206	26.6586	6.64709e-05	0.000650682	NotAssigned
ZSCAN25	0.136116	0.498065	0.491071	0.233013	0.0222547	6.85665	26.4061	7.44243e-05	0.000717232	NotAssigned
RAB8B	-0.00245151	0.411799	0.404759	0.313928	0.120063	6.08478	26.3623	7.5898e-05	0.000729548	NotAssigned
IFNGR2	-0.3416	0.2256	0.0847962	0.173074	0.0715014	5.52989	26.2061	8.13849e-05	0.000774959	NotAssigned
LMO4	0.0170427	0.227635	0.101589	0.0316942	-0.397317	7.51864	26.2036	8.14777e-05	0.000775182	NotAssigned
NNT-AS1	0.226273	0.364643	0.27591	0.57104	-0.0490409	5.47325	26.1287	8.42491e-05	0.00079883	NotAssigned
NEIL2	-0.132341	0.629259	0.461899	-0.314138	-0.106832	4.08562	26.0681	8.65626e-05	0.000817991	NotAssigned
LOC101929621	0.377434	0.472315	0.790387	0.731483	0.56906	4.55837	26.0138	8.86864e-05	0.000833519	NotAssigned
OGFRL1	-0.126937	0.390941	0.26477	0.695488	0.0723297	5.06676	26.0093	8.88663e-05	0.000833519	NotAssigned
NFIL3	0.186363	0.688729	0.497443	0.360931	0.113123	5.18539	26.009	8.88769e-05	0.000833519	NotAssigned
LINC01226	1.00292	1.11856	1.43881	0.308548	0.515283	2.21221	25.9933	8.95046e-05	0.000837298	NotAssigned
LOC101929705	0.521761	2.03093	2.16208	1.15581	-0.346271	4.45438	25.9537	9.10996e-05	0.000848668	NotAssigned
KBTBD3	0.398877	0.644368	0.640024	0.726162	-0.107612	3.91929	25.8955	9.34965e-05	0.000866665	NotAssigned
ZNF69	0.470356	0.397206	0.600976	0.318693	0.0512492	5.33724	25.706	0.000101747	0.000926244	NotAssigned
CAST	0.27186	0.440653	0.400488	0.534227	0.0823655	6.28726	25.5574	0.000108718	0.000984095	NotAssigned

## Sheet: PathwayEnrichment
Gene Cluster	Term	Overlap	P-value	FDR	Odds Ratio	Combined Score	Genes		BioPlanet 2019 FDR 0.1
4 h UP	M phase pathway	22/96	1.08483e-22	1.63809e-19	19.8413	1003.48	PLK1;BUB1B;CDCA8;KIF23;CENPA;AURKB;SKA1;NDC80;CDC20;CENPE;CENPF;KIF18A;INCENP;CENPI;NUF2;BIRC5;KIF2C;CENPN;SPDL1;KIF20A;BUB1;SPC25
	Cell cycle	36/453	5.01398e-20	3.78555e-17	6.88054	305.767	TOP2A;CEP164;HJURP;CDCA8;BUB1B;TTK;CENPA;SKA1;AURKB;AURKA;CDC20;CCNB2;CCNB1;PTTG1;CEP70;NUF2;TK2;NEK2;SPDL1;BUB1;PLK1;KIF23;CDC25C;NDC80;CENPE;CENPF;KIF18A;STAG3;ESPL1;INCENP;CENPI;BIRC5;CENPN;KIF2C;KIF20A;SPC25
	Polo-like kinase 1 (PLK1) pathway	15/46	2.04605e-18	1.02984e-15	28.2326	1149.93	BORA;PLK1;BUB1B;CDC25C;NDC80;AURKA;CDC20;CENPE;TPX2;CCNB1;INCENP;PRC1;KIF20A;ECT2;BUB1
	DNA replication	22/207	3.32104e-15	1.25369e-12	9.20175	306.772	PLK1;CDCA8;BUB1B;KIF23;CENPA;SKA1;NDC80;AURKB;CDC20;CENPE;CENPF;KIF18A;INCENP;CENPI;NUF2;BIRC5;KIF2C;CENPN;KIF20A;SPDL1;BUB1;SPC25
	Aurora B signaling	12/39	1.25632e-14	3.79408e-12	26.64	852.694	RACGAP1;INCENP;CDCA8;BIRC5;KIF23;KIF2C;KIF20A;CENPA;BUB1;AURKB;NDC80;AURKA
	Cytosolic tRNA aminoacylation	10/24	5.91493e-14	1.48859e-11	36.075	1098.8	CARS;YARS;NARS;WARS;MARS;SARS;TARS;GARS;IARS;AARS
	Mitotic prometaphase	11/43	1.59731e-12	3.44564e-10	22.1484	601.61	CDC20;CENPE;CENPF;KIF18A;INCENP;PLK1;KIF2C;SPDL1;CENPA;BUB1;SKA1
	Kinesins	9/27	1.22392e-11	2.31015e-09	28.86	725.148	CENPE;KIF18A;RACGAP1;KIFC1;KIF4A;KIF23;KIF2C;KIF11;KIF20A
	Transfer RNA aminoacylation	10/46	9.84809e-11	1.65229e-08	18.8218	433.675	CARS;NARS;YARS;WARS;MARS;TARS;SARS;GARS;IARS;AARS
	FOXM1 transcription factor network	8/41	1.9301e-08	2.91445e-06	16.8937	300.084	CCNB2;CCNB1;CENPF;PLK1;BIRC5;NEK2;CENPA;AURKB
	Oocyte meiosis	11/113	7.9517e-08	1.09155e-05	8.42815	137.777	CDC20;CCNB2;CCNB1;PTTG1;STAG3;ESPL1;PLK1;CDC25C;FBXO43;BUB1;AURKA
	Factors involved in megakaryocyte development and platelet production	9/125	1.49865e-05	0.0018858	6.23377	69.2469	CENPE;KIF18A;RACGAP1;KIFC1;KIF4A;KIF23;KIF2C;KIF20A;KIF11
	Cyclin A/B1-associated events during G2/M transition	4/15	2.14151e-05	0.00248744	23.088	248.229	CCNB2;CCNB1;PLK1;CDC25C
	MHC class II antigen presentation	8/103	2.59862e-05	0.0028028	6.72467	70.9987	CENPE;KIF18A;RACGAP1;KIF4A;KIF23;KIF2C;KIF20A;KIF11
	Amino acid transport across the plasma membrane	5/31	2.6173e-05	0.00263475	13.9645	147.337	SLC1A4;SLC3A2;SLC7A11;SLC7A1;SLC38A2
	One-carbon metabolism	5/31	2.6173e-05	0.00247008	13.9645	147.337	MTHFD1L;SHMT2;MTHFD2;DNMT3B;ALDH1L2
	Amino acid biosynthesis and interconversion (transamination)	4/16	2.82952e-05	0.00251328	21.645	226.684	GOT1;PSAT1;GPT2;PHGDH
	Phosphorylation of Emi1	3/6	2.96466e-05	0.00248702	43.29	451.349	CDC20;CCNB1;PLK1
	APC/C-mediated degradation of cell cycle proteins	7/82	4.56223e-05	0.00362577	7.39098	73.8737	CDC20;CCNB1;PTTG1;PLK1;BUB1B;AURKB;AURKA
	Mitotic G2-G2/M phases	7/87	6.67836e-05	0.00504216	6.96621	66.9735	CCNB2;CCNB1;CEP164;CEP70;PLK1;NEK2;CDC25C
	Ran role in mitotic spindle regulation	3/10	0.00017189	0.0123597	25.974	225.16	TPX2;KPNA2;AURKA
	APC/C- and Cdc20-mediated degradation of Nek2A	4/25	0.00018125	0.0124403	13.8528	119.351	CDC20;CCNB1;BUB1B;NEK2
	Amino acid and oligopeptide SLC transporters	5/49	0.000248083	0.0162872	8.8347	73.3435	SLC1A4;SLC3A2;SLC7A11;SLC7A1;SLC38A2
	Cell cycle progression regulation by PLK3	3/19	0.00128538	0.0808718	13.6705	91.0007	CCNB1;APAF1;CDC25C
	Chk1/Chk2(Cds1)-mediated inactivation of cyclin B-Cdk1 complex	2/5	0.00129813	0.0784068	34.632	230.193	CCNB1;CDC25C
	Cyclin B2-mediated events	2/5	0.00129813	0.0753912	34.632	230.193	CCNB2;CDC25C
	APC/C activator regulation between G1/S and early anaphase	3/21	0.00173447	0.0970021	12.3686	78.6277	CDC20;CCNB1;PLK1
	Deposition of new CENP-A-containing nucleosomes at the centromere	4/45	0.00178229	0.0961164	7.69601	48.7146	CENPI;HJURP;CENPN;CENPA
10 h UP	BDNF signaling pathway	12/261	3.96357e-07	0.000598499	6.43035	94.7895	SLC7A5;BTG2;KLF6;WDR1;DDIT3;MYH9;HMGB3;TXNIP;CSPG4;CALR;FOS;VEGFA
	Translation	7/151	0.00010792	0.0814794	6.48358	59.2218	EIF4A1;RPL3;RPS19;SSR4;RPL18A;EEF1D;EEF2
	Platelet activation, signaling and aggregation	8/205	0.000115795	0.0582835	5.45796	49.4692	WDR1;GNB2;RAC2;AKT1;FLNA;CSK;DGKZ;VEGFA
	T cell receptor signaling in naive CD4+ T cells	5/67	0.000117814	0.0444749	10.4373	94.4202	SH3BP2;AKT1;FLNA;CSK;PTPN6
	Interleukin-2 signaling pathway	17/847	0.000118507	0.0357892	2.80711	25.3778	RGS19;SH2D2A;LAPTM5;SLC1A5;FOS;MOB3A;EIF1;VEGFA;SLC7A5;KLF6;IL21R;AKT1;CTSH;PTPN6;E2F4;ZBTB7A;GAPDH
	B cell survival pathway	3/16	0.000187208	0.047114	26.2238	225.086	AKT1;FOS;ZBTB7A
	Eukaryotic protein translation	3/17	0.000226135	0.0487806	24.6812	207.183	EIF4A1;EEF2;EIF1
	VEGF, hypoxia, and angiogenesis	4/42	0.000227098	0.0428648	13.32	111.757	AKT1;CSK;EIF1;VEGFA
	Translation factors	4/50	0.000447042	0.0750037	11.1888	86.2977	EIF4A1;EEF1D;EEF2;EIF1
	EGF/EGFR signaling pathway	6/141	0.000534343	0.0806857	5.9515	44.8414	SH2D2A;TNK2;AKT1;CSK;FOS;RALGDS
	Hemostasis pathway	11/468	0.000553726	0.0760115	3.28731	24.651	SLC7A5;WDR1;GNB2;RAC2;AKT1;FLNA;PTPN6;CSK;SH2B3;DGKZ;VEGFA
	TSH regulation of gene expression	5/97	0.000662423	0.0833548	7.20929	52.7691	NOTCH1;TNK2;TNFAIP3;FOS;VEGFA
	EGFR1 pathway	6/152	0.000792898	0.0920981	5.52079	39.4175	HMGB3;CTSH;TXNIP;TUBA8;ZFP36L1;VEGFA
	Antigen-activated B-cell receptor generation of second messengers	7/211	0.000820279	0.088473	4.63991	32.9706	LAT2;SH3BP2;RAC2;AKT1;PTPN6;CSK;FOS
	Integrin signaling pathway	6/155	0.00087786	0.0883712	5.41394	38.1034	VASP;LRPAP1;TNK2;RAC2;AKT1;CSK
	Natural killer cell receptor signaling pathway	4/60	0.00089573	0.0845345	9.32401	65.4347	LAT2;RAC2;AKT1;PTPN6
	Colorectal cancer	4/62	0.00101346	0.0900192	9.02323	62.2096	RAC2;AKT1;FOS;RALGDS
24 h UP	p53 signaling pathway	21/139	1.68213e-19	2.54001e-16	15.9031	687.475	CDKN1A;GADD45A;SERPINE1;TNFRSF10B;RPS27L;TNFRSF10D;BBC3;DDB2;TP53I3;RRM2B;SESN1;TP53INP1;CCNG1;FDXR;MDM2;PMAIP1;BAX;FAS;ATF3;ZNF385A;MAP4K4
	p53 activity regulation	18/118	6.01678e-17	4.54267e-14	16.0571	599.723	CDKN1A;GADD45A;SERPINE1;TNFRSF10B;PPM1D;BBC3;DDB2;HIPK2;TP53I3;RRM2B;ZMAT3;SESN1;SESN2;CCNG1;MDM2;PMAIP1;BAX;FAS
	MicroRNA regulation of DNA damage response	12/70	2.50594e-12	1.26132e-09	18.0451	482.028	CDKN1A;RRM2B;GADD45A;SESN1;CCNG1;MDM2;PMAIP1;TNFRSF10B;BAX;FAS;BBC3;DDB2
	TAp63 pathway	10/55	9.5288e-11	3.59712e-08	19.1388	441.61	CDKN1A;TP53I3;GADD45A;FDXR;MDM2;PMAIP1;BAX;FAS;AEN;BBC3
	TP53 network	6/19	1.66258e-08	5.02098e-06	33.241	595.423	CDKN1A;GADD45A;MDM2;BAX;PMAIP1;BBC3
	p73 transcription factor network	9/79	6.05021e-08	1.52264e-05	11.992	199.314	CDKN1A;TP53I3;SERPINE1;MDM2;BAX;FAS;AEN;BBC3;DCP1B
	TNF-alpha effects on cytokine activity, cell motility, and apoptosis	10/135	6.65845e-07	0.000143632	7.79727	110.894	CD40;CD83;CD70;PMAIP1;TNFRSF10B;CFLAR;CD69;CD44;NFKB2;RELB
	FSH regulation of apoptosis	13/263	1.47057e-06	0.00027757	5.20312	69.8772	RAB1A;RGS16;CFLAR;YBX3;PTP4A1;ACTA2;STK17A;GNB1;BCL3;FDXR;PMAIP1;TP53I11;MAP4K4
	Apoptosis modulation and signaling	7/80	1.1061e-05	0.00185579	9.21053	105.111	PMAIP1;TNFRSF10B;BAX;FAS;CFLAR;BBC3;TNFRSF10D
	Interleukin-2 signaling pathway	22/847	1.90766e-05	0.00288056	2.73411	29.7117	XBP1;CD70;RGS16;FUCA1;SERPINE1;STAT3;RRBP1;CFLAR;BBC3;PTP4A1;KLRK1;EVI2A;STK17A;FAS;PLXNB2;PMAIP1;CD69;ATF5;CIC;JAK3;HIST1H2BD;SLAMF1
	Hypoxia and p53 in the cardiovascular system	4/23	6.06614e-05	0.00832715	18.3066	177.761	CDKN1A;GADD45A;MDM2;BAX
	Cell cycle: G2/M checkpoint	4/27	0.000116708	0.0146858	15.5945	141.222	CDKN1A;GADD45A;RPS6KA1;MDM2
	T cell receptor regulation of apoptosis	16/603	0.000216888	0.0251924	2.79305	23.5626	HSPA9;CDKN1A;CD83;PLK2;TNFRSF10B;CFLAR;F11R;PNRC1;RELB;BBC3;CLK1;BCL3;FAS;PMAIP1;ATF3;MAP4K4
	Death receptor signaling	3/13	0.000225005	0.0242684	24.2915	204.034	TNFRSF10B;FAS;CFLAR
	Adipogenesis	7/133	0.000283981	0.0285875	5.54017	45.2443	NCOR2;CDKN1A;GADD45A;SERPINE1;STAT3;FAS;TRIB3
	Signaling by TGF-beta receptor complex	5/66	0.000410273	0.0387195	7.97448	62.1905	NCOR2;PPP1R15A;SERPINE1;F11R;SKIL
	Interleukin-5 regulation of apoptosis	7/144	0.000459574	0.040821	5.11696	39.3249	GADD45A;FUCA1;SCRIB;CD69;CD44;NFKB2;RELB
	Myc repressed pathway	5/73	0.00065362	0.0548315	7.20981	52.8694	CDKN1A;SPI1;GADD45A;DNMT3A;CFLAR
	Activation of NOXA and translocation to mitochondria	2/5	0.000881012	0.0700172	42.1053	296.187	PMAIP1;BBC3
	Protein processing in the endoplasmic reticulum	7/166	0.00106542	0.0804394	4.43881	30.3809	PPP1R15A;DNAJB2;XBP1;BAX;RRBP1;UBE2J2;SEC24D
	ATM-dependent DNA damage response	5/82	0.00110853	0.0797084	6.41849	43.676	FOSL1;CDKN1A;MDM2;PMAIP1;BAX
	Signaling events mediated by PRL	3/23	0.0012992	0.0891727	13.73	91.2495	PTP4A1;CDKN1A;ATF5
	Alternative NF-kappaB pathway	2/6	0.00131326	0.0862182	35.0877	232.816	NFKB2;RELB
	Androgen receptor signaling, proteolysis, and transcription regulation	5/88	0.00152048	0.0956635	5.98086	38.8082	NCOR2;CDKN1A;NCOA3;STAT3;MDM2
Down	Cell cycle	49/453	1.62591e-23	2.45512e-20	5.79988	304.339	MCM8;GMNN;MCM10;CDC14A;SYNE2;CHEK1;MYBL2;KNTC1;FBXO5;SKP2;RFC5;RFC3;RFC4;CDC25A;CCNE2;TFDP2;CCNE1;MCM3;MCM4;MCM5;DNA2;MCM6;SFI1;MCM2;PRIM2;PRIM1;POLD3;CDC45;ORC1;ORC3;E2F1;RBBP7;CLSPN;CEP78;GINS1;CENPU;GINS2;RRM2;CEP152;CDC7;CDC6;DHFR;POLA1;CENPH;POLE2;CENPK;ATM;CENPP;CENPQ
	G2/M checkpoints	19/43	4.67788e-22	3.5318e-19	23.6923	1163.62	RFC5;RFC3;RFC4;MCM8;MCM10;CDC7;CDC6;CDC25A;CDC45;ORC1;ORC3;CHEK1;MCM3;MCM4;ATM;MCM5;CLSPN;MCM6;MCM2
	DNA strand elongation	17/31	5.80282e-22	2.92075e-19	29.4041	1437.82	GINS1;RFC5;PRIM2;GINS2;RFC3;RFC4;MCM8;PRIM1;POLD3;POLA1;CDC45;MCM3;MCM4;MCM5;DNA2;MCM6;MCM2
	Activation of the pre-replicative complex	16/30	1.78191e-20	6.72671e-18	28.597	1300.42	PRIM2;MCM8;PRIM1;MCM10;CDC7;CDC6;POLA1;CDC45;ORC1;ORC3;POLE2;MCM3;MCM4;MCM5;MCM6;MCM2
	DNA replication	32/207	2.49993e-20	7.5498e-18	8.28897	374.126	PRIM2;MCM8;PRIM1;GMNN;MCM10;POLD3;CDC45;ORC1;ORC3;E2F1;KNTC1;FBXO5;GINS1;RFC5;CENPU;GINS2;RFC3;RFC4;CDC7;CDC6;POLA1;CENPH;POLE2;CENPK;MCM3;MCM4;MCM5;DNA2;MCM6;CENPP;CENPQ;MCM2
	S phase	25/112	3.61362e-20	9.09428e-18	11.9686	535.798	PRIM2;MCM8;PRIM1;POLD3;CDC45;ORC1;ORC3;SKP2;RFC5;GINS1;GINS2;RFC3;RFC4;CDC6;CDC25A;POLA1;CCNE2;CCNE1;POLE2;MCM3;MCM4;MCM5;DNA2;MCM6;MCM2
	Mitotic G1-G1/S phases	26/135	3.32672e-19	7.17621e-17	10.3267	439.371	PRIM2;MCM8;PRIM1;MCM10;CDC45;ORC1;ORC3;E2F1;MYBL2;FBXO5;SKP2;RRM2;CDC7;CDC6;CDC25A;DHFR;POLA1;CCNE2;TFDP2;CCNE1;POLE2;MCM3;MCM4;MCM5;MCM6;MCM2
	E2F-mediated regulation of DNA replication	14/33	2.86858e-16	5.41445e-14	22.7476	814.08	PRIM2;RRM2;MCM8;PRIM1;CDC6;CDC25A;DHFR;POLA1;CDC45;ORC1;CCNE1;ORC3;E2F1;FBXO5
	G1 to S cell cycle control	17/67	4.00802e-15	6.72457e-13	13.6049	451.009	PRIM2;PRIM1;CDC25A;CDC45;CCNE2;TFDP2;ORC1;CCNE1;ORC3;POLE2;MCM3;E2F1;MCM4;MCM5;ATM;MCM6;MCM2
	Cell cycle checkpoints	21/117	4.22716e-15	6.38302e-13	9.62398	318.527	RFC5;RFC3;RFC4;MCM8;CDC7;MCM10;CDC6;CDC25A;CDC45;CCNE2;ORC1;CCNE1;ORC3;CHEK1;MCM3;MCM4;ATM;MCM5;CLSPN;MCM6;MCM2
	Unwinding of DNA	9/11	1.31963e-14	1.8115e-12	43.8703	1402.05	GINS1;GINS2;CDC45;MCM8;MCM3;MCM4;MCM5;MCM6;MCM2
	DNA replication pre-Initiation	18/88	3.6468e-14	4.58889e-12	10.9676	339.363	PRIM2;MCM8;PRIM1;GMNN;MCM10;CDC7;CDC6;POLA1;CDC45;ORC1;ORC3;POLE2;MCM3;E2F1;MCM4;MCM5;MCM6;MCM2
	G1/S-specific transcription	10/17	7.81655e-14	9.07923e-12	31.5408	951.899	DHFR;POLA1;RRM2;CDC45;ORC1;CCNE1;E2F1;CDC6;FBXO5;CDC25A
	CDK regulation of DNA replication	9/18	1.0394e-11	1.12107e-09	26.8097	678.01	ORC1;CCNE1;ORC3;MCM3;MCM4;MCM5;CDC6;MCM6;MCM2
	Chromosome maintenance	16/103	7.99347e-11	8.04676e-09	8.32921	193.653	RFC5;PRIM2;CENPU;RFC3;RFC4;PRIM1;SYNE2;POLD3;POLA1;CENPH;POLE2;CENPK;DNA2;RBBP7;CENPP;CENPQ
	E2F transcription factor network	14/74	7.99724e-11	7.54739e-09	10.1442	235.846	RRM1;RRM2;CDC6;CDC25A;POLA1;CCNE2;TFDP2;ORC1;CCNE1;MCM3;E2F1;RBBP8;MYBL2;ATM
	Extension of telomeres	9/28	1.25216e-09	1.11222e-07	17.2348	353.285	POLD3;RFC5;PRIM2;POLA1;RFC3;RFC4;PRIM1;POLE2;DNA2
	Leading strand biosynthesis	7/14	2.2752e-09	1.90864e-07	26.8097	533.544	RFC5;POLD3;PRIM2;POLA1;RFC3;RFC4;PRIM1
	ATR activation in response to replication stress	7/15	4.19782e-09	3.33616e-07	25.0223	482.648	RFC5;RFC3;RFC4;CDC45;CHEK1;CLSPN;CDC25A
	Homologous recombination	8/29	4.13862e-08	3.12466e-06	14.7915	251.461	POLD3;BLM;RAD51;XRCC2;RAD54L;ATM;BRCA2;RAD54B
	DNA repair	13/105	7.96318e-08	5.72591e-06	6.63858	108.513	FANCI;RFC5;RFC3;RFC4;FANCL;FANCA;FANCC;BRCA2;POLD3;BRIP1;RAD51;POLE2;ATM
	Mismatch repair	7/23	1.40599e-07	9.65024e-06	16.3189	257.469	RFC5;MSH6;POLD3;RFC3;RFC4;MSH2;EXO1
	Licensing factor removal from origins	10/61	1.74663e-07	1.1467e-05	8.79005	136.777	ORC1;ORC3;GMNN;MCM3;MCM4;MCM10;MCM5;MCM6;CDC6;MCM2
	G0 and early G1 pathway	7/25	2.66958e-07	1.67961e-05	15.0134	227.246	CCNE2;TFDP2;CCNE1;E2F1;MYBL2;CDC6;CDC25A
	Pyrimidine metabolism	12/100	3.56828e-07	2.15524e-05	6.43432	95.5239	POLD3;POLA1;PRIM2;DUT;RRM1;RRM2;ENTPD5;PRIM1;POLE2;POLR3G;NT5M;DHODH
	BARD1 signaling events	7/29	8.12808e-07	4.72054e-05	12.9426	181.491	RAD51;FANCL;CCNE1;RBBP8;FANCA;FANCC;ATM
	CDC6 association with the ORC-origin complex	5/11	9.25313e-07	5.1749e-05	24.3724	338.609	ORC1;MCM8;ORC3;E2F1;CDC6
	Telomere maintenance	9/59	1.36823e-06	7.37868e-05	8.17922	110.436	RFC5;POLD3;PRIM2;POLA1;RFC3;RFC4;PRIM1;POLE2;DNA2
	DNA replication initiation	4/6	1.73371e-06	9.02727e-05	35.7462	474.182	POLA1;PRIM2;POLE2;PRIM1
	BRCA1, BRCA2 and ATR roles in cancer susceptibility	6/22	2.34248e-06	0.000117905	14.6234	189.583	RAD51;CHEK1;FANCA;FANCC;ATM;BRCA2
	Fanconi anemia pathway	6/22	2.34248e-06	0.000114101	14.6234	189.583	FANCI;FANCL;FANCA;FANCC;ATM;BRCA2
	Purine metabolism	14/164	2.54356e-06	0.000120024	4.57726	58.964	PRPS2;PRIM2;RRM1;RRM2;ENTPD5;PRIM1;PDE3B;ADCY3;PAICS;POLD3;POLA1;POLE2;POLR3G;NT5M
	Integrated cancer pathway	7/35	3.18031e-06	0.000145523	10.7239	135.748	MSH6;BLM;MSH2;CHEK1;E2F1;ATM;CDC25A
	Association of licensing factors with the pre-replicative complex	5/15	5.65515e-06	0.000251155	17.8731	215.96	ORC1;ORC3;GMNN;E2F1;CDC6
	Lagging strand processive biosynthesis	5/15	5.65515e-06	0.000243979	17.8731	215.96	POLD3;PRIM2;POLA1;PRIM1;DNA2
	Integrated breast cancer pathway	13/152	5.68138e-06	0.000238302	4.58586	55.3895	BLM;NAB1;BRCA2;CDC25A;MSH6;PAK1;RAD51;MSH2;PKIA;CHEK1;E2F1;RAD54L;ATM
	Gap-filling DNA repair biosynthesis and ligation in global genomic nucleotide excision repair	5/16	8.10007e-06	0.00033057	16.756	196.442	RFC5;POLD3;RFC3;RFC4;POLE2
	Cell cycle: G1/S checkpoint	6/28	1.07601e-05	0.000427574	11.4899	131.44	DHFR;CCNE1;E2F1;ATM;SKP2;CDC25A
	E2F-enabled inhibition of pre-replication complex formation	4/10	2.28736e-05	0.000885619	21.4477	229.18	ORC1;MCM8;ORC3;CDC25A
	Metabolism	53/1615	3.914e-05	0.00147754	1.75964	17.8575	PI4K2B;GALNT14;HIBADH;MTR;PIGX;IMPA2;DHRS4L2;XYLB;PLA2G12A;CERS6;NUP210;BCKDHB;PLA2G4A;ALDH3A2;CYP2U1;MTHFD1;FAR2;L2HGDH;PLCB1;B4GALT6;PRPS2;PRIM2;MGST3;PRIM1;SHMT1;ADCY3;ACAT2;POLD3;MAN2A2;OXCT1;MGAT5;MED31;NT5M;GALNT6;DUT;RRM1;RRM2;GK;C1GALT1;CYP51A1;MBOAT1;DHCR24;PAICS;DHRS4;DHODH;DHFR;SQLE;POLA1;CTH;POLE2;POLR3G;ACO1;HPSE
	Inhibition of replication initiation of damaged DNA by RB1/E2F1	4/12	5.23426e-05	0.00192774	17.8731	176.188	POLA1;PRIM2;PRIM1;E2F1
	Deposition of new CENP-A-containing nucleosomes at the centromere	6/45	0.000178107	0.00640337	7.14924	61.7203	CENPU;CENPH;CENPK;RBBP7;CENPP;CENPQ
	Rb tumor suppressor/checkpoint signaling in response to DNA damage	4/16	0.000181399	0.00637006	13.4048	115.48	CHEK1;E2F1;ATM;CDC25A
	Homologous DNA pairing and strand exchange	3/7	0.000213015	0.0073103	22.9797	194.274	BRIP1;RAD51;BRCA2
	ATM pathway	6/48	0.000256026	0.00859108	6.70241	55.4305	BLM;RAD51;CHEK1;RBBP8;ATM;CDC25A
	MicroRNA regulation of DNA damage response	7/70	0.000324121	0.0106396	5.36193	43.0799	RAD51;CCNE2;CCNE1;CHEK1;E2F1;ATM;CDC25A
	Folate and pterine metabolism	3/8	0.000336113	0.0107985	20.1072	160.819	DHFR;MTHFD1;SHMT1
	Global genomic nucleotide excision repair (GG-NER)	5/33	0.000339143	0.0106689	8.12414	64.9044	POLD3;RFC5;RFC3;RFC4;POLE2
	Double-strand break repair	4/22	0.000667367	0.0205658	9.74896	71.2861	BRIP1;RAD51;ATM;BRCA2
	Cdc25 and Chk1 regulatory pathway in response to DNA damage	3/10	0.000700493	0.0211549	16.0858	116.843	CHEK1;ATM;CDC25A
	E2F1 destruction pathway	3/11	0.000949899	0.0281245	14.6234	101.767	CCNE1;E2F1;SKP2
	Valine, leucine and isoleucine degradation	5/44	0.0013124	0.0381102	6.0931	40.4332	ALDH3A2;HIBADH;OXCT1;BCKDHB;ACAT2
	p27 phosphorylation regulation during cell cycle progression	3/13	0.00160147	0.0456267	12.3737	79.6474	CCNE1;E2F1;SKP2
	Nucleotide metabolism	6/70	0.00194125	0.0542831	4.59594	28.699	DUT;RRM1;RRM2;NT5M;PAICS;DHODH
	M phase pathway	7/96	0.0021345	0.0586017	3.90974	24.043	CENPU;CENPH;CENPK;KNTC1;FBXO5;CENPP;CENPQ
	One-carbon metabolism	4/31	0.00251553	0.0678294	6.91862	41.4098	DHFR;MTHFD1;SHMT1;MTR
	Meiotic recombination	5/54	0.00328416	0.0870015	4.96475	28.3916	BLM;RAD51;RBBP8;ATM;BRCA2
	Acyl chain remodelling of phosphatidylserine	3/17	0.00360283	0.0937978	9.46223	53.2348	PLA2G12A;MBOAT1;PLA2G4A
	Post-translational protein modification	10/196	0.00386062	0.0988057	2.73568	15.202	GALNT6;GALNT14;STS;MAN2A2;MGAT5;C1GALT1;PLAUR;B4GALT6;MANEA;PIGX
NotAssigned	Glycolysis and gluconeogenesis	13/75	6.09362e-14	9.20136e-11	20.3922	620.512	GPI;ACSS2;PGAM1;SLC2A1;SLC2A3;ENO1;HK2;HK1;LDHA;PGK1;ALDOA;PGM1;PFKP
	Cholesterol biosynthesis	9/24	2.19229e-13	1.65518e-10	44.1176	1285.97	FDPS;HMGCS1;SC5D;MSMO1;HMGCR;DHCR7;HSD17B7;LSS;FDFT1
	Glycolysis	8/27	4.4666e-11	2.24819e-08	34.8584	830.738	GPI;PFKFB4;PGAM1;PGK1;ENO1;ALDOA;PFKP;HK1
	HIF-1 transcriptional activity in hypoxia	10/66	2.1116e-10	7.97127e-08	17.8253	397.12	LDHA;BHLHE40;SLC2A1;PGK1;ENO1;ALDOA;HIF1A;HK2;PGM1;HK1
	Glucose metabolism	9/61	2.2226e-09	6.71225e-07	17.3578	345.846	GPI;PFKFB4;GBE1;PGAM1;PGK1;ENO1;ALDOA;PGM1;PFKP
	Steroid biosynthesis	6/26	6.90211e-08	1.73703e-05	27.1493	447.661	SC5D;MSMO1;DHCR7;HSD17B7;LSS;FDFT1
	Carbohydrate metabolism	13/235	1.13837e-07	2.45564e-05	6.50814	104.055	GPI;PFKFB4;PGAM1;GBE1;SLC2A1;SLC2A3;ENO1;HK2;HK1;PGK1;ALDOA;PFKP;PGM1
	Metabolism	34/1615	6.53271e-07	0.000123305	2.47678	35.2725	GPI;PFKFB4;ACSS2;GBE1;AK4;MSMO1;ENO1;HMGCR;HSD17B7;HK2;HK1;LDHA;NNT;ARSK;PGK1;SC5D;PDK3;LTA4H;FADS1;PGM1;FDFT1;PDK1;FDPS;HMGCS1;IDH1;PGAM1;LSS;P4HA1;P4HA2;PIGA;DHCR7;ALDOA;PFKP;CDS2
	Pyruvate metabolism and citric acid (TCA) cycle	6/40	1.04282e-06	0.000174962	17.6471	243.063	LDHA;NNT;IDH1;PDK3;SLC16A3;PDK1
	Gluconeogenesis	5/31	5.94242e-06	0.000897306	18.9753	228.338	GPI;PGAM1;PGK1;ENO1;ALDOA
	Fructose and mannose metabolism	5/34	9.53316e-06	0.00130864	17.301	200.013	PFKFB4;ALDOA;HK2;PFKP;HK1
	FSH regulation of apoptosis	11/263	1.61333e-05	0.0020301	4.9206	54.297	BNIP3L;MAP2K1;WT1;P4HA2;IDH1;ARL6IP5;PGK1;MSMO1;DHCR7;PPFIA4;HK2
	Lipid and lipoprotein metabolism	15/489	1.94595e-05	0.00226029	3.60881	39.1454	FDPS;STARD4;HMGCS1;SLC44A1;IDH1;MSMO1;HMGCR;HSD17B7;LSS;ARSK;SC5D;DHCR7;FADS1;FDFT1;CDS2
	Galactose metabolism	4/26	6.5086e-05	0.00701999	18.0995	174.476	HK2;PGM1;PFKP;HK1
	Pentose phosphate pathway	4/27	7.59007e-05	0.00764067	17.4292	165.335	GPI;ALDOA;PGM1;PFKP
	Pyruvate metabolism	5/52	7.87018e-05	0.00742748	11.3122	106.899	LDHA;ACSS2;PDK3;SLC16A3;PDK1
	BDNF signaling pathway	10/261	8.22111e-05	0.00730228	4.50755	42.399	MAP2K1;P4HA1;LMO4;P4HA2;INSIG1;GBE1;HBP1;ADD3;FADS1;S100A10
	Starch and sucrose metabolism	5/53	8.6307e-05	0.0072402	11.0988	103.858	GPI;GBE1;HK2;PGM1;HK1
	TGF-beta regulation of extracellular matrix	15/565	0.000100204	0.0079636	3.12337	28.761	ZNF395;MAP2K1;HMGCS1;INSIG1;SLC2A1;HMGCR;AKAP2;CSRP2;SCD;DPYSL2;ARL6IP5;SC5D;PFKP;FADS1;S100A10
	Terpenoid backbone biosynthesis	3/15	0.000254648	0.019226	23.5294	194.721	FDPS;HMGCS1;HMGCR
	SREBF and miR-33 in cholesterol and lipid homeostasis	3/16	0.00031146	0.0223955	22.0588	178.108	HMGCS1;SCD;HMGCR
	Tricarboxylic acid (TCA) cycle	4/39	0.000328571	0.0225519	12.0664	96.7814	NNT;IDH1;PDK3;PDK1
	Hexose transport	4/42	0.00043836	0.0287793	11.2045	86.6383	SLC2A1;SLC2A3;HK2;HK1
	Tricarboxylic acid (TCA) cycle and respiratory electron transport	6/117	0.00049577	0.0311922	6.03318	45.9089	LDHA;NNT;IDH1;PDK3;SLC16A3;PDK1
	Amino sugar and nucleotide sugar metabolism	4/45	0.000572083	0.0345538	10.4575	78.0782	GPI;HK2;PGM1;HK1
	T cell receptor signaling pathway	6/139	0.00122149	0.0709406	5.07829	34.0635	ZAP70;MAP2K1;TEC;MAP3K8;RASGRP1;PDK1
