# Supplementary material for: Sequential drug treatment targeting cell cycle and cell fate regulatory programs blocks non-genetic cancer evolution in acute lymphoblastic leukemia
Source: Genome Biol. 2024 May 31;25:143. doi: 10.1186/s13059-024-03260-4 (PMC11143599; doi:10.1186/s13059-024-03260-4)
Supplement: Supplementary file 3 — Additional file 3. Table S3 Summary of scRNAseq samples and cluster marker gene statistical analyses. Data filtering: scRNAseq sample filtering cutoffs and number of cells used in analysis. Differentially expressed genes from comparison of AZD1775-specific clusters (cell states 5-11) and DMSO cell state 4 (matching G2/M cell cycle phase) from 24 h time point in RS4;11 cells, heatmap cluster assignment (refer to Fig. S2e) and summary of pathway results. Marker gene lists for 24 h time point RS4;11 cell AZD1775-specific clusters. List of cell fate III top markers. In vivo samples: MLL-7 PDX AZD1775 treatment (28 h) cluster 6 marker genes and summary of pathway analysis; MLL-7 PDX AZD1775 treatment (day 6) corresponding pathway analysis for cells matched to 28 h cluster 6; RS4;11 in vivo marker genes for 11 clusters of data merged across treatments. [file 13059_2024_3260_MOESM3_ESM.xlsx]

## Sheet: DataSummary
Table S3. Summary of scRNAseq samples and cluster marker gene statistical analyses
Data filtering: scRNAseq samples, filtering cutoffs, cells used in analysis
scRNAseq sample filtering cutoffs and number of cells used in analysis
Data sheet: heatmap_cluster_genes_PathwayEnrichment
Differentially expressed genes from comparison of AZD1775-specific clusters (cell states 5-11) and DMSO cell state 4 (matching G2/M cell cycle phase) are shown as a heatmap (refer to Fig. S2D) where genes (in rows) are clustered based on their mean expression in cells corresponding to each cell state
Broader similarity of clusters, indicated by letters a-f and down, Small clusters (<100 genes) 1-5
Summary of pathway analysis results with Bioplanet gene sets tested using Enrichr
Heatmap pattern	Heatmap cluster assignment
Pathway Enrichment Term	Gene set
Overlap	Number of DE genes from gene set
P-value	Fisher's exact test p-value
FDR	Benjamini Hochberg adjusted p-value
Odds Ratio	Odds ratio statistic
Combined Score	Score accounting for gene set size
Genes	DE genes from gene set
Data sheets: cell state 5-cell state 11
Marker genes for AZD1775-specific clusters compared to normal cell cycle G2M cell state 4 (positive avg.logFC value: gene is higher expressed in AZD1775-specific cluster)
Minimum fold change difference: 0.25
Data sheet: Cell fate III top markers
Common top 50 genes between AZD1775 cell state 9 marker genes and heatmap (suppl fig S2e) cluster 1
Data sheet: PDX.MLL7_24h_4h_AZD1775
Marker genes for cluster 6 (positive avg.logFC value: higher expressed in cluster 6) and summary of pathway analysis. Pathway NCI-Nature 2016 gene sets tested using Enrichr (online web server Enrichr (Chen, Tan et al. 2013, Kuleshov, Jones et al. 2016))
Term	Gene set
Overlap	Number of DE genes from gene set
P-value	Fisher's exact test p-value
FDR	Benjamini Hochberg adjusted p-value
Odds Ratio	Odds ratio statistic
Combined Score	Score accounting for gene set size
Genes	DE genes from gene set
Data sheet: PDX.MLL7_day6AZD1775
Marker genes for cells matched to 28 h MLL7 PDX cluster 6 (positive avg.logFC value: higher expressed in predicted cluster 6). Summary of pathway analysis of cell cluster 6 results with Pathway NCI-Nature 2016 gene sets tested using Enrichr (online web server Enrichr (Chen, Tan et al. 2013, Kuleshov, Jones et al. 2016))
Data sheet: RS4;11invivo_day6
Marker genes for 11 clusters corresponding to PDX RS4;11 data merged across treatments (positive avg.logFC value: gene is higher expressed in the cluster)
Cluster 1 marker genes : Summary of pathway analysis for Bioplanet_2019 gene sets tested using Enrichr (online web server Enrichr (Chen, Tan et al. 2013, Kuleshov, Jones et al. 2016))

## Sheet: Data filtering
In vitro	Sample in scRNA-seq	filtering cutoff	cells post filtering	cell clusters single UMAP	cell clusters merge UMAP
	RS4;11 DMSO 24h	nFeature_RNA > 2000 & nFeature_RNA < 6000 & percent.mt < 20% & mm10counts < 500	4169		11 clusters
	RS4;11 AZD1775 24h	nFeature_RNA > 2000 & nFeature_RNA < 6000 & percent.mt < 20% & mm10counts < 500	5135
	Nalm-6 DMSO 24h	nFeature_RNA > 2000 & nFeature_RNA < 6000 & percent.mt < 20% & mm10counts < 500	5598
	Nalm-6 AZD1775 24h	nFeature_RNA > 2000 & nFeature_RNA < 6000 & percent.mt < 20% & mm10counts < 500	5039
In vivo PDX	MLL-7 vehicle, 24h +4h	nFeature_RNA > 1500 & nFeature_RNA < 6000 & percent.mt < 10%	4432	7
	MLL-7 AZD1775, 24h + 4h	nFeature_RNA > 1500 & nFeature_RNA < 6000 & percent.mt < 10%	4672	7
	RS4;11 vehicle, 6 days	nFeature_RNA > 1500 & nFeature_RNA < 7000 & percent.mt < 5%	6467		11 clusters
	RS4;11 AZD1775, 6 days	nFeature_RNA > 1500 & nFeature_RNA < 7000 & percent.mt < 5%	7010
	RS4;11 AZD1775 +Dasa, 6 days	nFeature_RNA > 1500 & nFeature_RNA < 7000 & percent.mt < 5%	5020
	MLL-7 vehicle , 6 days	nFeature_RNA > 1500 & nFeature_RNA < 7000 & percent.mt < 5%	4891	7	8 clusters
	MLL-7 AZD1775, 6 days	nFeature_RNA > 1500 & nFeature_RNA < 7000 & percent.mt < 5%	7372	6
	MLL-7 AZD1775+ Dasa, 6 days	nFeature_RNA > 1500 & nFeature_RNA < 7000 & percent.mt < 5%	7258	8
Primary ALL	MEF2D diag BM (EG9)	1) RNA size 2200 -5000,protein size 2.6 -3.8, mito% <25 2) mito% > 10% AND Ngene < 1000	1150	6
Library specific cut-offs were estimated from median absolute deviation of signal in droplets that are assigned cells by Cellranger	MEF2D day 2 blood (EG19)	1) RNA size 2600 -4700,protein size 2.8 -3.7, mito% <25 2) mito% > 10% AND Ngene < 1000	5716	6
Leukemic clusters were selected based on high expression of pro- and pre-B cell markers and negativity for other lineages
In vitro	MULTIOME scRNA
	RS4;11 DMSO 10h	nFeature_RNA > 1500 & nFeature_RNA < 6000 & percent.mt < 20%	12835
	RS4;11 AZD1775 10h	nFeature_RNA > 1500 & nFeature_RNA < 6000 & percent.mt < 20%	14788

## Sheet: heatmap_cluster_genes_PathwayEn
Gene	heatmap pattern			heatmap pattern	Pathway Enrichment Term	Overlap	P-value	Adjusted P-value	Old P-value	Old Adjusted P-value	Odds Ratio	Combined Score	Genes
RHOBTB3	a			a	Protein processing in the endoplasmic reticulum	27/166	9.9617e-12	1.50422e-08	0	0	4.84801	122.811	UFD1L;RPN2;SAR1B;UBE2J2;DNAJB2;LMAN1;OS9;BAG1;SSR1;BAK1;SEC62;SEC31A;PDIA3;SEC13;HSPA5;DNAJB12;EIF2S1;DDOST;PDIA4;RBX1;DNAJC1;DNAJB11;DNAJA2;CALR;P4HB;VIMP;NFE2L2
TTF1	a			a	Unfolded protein response	16/79	6.51223e-09	4.91674e-06	0	0	6.03671	113.789	ZBTB17;ACADVL;HSPA5;DIS3;NFYB;NFYC;SRPR;EIF2S1;YIF1A;EXOSC9;DNAJB11;SSR1;SRPRB;CALR;EXOSC1;SEC31A
PPIG	a			a	Protein export	9/24	4.24887e-08	2.1386e-05	0	0	11.1773	189.725	SRP19;OXA1L;SPCS2;HSPA5;SRPR;SRPRB;SRP68;SEC62;SRP9
TRAF3	a			a	Spliceosome	18/127	2.48006e-07	9.36221e-05	0	0	4.22451	64.254	RBM17;SF3B2;RBM8A;HNRNPU;PRPF40A;LSM3;XAB2;SNRNP40;LSM6;SNW1;PUF60;SNRPG;PPIE;SNRNP27;SNRPA1;TXNL4A;SRSF8;BCAS2
NFE2L2	a			a	Electron transport chain	16/105	4.20708e-07	0.000127054	0	0	4.54191	66.6812	SURF1;NDUFA6;NDUFA5;NDUFA12;ATPIF1;ATP5A1;NDUFB3;COX7A2;SDHA;NDUFS8;NDUFS6;UQCRC1;COX11;UQCRFS1;NDUFV3;SLC25A4
CYTH1	a			a	Antigen presentation: folding, assembly, and peptide loading of class I MHC proteins	26/255	5.17174e-07	0.000130156	0	0	3.03907	43.9902	PSMD11;CUL5;SAR1B;UBE2J2;ANAPC10;UBE2L3;PSMD7;PSMB5;CDC26;TCEB2;TCEB1;SEC31A;PDIA3;SEC13;ANAPC7;HSPA5;RNF25;TAP1;CYBA;PSMB8;RBX1;PSMC5;PSMA4;UBE2V2;UBA3;CALR
RQCD1	a			a	DNA replication	23/207	5.19009e-07	0.000111958	0	0	3.31181	47.9263	RB1;RFC5;CENPU;SEC13;PCNA;PSMD11;MCM7;RFC1;RFC2;GINS4;ZWINT;PSMB8;SKA2;PPP2CA;PPP2CB;POLA2;PSMC5;PSMD7;PSMA4;PSMB5;ORC6;MCM5;PAFAH1B1
RIOK1	a			a	Mitotic G1-G1/S phases	18/135	6.27425e-07	0.000118427	0	0	3.97417	56.7576	RB1;PSMD11;PCNA;CDKN2C;MCM7;PPP2R2A;TYMS;PSMB8;RBL2;PPP2CA;PPP2CB;POLA2;PSMC5;PSMD7;ORC6;PSMA4;PSMB5;MCM5
SKA2	a			a	Cell cycle	37/453	6.4231e-07	0.000107765	0	0	2.43451	34.7117	RB1;PCNA;PSMD11;MCM7;PPP2R2A;RSF1;TYMS;ANAPC10;SKA2;PPP2CA;PPP2CB;PCM1;PSMD7;PSMB5;ORC6;CDC26;CEP290;RFC5;CENPU;ZBTB17;SEC13;CDKN2C;ANAPC7;RFC1;RFC2;GINS4;TERF1;PSMB8;ZWINT;RBX1;RBL2;PSMC5;POLA2;PSMA4;TERF2IP;MCM5;PAFAH1B1
KIF5B	a			a	Diabetes pathways	18/137	7.82121e-07	0.0001181	0	0	3.91615	55.066	ZBTB17;ACADVL;HSPA5;DIS3;NFYB;NFYC;SRPR;EIF2S1;YIF1A;SPCS2;KIF5B;EXOSC9;DNAJB11;SSR1;SRPRB;CALR;EXOSC1;SEC31A
TMEM50A	a			a	Disease	48/674	8.27916e-07	0.00011365	0	0	2.1227	29.7271	GTF2A2;ACADVL;TSG101;PSMD11;CUL5;SRPR;PTEN;PPP2CA;PPP2CB;PSMD7;PSMB5;EXOSC9;KIF5B;AP2S1;TRIM24;SSR1;TCEB2;TCEB1;HRAS;EXOSC1;KPNA1;POLR2L;SEC31A;ATP6V1F;ZBTB17;CPSF4;ATP6V0B;HSPA5;DIS3;NFYB;NFYC;CYBA;GTF2H3;EIF2S1;PSMB8;YIF1A;RBX1;PSMC5;SPCS2;PSMA4;DNAJB11;NMT1;SRPRB;CALR;SLC25A4;NUPL1;KPNB1;RPL26L1
DNAJA2	a			a	S phase	16/112	1.02864e-06	0.000129437	0	0	4.25804	58.7067	RB1;RFC5;PSMD11;PCNA;MCM7;RFC1;RFC2;GINS4;PSMB8;POLA2;PSMC5;PSMD7;ORC6;PSMA4;PSMB5;MCM5
C14orf119	a			a	Gene expression	61/968	1.69874e-06	0.000197316	0	0	1.87829	24.9542	SRP19;SRPR;HNRNPU;PHAX;PPP2R2A;TTF1;CCAR1;SNAPC5;PSMD7;MED10;TXNL4A;ZNF563;ZNF561;PRMT5;DIS3;SARS;MED4;MED27;MED6;SRP9;DDOST;ZFP90;PSMA4;SNRPG;SNRPA1;BDP1;SF3B2;GTF2A2;PSMD11;RPN2;RBM8A;ZNF195;PPP2CA;ZNF708;PSMB5;EXOSC9;SSR1;TCEB2;TCEB1;EXOSC1;POLR2L;EIF2B2;FUS;LSM1;SRP68;GTF2H3;EIF2S1;PSMB8;LSM3;PSMC5;SNRNP40;SPCS2;LSM6;SNW1;RQCD1;SRPRB;FARSA;NUPL1;RPL26L1;DCP1B;SUGP1
VAPA	a			a	Tricarboxylic acid (TCA) cycle and respiratory electron transport	16/117	1.8628e-06	0.000200916	0	0	4.07607	53.7773	NDUFA13;PDHA1;NDUFA6;NDUFA5;NDUFA12;IDH3G;ATP5A1;NDUFB3;SDHA;NDUFS8;NDUFS6;UQCRC1;IDH3B;UQCRFS1;NDUFV3;IDH3A
FIP1L1	a			a	Huntington's disease	20/184	3.98783e-06	0.000401442	0	0	3.23981	40.2782	POLR2J3;NDUFA6;NDUFA5;ATP5A1;NDUFB3;CLTB;COX7A2;SDHA;NDUFS8;NDUFS6;GNAQ;CASP3;UQCRC1;AP2S1;UQCRFS1;NDUFV3;IFT57;DNAL4;SLC25A4;POLR2L
PMPCB	a			a	DNA strand elongation	8/31	6.12654e-06	0.000578193	0	0	7.69194	92.3254	RFC5;POLA2;PCNA;MCM7;RFC1;RFC2;GINS4;MCM5
TFG	a			a	Insulin biosynthesis and processing	9/41	6.83038e-06	0.000606698	0	0	6.54284	77.8214	SRP19;SPCS2;RPN2;KIF5B;SRPR;SRPRB;SRP68;DDOST;SRP9
MRPS31	a			a	Oxidative phosphorylation	16/136	1.34171e-05	0.00112554	0	0	3.50662	39.3407	ATP6V0B;NDUFA6;ATP6AP1;NDUFA5;ATP6AP2;ATP5A1;NDUFB3;COX7A2;SDHA;NDUFS8;NDUFS6;UQCRC1;COX11;UQCRFS1;NDUFV3;ATP6V1F
ZC3HC1	a			a	HIV infection	20/200	1.40046e-05	0.00111299	0	0	2.98063	33.3119	GTF2A2;PSMD11;TSG101;CUL5;GTF2H3;PSMB8;RBX1;PSMC5;PSMD7;PSMA4;PSMB5;NMT1;AP2S1;TCEB2;TCEB1;NUPL1;SLC25A4;KPNB1;KPNA1;POLR2L
CCDC18	a			a	Respiratory electron transport, ATP biosynthesis by chemiosmotic coupling, and heat production by uncoupling proteins	12/81	1.56767e-05	0.00118359	0	0	4.41574	48.8528	NDUFA13;NDUFS8;NDUFA6;NDUFA5;NDUFA12;NDUFS6;ATP5A1;NDUFB3;UQCRC1;UQCRFS1;NDUFV3;SDHA
SNW1	a			a	p53 signaling pathway	16/139	1.7695e-05	0.00127236	0	0	3.43094	37.5421	RB1;CCNK;PCNA;GDF15;NFYB;CSE1L;NFYC;PTEN;TAP1;ARID3A;NDRG1;TP53I3;TP53INP1;BAK1;ZNF385A;MAP4K4
MRPL22	a			a	HIV factor interactions with host	15/128	2.59874e-05	0.00178368	0	0	3.49292	36.8779	PSMD11;CUL5;PSMB8;RBX1;PSMC5;PSMD7;PSMA4;PSMB5;AP2S1;TCEB2;TCEB1;SLC25A4;NUPL1;KPNB1;KPNA1
DCTN6	a			a	Activation of chaperones by IRE1 alpha	9/48	2.65149e-05	0.00174076	0	0	5.58867	58.8924	ZBTB17;ACADVL;HSPA5;SRPR;DNAJB11;SSR1;SRPRB;YIF1A;SEC31A
TIPRL	a			a	PERK-regulated gene expression	7/28	2.96667e-05	0.00186653	0	0	7.45156	77.6862	HSPA5;DIS3;NFYB;EXOSC9;NFYC;EIF2S1;EXOSC1
SRP19	a			a	Parkinson's disease	15/131	3.42207e-05	0.00206693	0	0	3.41293	35.0941	NDUFA6;NDUFA5;ATP5A1;NDUFB3;COX7A2;SDHA;UBE2J2;UBE2L3;NDUFS8;NDUFS6;CASP3;UQCRC1;UQCRFS1;NDUFV3;SLC25A4
MRPS22	a			a	Cell cycle checkpoints	14/117	3.79548e-05	0.0022043	0	0	3.56656	36.3044	RFC5;PSMD11;ANAPC7;MCM7;RFC2;ANAPC10;PSMB8;PSMC5;PSMD7;ORC6;PSMA4;PSMB5;CDC26;MCM5
MRPL42	a			a	Leading strand biosynthesis	5/14	6.51569e-05	0.00364396	0	0	10.6451	102.605	RFC5;POLA2;PCNA;RFC1;RFC2
KRR1	a			a	Destabilization of mRNA by AUF1 (hnRNP D0)	10/66	6.53782e-05	0.00352575	0	0	4.5161	43.5141	PSMC5;PSMD7;PSMA4;PSMD11;PSMB5;CUL5;TCEB2;TCEB1;PSMB8;RBX1
RRP36	a			a	E2F-mediated regulation of DNA replication	7/33	9.25109e-05	0.00481695	0	0	6.32254	58.7249	RB1;PPP2CA;PPP2CB;POLA2;PCNA;ORC6;TYMS
MRPS10	a			a	Autodegradation of Cdh1 by Cdh1-APC/C	9/58	0.000124903	0.00628677	0	0	4.62511	41.5704	PSMC5;PSMD7;PSMA4;PSMD11;PSMB5;ANAPC7;CDC26;ANAPC10;PSMB8
MRPS30	a			a	Nucleotide excision repair	9/58	0.000124903	0.00608397	0	0	4.62511	41.5704	RFC5;XAB2;PCNA;RFC1;RFC2;ERCC4;GTF2H3;RBX1;POLR2L
ITPA	a			a	RNA degradation	9/59	0.000143058	0.00675055	0	0	4.54672	40.2487	LSM6;DIS3;EXOSC9;C1D;LSM1;RQCD1;EXOSC1;LSM3;DCP1B
IMP4	a			a	DNA replication pre-Initiation	11/88	0.000171128	0.0078304	0	0	3.72578	32.3141	RB1;POLA2;PSMC5;PSMD7;PSMA4;PSMD11;ORC6;PSMB5;MCM7;MCM5;PSMB8
CLINT1	a			a	Messenger RNA processing	18/203	0.000175848	0.00780974	0	0	2.64292	22.8504	CPSF4;RBM17;SF3B2;TMED10;RBM8A;FUS;HNRNPU;PRPF40A;GTF2H3;CCAR1;SRPK1;SNRNP40;SNRPG;SNRPA1;TXNL4A;NUPL1;SUGP1;POLR2L
CDC26	a			a	Adaptive immune system	38/606	0.000176363	0.0076088	0	0	1.86904	16.154	DCTN6;DCTN5;PSMD11;CUL5;SAR1B;TRAC;PTEN;UBE2J2;ANAPC10;UBE2L3;PPP2CA;PPP2CB;PSMD7;PSMB5;RAP1A;CDC26;KIF5B;AP2S1;TCEB2;TCEB1;HRAS;SEC31A;PDIA3;CD74;SEC13;ANAPC7;HSPA5;RNF25;TAP1;CYBA;PSMB8;RBX1;PSMC5;PSMA4;UBE2V2;UBA3;ORAI1;CALR
WDR74	a			a	Licensing factor removal from origins	9/61	0.000186016	0.00780236	0	0	4.39764	37.7743	PSMC5;PSMD7;PSMA4;PSMD11;ORC6;PSMB5;MCM7;MCM5;PSMB8
SNAPC5	a			a	Deadenylation-dependent mRNA decay	8/49	0.00020569	0.00839439	0	0	4.86633	41.3109	LSM6;DIS3;EXOSC9;LSM1;RQCD1;EXOSC1;LSM3;DCP1B
TMCO1	a			a	Electron transport reaction in mitochondria	4/10	0.000224353	0.00891508	0	0	11.9225	100.176	ATP5A1;UQCRC1;SDHA;SLC25A4
C15orf40	a			a	Antigen processing: cross presentation	10/79	0.000302121	0.0116975	0	0	3.77294	30.5785	PDIA3;PSMC5;PSMD7;PSMA4;PSMD11;PSMB5;TAP1;CYBA;CALR;PSMB8
RPF1	a			a	Mitochondrial protein import	8/52	0.000314218	0.0118617	0	0	4.58558	36.9846	IDH3G;ATP5A1;TIMM17A;PMPCB;TIMM17B;TIMM21;SLC25A4;TIMM50
COA6	a			a	Hypoxic and oxygen homeostasis regulation of HIF-1-alpha	5/19	0.000329174	0.0121232	0	0	7.84375	62.8985	COPS5;OS9;TCEB2;TCEB1;RBX1
SRPRB	a			a	Antigen processing and presentation	10/81	0.000370998	0.0133383	0	0	3.67979	29.0678	PDIA3;CD74;PSMB5;HSPA5;NFYB;NFYC;TAP1;RFXANK;CALR;PSMB8
IDH3A	a			a	Protein metabolism	29/442	0.000490169	0.0172129	0	0	1.95561	14.9033	SRP19;RPN2;SAR1B;SRPR;ATP5A1;TIMM50;LMAN1;TIMM17A;SSR1;PMPCB;TIMM17B;SEC31A;PDIA3;SEC13;EIF2B2;IDH3G;TIMM21;SRP68;EIF2S1;SRP9;DDOST;DPM2;SPCS2;SRPRB;PFDN1;PFDN2;CALR;SLC25A4;RPL26L1
SSU72	a			a	Activation of chaperones by ATF6 alpha	4/12	0.000501188	0.0171999	0	0	9.93542	75.4946	HSPA5;NFYB;NFYC;CALR
RAP1A	a			a	Inhibition of replication initiation of damaged DNA by RB1/E2F1	4/12	0.000501188	0.0168176	0	0	9.93542	75.4946	PPP2CA;RB1;PPP2CB;POLA2
TMEM199	a			a	Alzheimer's disease	15/169	0.000588221	0.019309	0	0	2.64553	19.6785	NDUFA6;NDUFA5;ATP5A1;NDUFB3;COX7A2;SDHA;HSD17B10;CASP7;NDUFS8;NDUFS6;GNAQ;CASP3;UQCRC1;UQCRFS1;NDUFV3
GNL2	a			a	Activation of DNA fragmentation factor	4/13	0.000704795	0.0226434	0	0	9.17116	66.5606	CASP3;KPNB1;HIST1H1C;KPNA1
UTP11L	a			a	Global genomic nucleotide excision repair (GG-NER)	6/33	0.000712243	0.022406	0	0	5.41932	39.2743	RFC5;PCNA;RFC1;RFC2;ERCC4;GTF2H3
ICT1	a			a	Degradation of beta-catenin by the destruction complex	9/73	0.000729097	0.0224681	0	0	3.67474	26.5453	PPP2CA;PPP2CB;PSMC5;PSMD7;PSMA4;PSMD11;PSMB5;PSMB8;RBX1
MAPK1IP1L	a			a	Telomerase RNA component gene hTERC transcriptional regulation	3/7	0.0011893	0.0359169	0	0	12.7741	86.0258	RB1;NFYB;NFYC
NOL12	a			a	T cell receptor regulation of apoptosis	35/603	0.00124314	0.0368068	0	0	1.73005	11.5742	RB1;EI24;PTEN;HCCS;PTS;MRPL11;PPP2CB;TFG;CASP3;BAG1;HSF1;TRIM24;TCEB1;PRODH;HRAS;MAP4K4;MCTS1;IKBIP;LYPLA2;HSPA5;IL10RB;RFC2;SHISA5;TAP1;UTP11L;GNL2;MR1;GTPBP4;PSMB8;RAB14;VAPA;TRAF3;PSPC1;SRPRB;CNIH4
PRMT5	a			a	Messenger RNA decay by 5' to 3' exoribonuclease	4/15	0.00127542	0.0370362	0	0	7.94834	52.9715	LSM6;LSM1;LSM3;DCP1B
ATPIF1	a			a	Cyclin D-associated events in G1	6/38	0.00154033	0.0438849	0	0	4.70625	30.4765	RB1;PPP2CA;RBL2;PPP2CB;CDKN2C;PPP2R2A
SPCS2	a			a	Gap-filling DNA repair biosynthesis and ligation in global genomic nucleotide excision repair	4/16	0.00165575	0.0462997	0	0	7.45156	47.7161	RFC5;PCNA;RFC1;RFC2
C9orf142	a			a	APC/C-mediated degradation of cell cycle proteins	9/82	0.00168637	0.0462985	0	0	3.27142	20.8886	PSMC5;PSMD7;PSMA4;PSMD11;PSMB5;ANAPC7;CDC26;ANAPC10;PSMB8
PDIA4	a			a	Translation	13/151	0.00175811	0.0474061	0	0	2.5661	16.2781	SRP19;EIF2B2;RPN2;SRPR;SRP68;MRPL13;EIF2S1;DDOST;SRP9;SPCS2;SSR1;SRPRB;RPL26L1
SDF2L1	a			a	Extension of telomeres	5/28	0.00216772	0.0574256	0	0	5.32255	32.6489	RFC5;POLA2;PCNA;RFC1;RFC2
C1orf43	a			a	Asparagine N-linked glycosylation	9/85	0.00216855	0.056457	0	0	3.15596	19.3577	PDIA3;DPM2;LMAN1;SEC13;RPN2;SAR1B;CALR;DDOST;SEC31A
TMED2	a			a	mRNA stability regulation by proteins that bind AU-rich elements	9/86	0.00235163	0.0601859	0	0	3.11926	18.8798	PSMC5;PSMD7;PSMA4;PSMD11;PSMB5;DIS3;EXOSC9;EXOSC1;PSMB8
STRAP	a			a	Capped intron-containing pre-mRNA processing	12/138	0.00239365	0.0602401	0	0	2.59185	15.6416	SF3B2;SNRNP40;RBM8A;FUS;SNRPG;HNRNPU;SNRPA1;TXNL4A;NUPL1;CCAR1;SUGP1;POLR2L
RAB1A	a			a	COPII-mediated vesicle transport	3/9	0.00271417	0.0671867	0	0	9.93542	58.7111	SEC13;SAR1B;SEC31A
KRCC1	a			a	West Nile virus infection	3/9	0.00271417	0.0661031	0	0	9.93542	58.7111	TIAL1;CASP7;CASP3
PROSC	a			a	E2F transcription factor network	8/74	0.00330507	0.0792169	0	0	3.2223	18.4067	RB1;RBL2;PRMT5;CASP7;CDKN2C;TOPBP1;TYMS;E2F7
OCIAD1	a			a	Telomere maintenance	7/59	0.00348183	0.0821494	0	0	3.53634	20.0164	RFC5;POLA2;PCNA;RFC1;RFC2;TERF2IP;TERF1
PHF20L1	a			a	Apoptosis regulation	8/78	0.004577	0.106327	0	0	3.05705	16.4675	PSMC5;PSMD7;PSMA4;PSMD11;PSMB5;CASP3;POMP;PSMB8
MOB4	a			a	Proteasome degradation	7/63	0.00503468	0.115187	0	0	3.31181	17.5241	PSMC5;PSMD7;PSMA4;PSMD11;PSMB5;RPN2;PSMB8
FAM204A	a			a	Messenger RNA decay by 3' to 5' exoribonuclease	3/11	0.0050705	0.114275	0	0	8.12898	42.9561	DIS3;EXOSC9;EXOSC1
RAB21	a			a	Unwinding of DNA	3/11	0.0050705	0.112595	0	0	8.12898	42.9561	MCM7;GINS4;MCM5
TMEM167A	a			a	Membrane trafficking	11/133	0.00522288	0.114298	0	0	2.46518	12.9538	GAK;COPA;SEC13;TSG101;SAR1B;CLTB;CHMP3;VPS25;CLINT1;SEC31A;ARCN1
PLGRKT	a			a	Ubiquitin-mediated proteolysis	11/136	0.00616344	0.132954	0	0	2.4108	12.2689	ANAPC7;CUL5;CDC26;UBA3;TCEB2;TCEB1;RNF7;UBE2J2;ANAPC10;UBE2L3;RBX1
RNF7	a			a	p53 activity regulation	10/118	0.00639858	0.136082	0	0	2.52595	12.7603	RB1;PPP2CA;PRMT5;TP53I3;PCNA;CSE1L;CASP3;EI24;SHISA5;PTEN
FUNDC1	a			a	Thyroid-stimulating hormone signaling pathway	7/66	0.00650375	0.136398	0	0	3.16127	15.9182	RB1;RBL2;RAP1A;GNAQ;GNAI3;TTF1;HRAS
CRELD2	a			a	Mismatch repair	4/23	0.00668846	0.13835	0	0	5.1837	25.9567	RFC5;PCNA;RFC1;RFC2
TMEM131	a			a	G1 to S cell cycle control	7/67	0.00705785	0.144018	0	0	3.11409	15.426	RB1;POLA2;PCNA;ORC6;CDKN2C;MCM7;MCM5
LSM12	a			a	Apoptotic execution phase	6/52	0.00765369	0.154094	0	0	3.43918	16.7577	CASP7;FNTA;CASP3;KPNB1;HIST1H1C;KPNA1
TMEM170A	a			a	Chromosome maintenance	9/103	0.00778931	0.154761	0	0	2.60443	12.6445	RFC5;CENPU;POLA2;PCNA;RFC1;RFC2;TERF2IP;RSF1;TERF1
GLTP	a			a	Proteasome complex	4/24	0.00781672	0.153289	0	0	4.96771	24.1008	PSMD11;PSMA4;PSMB5;RPN2
COQ9	a			a	SREBP signaling	4/24	0.00781672	0.151324	0	0	4.96771	24.1008	SEC13;SAR1B;KPNB1;SEC31A
NSF	a			a	Immune system	48/998	0.00789681	0.150939	0	0	1.43357	6.94033	DCTN6;DCTN5;PSMD11;CUL5;SAR1B;TRAC;PTEN;UBE2J2;ANAPC10;UBE2L3;EEA1;IFIH1;HERC5;PPP2CA;PPP2CB;PSMD7;PSMB5;RAP1A;CDC26;KIF5B;AP2S1;TCEB2;TCEB1;HRAS;KPNA1;SEC31A;PDIA3;CD74;SEC13;ANAPC7;HSPA5;RNF25;TAP1;CYBA;PSMB8;DDOST;RBX1;PSMC5;PSMA4;TRAF3;CAPZA1;CAPZA2;UBE2V2;UBA3;ORAI1;CALR;NUPL1;KPNB1
ITSN2	a			a	Advanced glycosylation endproduct receptor signaling	3/13	0.00836026	0.1578	0	0	6.87837	32.9079	CAPZA1;CAPZA2;DDOST
ZFR	a			a	Tricarboxylic acid (TCA) cycle	5/39	0.00938678	0.174988	0	0	3.82132	17.8396	PDHA1;IDH3G;IDH3B;SDHA;IDH3A
PPP2CA	a			a	HIF-1 degradation in normoxia	8/88	0.00939043	0.172921	0	0	2.70966	12.6489	PSMC5;PSMD7;PSMA4;PSMD11;PSMB5;OS9;TCEB1;PSMB8
SENP6	a			a	Cyclin A-Cdk2-associated events at S phase entry	7/72	0.010366	0.188585	0	0	2.89783	13.2409	RB1;PSMC5;PSMD7;PSMA4;PSMD11;PSMB5;PSMB8
C9orf85	a			a	Pyruvate metabolism and citric acid (TCA) cycle	5/40	0.0104387	0.187647	0	0	3.72578	16.9979	PDHA1;IDH3G;IDH3B;SDHA;IDH3A
RER1	a			a	Messenger RNA splicing: minor pathway	5/42	0.0127785	0.227007	0	0	3.54836	15.4708	SF3B2;SNRNP40;SNRPG;TXNL4A;POLR2L
TOR1A	a			a	Dual incision reaction in TC-NER	4/28	0.0135548	0.237997	0	0	4.25804	18.3139	XAB2;ERCC4;GTF2H3;POLR2L
KDELR2	a			a	G2/M checkpoints	5/43	0.0140714	0.244227	0	0	3.46584	14.777	RFC5;ORC6;MCM7;RFC2;MCM5
HCCS	a			a	ADP-ribosylation factor	4/29	0.0153159	0.262807	0	0	4.11121	17.1802	COPA;CLTB;KDELR2;CYTH1
BDP1	a			a	Apoptosis	15/242	0.0169407	0.287421	0	0	1.8475	7.53415	PSMD11;PSMB8;PSMC5;CASP7;PSMD7;PSMA4;PSMB5;FNTA;TRAF3;CASP3;NMT1;BAK1;KPNB1;KPNA1;HIST1H1C
DIS3	a			a	Activation of the pre-replicative complex	4/30	0.0172146	0.288823	0	0	3.97417	16.1431	POLA2;ORC6;MCM7;MCM5
NDUFAF5	a			a	Apoptosis intrinsic pathway	4/30	0.0172146	0.285649	0	0	3.97417	16.1431	CASP7;CASP3;NMT1;BAK1
ANAPC7	a			a	Downstream signaling events Of B cell receptor (BCR)	8/98	0.0172332	0.282849	0	0	2.43316	9.88088	PSMC5;PSMD7;PSMD11;PSMA4;PSMB5;PTEN;HRAS;PSMB8
OGFOD1	a			a	Apoptotic cleavage of cellular proteins	3/17	0.0179959	0.292191	0	0	5.25993	21.1324	CASP7;FNTA;CASP3
TRMU	a			a	Destabilization of mRNA by KSRP	3/17	0.0179959	0.289082	0	0	5.25993	21.1324	DIS3;EXOSC9;EXOSC1
ZNF330	a			a	Ubiquitin-mediated degradation of phosphorylated Cdc25A	6/64	0.0201617	0.320464	0	0	2.79434	10.909	PSMC5;PSMD7;PSMA4;PSMD11;PSMB5;PSMB8
CHKA	a			a	CDK regulation of DNA replication	3/18	0.0210672	0.331369	0	0	4.96771	19.1756	ORC6;MCM7;MCM5
TIMM17A	a			a	Acetylcholine biosynthesis	2/7	0.0210998	0.328461	0	0	8.51607	32.8592	PDHA1;CHKA
SSR1	a			a	Apoptotic factor-mediated response	2/7	0.0210998	0.325109	0	0	8.51607	32.8592	CASP7;CASP3
RB1	a			a	PP2A-mediated dephosphorylation of key metabolic factors	2/7	0.0210998	0.321825	0	0	8.51607	32.8592	PPP2CA;PPP2CB
RSF1	a			a	Diurnally regulated genes with circadian orthologs	5/48	0.021853	0.32998	0	0	3.10482	11.871	PER2;PPP2CB;PSMA4;VAPA;ZFR
YIPF4	a			a	MHC class II antigen presentation	8/103	0.0225568	0.337236	0	0	2.31505	8.77801	DCTN6;DCTN5;CD74;SEC13;SAR1B;KIF5B;AP2S1;SEC31A
GNAQ	a			a	Destabilization of mRNA by butyrate response factor 1 (BRF1)	3/19	0.0244069	0.361318	0	0	4.70625	17.4738	DIS3;EXOSC9;EXOSC1
SCFD1	a			a	Telomeres, telomerase, cellular aging, and immortality	3/19	0.0244069	0.35781	0	0	4.70625	17.4738	RB1;PPP2CA;TERF1
JPX	a			a	DNA repair	8/105	0.0249794	0.362682	0	0	2.27095	8.37914	RFC5;XAB2;PCNA;RFC1;RFC2;ERCC4;GTF2H3;POLR2L
ETNK1	a			a	Activation of NF-kappaB in B cells	6/68	0.0263425	0.378831	0	0	2.62996	9.56405	PSMC5;PSMD7;PSMA4;PSMD11;PSMB5;PSMB8
PAFAH1B1	a			a	Messenger RNA splicing: major pathway	6/68	0.0263425	0.375257	0	0	2.62996	9.56405	RBM8A;FUS;HNRNPU;SNRPA1;CCAR1;SUGP1
CUL5	a			a	Recycling of eIF2-GDP complex	2/8	0.0275145	0.388289	0	0	7.45156	26.7738	EIF2B2;EIF2S1
DHX36	a			a	Apoptotic signaling in response to DNA damage	3/20	0.0280147	0.391687	0	0	4.47094	15.9837	CASP7;CASP3;EIF2S1
RSBN1L	a			a	Skeletal muscle hypertrophy is regulated via AKT/mTOR pathway	3/20	0.0280147	0.388094	0	0	4.47094	15.9837	PPP2CA;PTEN;EIF2S1
TRIM24	a			a	Renal cell carcinoma	6/70	0.0298575	0.409862	0	0	2.55482	8.9708	RAP1A;TCEB2;TCEB1;HRAS;PGF;RBX1
ZBTB8OS	a			a	SNARE interactions in vesicular transport	4/36	0.0316359	0.430362	0	0	3.31181	11.4372	GOSR1;STX18;SEC22B;BET1
MED6	a			a	Transport to the Golgi and subsequent modification	4/36	0.0316359	0.426519	0	0	3.31181	11.4372	LMAN1;SEC13;SAR1B;SEC31A
WBP4	a			a	APC/C activator regulation between G1/S and early anaphase	3/21	0.0318894	0.426133	0	0	4.25804	14.671	ANAPC7;CDC26;ANAPC10
RDX	a			a	Inactivation of APC/C via direct inhibition of the APC/C complex	3/21	0.0318894	0.422395	0	0	4.25804	14.671	ANAPC7;CDC26;ANAPC10
PTEN	a			a	Mitochondrial role in apoptotic signaling	3/21	0.0318894	0.418722	0	0	4.25804	14.671	CASP7;CASP3;BAK1
CAPZA2	a			a	Tight junction	9/133	0.0353326	0.459933	0	0	2.01696	6.74261	PPP2CA;PPP2CB;VAPA;CSNK2B;PTEN;GNAI3;PPP2R2A;YBX3;HRAS
USP8	a			a	Myc repressed pathway	6/73	0.0356835	0.46053	0	0	2.44983	8.16545	ZBTB17;SPI1;NFYB;NFYC;TMEM126A;NDRG1
IL10RB	a			a	Vibrio cholerae infection	5/55	0.0367557	0.470349	0	0	2.70966	8.95126	ATP6V0B;ATP6AP1;KDELR2;PDIA4;ATP6V1F
FAF2	a			a	Apoptotic DNA fragmentation and tissue homeostasis	2/10	0.0423052	0.536814	0	0	5.96125	18.8545	CASP7;CASP3
ORMDL1	a			a	COPI-mediated vesicle transport	2/10	0.0423052	0.53234	0	0	5.96125	18.8545	COPA;ARCN1
ZC3H8	a			a	M phase pathway	7/96	0.0425751	0.531309	0	0	2.17337	6.86022	PPP2CA;PPP2CB;CENPU;SEC13;ZWINT;PAFAH1B1;SKA2
PITPNA	a			a	HIV life cycle	8/118	0.0452426	0.55997	0	0	2.02076	6.25571	GTF2A2;TSG101;NMT1;TCEB2;TCEB1;GTF2H3;NUPL1;POLR2L
GTF2H3	a			a	ERBB1 internalization pathway	4/41	0.0477794	0.58656	0	0	2.90793	8.84348	USP8;TSG101;CHMP3;HRAS
PPP2R2A	a			a	p73 transcription factor network	6/79	0.0494048	0.601623	0	0	2.26377	6.80875	RB1;TP53I3;GDF15;HSF1;BAK1;DCP1B
LLPH	a			a	APC/C- and Cdc20-mediated degradation of Nek2A	3/25	0.0500015	0.604018	0	0	3.57675	10.7149	ANAPC7;CDC26;ANAPC10
PSPC1	a			a	Cellular response to hypoxia	3/25	0.0500015	0.599224	0	0	3.57675	10.7149	TCEB2;TCEB1;RBX1
TIAL1	a			a	Serotonin transporter activity	2/11	0.0505796	0.601379	0	0	5.41932	16.1724	PPP2CB;SCAMP2
ANAPC10	a			a	Pyrimidine metabolism	7/100	0.0511275	0.603145	0	0	2.08644	6.20388	NT5C;POLR2J3;POLA2;AK3;TYMS;ITPA;POLR2L
ARL14EP	a			a	RNA polymerase II transcription	7/101	0.0534228	0.625337	0	0	2.06578	6.05174	GTF2A2;RBM8A;SNRPG;TCEB2;TCEB1;GTF2H3;POLR2L
TP53RK	a			a	HIV genome transcription	5/61	0.0535233	0.621694	0	0	2.44314	7.15262	GTF2A2;TCEB2;TCEB1;GTF2H3;POLR2L
SEC22B	a			a	Interactions of HIV Vpr protein with host cellular proteins	4/44	0.0592838	0.683347	0	0	2.70966	7.65593	NUPL1;SLC25A4;KPNB1;KPNA1
UBA3	a			a	Vasopressin-regulated water reabsorption	4/44	0.0592838	0.678171	0	0	2.70966	7.65593	DCTN6;NSF;DCTN5;AQP3
STX18	a			a	Assembly of HIV virion	2/12	0.0593768	0.674127	0	0	4.96771	14.0281	TSG101;NMT1
APTX	a			a	Caspase-mediated cleavage of cytoskeletal proteins	2/12	0.0593768	0.669097	0	0	4.96771	14.0281	CASP7;CASP3
PPP2CB	a			a	ERK inactivation	2/12	0.0593768	0.66414	0	0	4.96771	14.0281	PPP2CA;PPP2CB
BBIP1	a			a	Phosphatidylethanolamine biosynthesis	2/12	0.0593768	0.659257	0	0	4.96771	14.0281	CHKA;ETNK1
RPAP2	a			a	CTCF pathway	3/27	0.060567	0.667564	0	0	3.31181	9.28632	PPP2CA;PTEN;CTCF
TMEM208	a			a	Oxidative stress	3/27	0.060567	0.662726	0	0	3.31181	9.28632	CYBA;TXN2;NFE2L2
NDUFV3	a			a	Endosomal sorting complex required for transport (ESCRT) pathway	3/28	0.0662085	0.719244	0	0	3.19353	8.67026	TSG101;CHMP3;VPS25
TSG101	a			a	RNA polymerase III transcription initiation From type 3 promoter	3/28	0.0662085	0.714106	0	0	3.19353	8.67026	SNAPC5;BDP1;POLR2L
LEPROTL1	a			a	LPA receptor mediated events	5/65	0.0668013	0.71539	0	0	2.29279	6.20436	CASP3;GNAQ;TRIP6;GNAI3;HRAS
TERF1	a			a	Signaling by the B cell receptor (BCR)	9/151	0.0683521	0.726843	0	0	1.77653	4.76658	PSMC5;PSMD7;PSMD11;PSMA4;PSMB5;PTEN;ORAI1;HRAS;PSMB8
C8orf76	a			a	Double stranded RNA-induced gene expression	2/13	0.0686525	0.724932	0	0	4.58558	12.2834	EIF2S1;MAP4K4
UBE2J2	a			a	MAP kinase downregulation by phosphorylation of MEK1 by Cdk5/p35	2/13	0.0686525	0.719898	0	0	4.58558	12.2834	DPM2;HRAS
C1D	a			a	N-glycan trimming in the ER and calnexin/calreticulin cycle	2/13	0.0686525	0.714933	0	0	4.58558	12.2834	PDIA3;CALR
SLTM	a			a	PI3K class IB pathway	2/13	0.0686525	0.710036	0	0	4.58558	12.2834	PTEN;HRAS
CNIH4	a			a	p27 phosphorylation regulation during cell cycle progression	2/13	0.0686525	0.705206	0	0	4.58558	12.2834	RB1;RBX1
GABARAPL2	a			a	BARD1 signaling events	3/29	0.0720807	0.735418	0	0	3.08341	8.10926	PCNA;TOPBP1;UBE2L3
ACTR10	a			a	Reelin signaling pathway	3/29	0.0720807	0.730483	0	0	3.08341	8.10926	LRPAP1;RAP1A;PAFAH1B1
ZNHIT3	a			a	Phagosome	9/154	0.0752688	0.757706	0	0	1.74192	4.50582	EEA1;ATP6V0B;ATP6AP1;STX18;TAP1;CYBA;CALR;SEC22B;ATP6V1F
IFT57	a			a	Retrograde neurotrophin signaling	2/14	0.0783649	0.783649	0	0	4.25804	10.8426	AP2S1;DNAL4
CEBPZ−AS1	a			a	TRAF3-dependent IRF activation pathway	2/14	0.0783649	0.778494	0	0	4.25804	10.8426	IFIH1;TRAF3
RBL2	a			a	Transcription	10/181	0.0844982	0.833937	0	0	1.64675	4.06917	SNAPC5;GTF2A2;RBM8A;SNRPG;TCEB2;TCEB1;TTF1;BDP1;GTF2H3;POLR2L
MAP4K4	a			a	Long-term depression	5/70	0.0857358	0.840656	0	0	2.12902	5.2299	PPP2CA;PPP2CB;GNAQ;GNAI3;HRAS
PTBP3	a			a	Non-coding RNA metabolism	4/50	0.086258	0.84032	0	0	2.3845	5.84301	PRMT5;SNRPG;PHAX;NUPL1
RAB14	a			a	ATR activation in response to replication stress	2/15	0.0884743	0.856386	0	0	3.97417	9.63753	RFC5;RFC2
BET1	a			a	Lagging strand processive biosynthesis	2/15	0.0884743	0.850931	0	0	3.97417	9.63753	POLA2;PCNA
MARCH5	a			a	PRC2 complex long-term gene silencing through modification of histone tails	2/15	0.0884743	0.845545	0	0	3.97417	9.63753	EED;EZH2
TATDN1	a			a	Spliceosomal assembly	2/15	0.0884743	0.840227	0	0	3.97417	9.63753	SNRPG;SNRPA1
SEP15	a			a	TrkA receptor signaling pathway	2/15	0.0884743	0.834976	0	0	3.97417	9.63753	DPM2;HRAS
CHTF8	a			a	Validated nuclear estrogen receptor beta network	2/15	0.0884743	0.82979	0	0	3.97417	9.63753	UBA3;DDX54
CCAR1	a			a	Metabolism of vitamins and cofactors	4/51	0.0912465	0.850507	0	0	2.33775	5.59701	CYB5A;PDXK;PPCS;RFK
PDCD10	a			a	Negative regulators of RIG-I/MDA5 signaling	3/33	0.097738	0.905425	0	0	2.70966	6.30122	HERC5;IFIH1;TRAF3
PPP4R2	a			a	B cell survival pathway	2/16	0.0989432	0.911001	0	0	3.72578	8.61852	CASP7;CASP3
UBXN4	a			a	CD40L signaling pathway	2/16	0.0989432	0.90548	0	0	3.72578	8.61852	TRAF3;MAP4K4
FNTA	a			a	DNA-PK pathway in nonhomologous end joining	2/16	0.0989432	0.900025	0	0	3.72578	8.61852	CSNK2B;APTX
KRT10	a			a	GluR2-containing AMPA receptor trafficking	2/16	0.0989432	0.894636	0	0	3.72578	8.61852	NSF;AP2S1
TXNL4A	a			a	Hypoxia-inducible factor in the cardivascular system	2/16	0.0989432	0.889311	0	0	3.72578	8.61852	COPS5;P4HB
PFDN2	a			a	Inhibitor of DNA binding (ID) signaling pathway	2/16	0.0989432	0.884048	0	0	3.72578	8.61852	RB1;RBL2
WDR43	a			a	Sprouty regulation of FGF signaling	2/16	0.0989432	0.878848	0	0	3.72578	8.61852	PPP2CA;PPP2CB
UBE2V2	a			a	BDNF signaling pathway	13/261	0.10211	0.901673	0	0	1.4846	3.38743	TMED9;PDXK;HSPA5;ATP6AP1;GDF15;GSS;AQP3;PDIA4;SSR1;PPIE;CALR;SEC22B;NUCB2
DNAJC2	a			a	Monoamine transport	3/34	0.104657	0.918794	0	0	2.62996	5.936	RBL2;PPP2CB;SCAMP2
UQCRFS1	a			a	Beta-catenin phosphorylation cascade	2/17	0.109736	0.957813	0	0	3.50662	7.74849	PPP2CA;PPP2CB
NIFK	a			a	Chylomicron-mediated lipid transport	2/17	0.109736	0.952308	0	0	3.50662	7.74849	SAR1B;P4HB
GTF2A2	a			a	G1/S-specific transcription	2/17	0.109736	0.946866	0	0	3.50662	7.74849	PCNA;TYMS
DNAJB11	a			a	Platelet sensitization by LDL	2/17	0.109736	0.941486	0	0	3.50662	7.74849	PPP2CA;PPP2CB
MANF	a			a	Integrated cancer pathway	3/35	0.111763	0.953459	0	0	2.55482	5.59857	RB1;CASP3;PTEN
PSMD7	a			a	Glycogen metabolism	3/36	0.119047	1	0	0	2.48385	5.28622	PPP2CA;PPP2CB;PPP2R2A
VIMP	a			a	Effect of METS on macrophage differentiation	2/18	0.12082	1	0	0	3.31181	6.99935	RBL2;HRAS
CNPY2	a			a	Transcriptional activity regulation by PML	2/18	0.12082	1	0	0	3.31181	6.99935	RB1;HRAS
LMAN1	a			a	Amino acid metabolism	10/195	0.121536	1	0	0	1.52853	3.22143	GAMT;PSMC5;PSMD7;PSMA4;PSMB5;PSMD11;SMOX;PRODH;HSD17B10;PSMB8
RCL1	a			a	TNF-alpha signaling pathway	6/101	0.124008	1	0	0	1.77067	3.69612	PPP2CA;CASP7;CASP3;RFK;CYBA;MAP4K4
DDX50	a			a	Latent infection of Homo sapiens with Mycobacterium tuberculosis	3/37	0.126502	1	0	0	2.41672	4.99657	ATP6V0B;CYBA;ATP6V1F
SPTSSA	a			a	Apoptosis modulation by HSP70	2/19	0.132162	1	0	0	3.1375	6.34943	CASP7;CASP3
CALU	a			a	Cell cycle progression regulation by PLK3	2/19	0.132162	1	0	0	3.1375	6.34943	CASP7;CASP3
POMP	a			a	FRS2-mediated activation	2/19	0.132162	1	0	0	3.1375	6.34943	RAP1A;HRAS
PPIB	a			a	Lissencephaly gene (LIS1) in neuronal migration and development	2/19	0.132162	1	0	0	3.1375	6.34943	DCTN6;PAFAH1B1
EIF2S1	a			a	Signaling of hepatocyte growth factor receptor	3/38	0.134119	1	0	0	2.35313	4.72749	RAP1A;PTEN;HRAS
GTF3C6	a			a	Trefoil factor initiation of mucosal healing	3/38	0.134119	1	0	0	2.35313	4.72749	CASP7;CASP3;HRAS
EBNA1BP2	a			a	Chagas disease	6/104	0.137009	1	0	0	1.71959	3.41805	PPP2CA;PPP2CB;GNAQ;GNAI3;PPP2R2A;CALR
ABCE1	a			a	Endocytosis	10/201	0.139767	1	0	0	1.4829	2.91802	EEA1;USP8;TSG101;CLTB;AP2S1;CHMP3;SMAP2;VPS25;HRAS;ARFGAP2
GTPBP4	a			a	Ephrin receptor B forward pathway	4/60	0.141848	1	0	0	1.98708	3.88077	EFNB1;RAP1A;HRAS;MAP4K4
DCAF13	a			a	FAS pathway and stress induction of heat shock protein regulation	3/39	0.14189	1	0	0	2.29279	4.47713	RB1;CASP7;CASP3
JTB	a			a	HIV-1 transcription initiation	3/39	0.14189	1	0	0	2.29279	4.47713	GTF2A2;GTF2H3;POLR2L
DENR	a			a	Dual incision reaction in GG-NER	2/20	0.143734	1	0	0	2.98063	5.78178	ERCC4;GTF2H3
NAA20	a			a	Nerve growth factor (NGF) pathway	2/20	0.143734	1	0	0	2.98063	5.78178	DPM2;HRAS
C1orf131	a			a	PKC-catalyzed phosphorylation of inhibitory phosphoprotein of myosin phosphatase	2/21	0.155508	1	0	0	2.83869	5.28298	PPP1R14A;GNAQ
PDIA3	a			a	Prion pathway	2/21	0.155508	1	0	0	2.83869	5.28298	HSPA5;NFE2L2
MRPL47	a			a	Activation of RAS in B cells	1/5	0.15688	1	0	0	5.96125	11.0419	HRAS
C11orf73	a			a	Beta-oxidation of myristoyl-CoA to lauroyl-CoA	1/5	0.15688	1	0	0	5.96125	11.0419	ACADVL
MRPL13	a			a	Coenzyme A biosynthesis	1/5	0.15688	1	0	0	5.96125	11.0419	PPCS
ARPC1A	a			a	G-protein signaling through tubby proteins	1/5	0.15688	1	0	0	5.96125	11.0419	GNAQ
SMC6	a			a	Ketone body metabolism	1/5	0.15688	1	0	0	5.96125	11.0419	HMGCL
SMCHD1	a			a	Nifedipine activity	1/5	0.15688	1	0	0	5.96125	11.0419	PCNA
C7orf55−LUC7L2	a			a	Plasma membrane estrogen receptor signaling	3/41	0.157862	1	0	0	2.18095	4.0261	GNAQ;GNAI3;HRAS
DNAJC21	a			a	Interleukin-2 signaling pathway	34/847	0.160414	1	0	0	1.19647	2.18955	BTG3;SRP19;USP15;TMF1;PCNA;NDUFA12;NVL;SH2D2A;LYST;AQP3;TIAL1;CASP3;LEPROTL1;BAG1;TCEB1;HRAS;RFC5;PDIA3;CYB5A;PRMT5;FUCA1;COG4;ATP6AP2;TAP1;NKG7;PER2;DPM2;ERCC4;PLXNB2;PKIG;EAPP;ABCE1;DNAL4;EZH2
PRPF40A	a			a	Bladder cancer	3/42	0.166047	1	0	0	2.12902	3.82262	RB1;HRAS;PGF
MRPL17	a			a	TWEAK signaling pathway	3/42	0.166047	1	0	0	2.12902	3.82262	CASP7;TRAF3;CASP3
MRPS18B	a			a	VEGF, hypoxia, and angiogenesis	3/42	0.166047	1	0	0	2.12902	3.82262	EIF2B2;HRAS;EIF2S1
EEA1	a			a	Validated nuclear estrogen receptor alpha network	4/64	0.167241	1	0	0	1.86289	3.33144	PCNA;UBA3;DDX54;NDUFV3
PCM1	a			a	CCR3 signaling in eosinophils	2/22	0.167456	1	0	0	2.70966	4.84226	GNAQ;HRAS
NDUFA5	a			a	CTLA4 inhibitory signaling	2/22	0.167456	1	0	0	2.70966	4.84226	PPP2CA;PPP2CB
RPN2	a			a	RNA polymerase II promoter escape	2/22	0.167456	1	0	0	2.70966	4.84226	GTF2A2;GTF2H3
TMEM126A	a			a	TGF-beta signaling pathway	9/185	0.170489	1	0	0	1.45003	2.56523	RBL2;PPP2CA;PPP2CB;COPS5;SNW1;STRAP;PPP2R2A;HRAS;RBX1
MRPS28	a			a	NGF signaling via TRKA from the plasma membrane	7/136	0.173177	1	0	0	1.53415	2.69003	PPP2CA;PPP2CB;RAP1A;PTEN;AP2S1;DNAL4;HRAS
CALR	a			a	Androgen receptor signaling, proteolysis, and transcription regulation	5/88	0.17341	1	0	0	1.69354	2.96724	RB1;PSMC3IP;BAG1;PTEN;CALR
LINC01021	a			a	ERK1/ERK2 MAPK pathway	4/65	0.173828	1	0	0	1.83423	3.20934	PPP2CA;DPM2;RAP1A;HRAS
ISCU	a			a	Mitotic prometaphase	3/43	0.174353	1	0	0	2.07951	3.63222	ZWINT;SKA2;PAFAH1B1
TP53INP1	a			a	Lipid metabolism regulation by peroxisome proliferator-activated receptor alpha (PPAR-alpha)	6/112	0.174571	1	0	0	1.59676	2.78703	NFYB;MED10;NFYC;MED4;MED27;MED6
PCNP	a			a	Oocyte meiosis	6/113	0.17954	1	0	0	1.58263	2.71795	PPP2CA;PPP2CB;ANAPC7;CDC26;ANAPC10;RBX1
FAM96B	a			a	Cyclins and cell cycle regulation	2/23	0.179553	1	0	0	2.59185	4.45094	RB1;CDKN2C
CCNK	a			a	Metabolism	61/1615	0.180358	1	0	0	1.12581	1.9283	NDUFA13;ACADVL;NDUFA12;PITPNB;RFK;MED10;IDH3B;UQCRFS1;IDH3A;GAMT;CERS5;PHYH;ATP6V0B;ATP6AP1;MED4;MED27;SDHA;DGKZ;MED6;DDOST;DPM2;NDUFS8;NDUFS6;UQCRC1;PAFAH1B1;PDXK;DNMT1;RPN2;ATP5A1;NDUFB3;HSD17B7;TYMS;HSD17B10;PTS;NT5C;HMGCL;PPCS;COX11;NDUFV3;PRODH;POLR2L;ATP6V1F;POLR2J3;CYB5A;PDHA1;NDUFA6;CHKA;NDUFA5;IDH3G;NFYB;GSS;NFYC;MCAT;COQ5;POLA2;ETNK1;GNAQ;P4HB;PLCD3;NUPL1;ITPA
CHCHD7	a			a	Retinoblastoma protein regulation	4/66	0.180502	1	0	0	1.80644	3.09265	RB1;PPP2CA;DNMT1;SPI1
TMEM222	a			a	Assembly of the ORC complex at the origin of replication	1/6	0.185173	1	0	0	4.96771	8.37786	ORC6
ASPA	a			a	DNA replication initiation	1/6	0.185173	1	0	0	4.96771	8.37786	POLA2
ZNF385A	a			a	Influenza factor interactions with host	1/6	0.185173	1	0	0	4.96771	8.37786	CPSF4
SULF2	a			a	NADE-dependent death signaling	1/6	0.185173	1	0	0	4.96771	8.37786	CASP3
C9orf169	a			a	Pyrimidine biosynthesis	1/6	0.185173	1	0	0	4.96771	8.37786	TYMS
TP53I3	a			a	Vitamin B6 metabolism	1/6	0.185173	1	0	0	4.96771	8.37786	PDXK
PVRL4	a			a	T cell receptor signaling in naive CD4+ T cells	4/67	0.187259	1	0	0	1.77948	2.98109	RAP1A;PTEN;ORAI1;HRAS
TERF2IP	a			a	Fas signaling pathway	6/115	0.189644	1	0	0	1.55511	2.58553	RB1;CASP7;RFC1;SLTM;CASP3;BAK1
DNAJB2	a			a	RNA polymerase III transcription	3/45	0.191298	1	0	0	1.98708	3.28649	SNAPC5;BDP1;POLR2L
TRIP11	a			a	Cytosolic tRNA aminoacylation	2/24	0.191777	1	0	0	2.48385	4.10189	SARS;FARSA
C19orf82	a			a	Epithelial cell signaling in Helicobacter pylori infection	4/68	0.194097	1	0	0	1.75331	2.87437	ATP6V0B;ATP6AP1;CASP3;ATP6V1F
PVT1	a			a	EGF/EGFR signaling pathway	7/141	0.195923	1	0	0	1.47974	2.41203	USP8;NDUFA13;RAP1A;PCNA;SH2D2A;PTEN;AP2S1
APOBEC3C	a			a	Polo-like kinase 1 (PLK1) pathway	3/46	0.199921	1	0	0	1.94389	3.12933	PPP2CA;RAB1A;CENPU
TMF1	a			a	Influenza infection	7/142	0.200609	1	0	0	1.46932	2.36032	CPSF4;CALR;NUPL1;KPNB1;RPL26L1;KPNA1;POLR2L
RP3−326I13,1	a			a	C-Myc pathway	2/25	0.204106	1	0	0	2.3845	3.78925	PPP2CA;ZBTB17
PCNXL2	a			a	DARPP-32 events	2/25	0.204106	1	0	0	2.3845	3.78925	PPP2CA;PPP2CB
MR1	a			a	G0 and early G1 pathway	2/25	0.204106	1	0	0	2.3845	3.78925	RBL2;PCNA
ATP6AP2	a			a	RNA polymerase I transcription initiation	2/25	0.204106	1	0	0	2.3845	3.78925	TTF1;GTF2H3
SEC31A	a			a	AP-1 transcription factor network	4/70	0.207998	1	0	0	1.70321	2.67444	COPS5;BAG1;TRIP6;PTEN
LRPAP1	a			a	Antiviral mechanism by interferon-stimulated genes	4/70	0.207998	1	0	0	1.70321	2.67444	HERC5;NUPL1;KPNB1;KPNA1
RP3−510D11,2	a			a	MicroRNA regulation of DNA damage response	4/70	0.207998	1	0	0	1.70321	2.67444	RB1;MCM7;RFC1;CASP3
RILPL1	a			a	Regulation of transcription by NOTCH1 intracellular domain	3/47	0.208634	1	0	0	1.90253	2.98159	TLE4;SNW1;RBX1
NDRG1	a			a	Activation of PKC through G-protein coupled receptors	1/7	0.212519	1	0	0	4.25804	6.59453	GNAQ
TP53TG1	a			a	Creatine metabolism	1/7	0.212519	1	0	0	4.25804	6.59453	GAMT
FAM98C	a			a	FYVE-finger proteins in vesicle transport	1/7	0.212519	1	0	0	4.25804	6.59453	EEA1
PGF	a			a	MEK activation	1/7	0.212519	1	0	0	4.25804	6.59453	HRAS
CDIP1	a			a	Nectin/Necl trans heterodimerization	1/7	0.212519	1	0	0	4.25804	6.59453	PVRL4
ANXA4	a			a	Nef-mediated CD8 downregulation	1/7	0.212519	1	0	0	4.25804	6.59453	AP2S1
DPCD	a			a	Negative regulation of the PI3K/Akt network	1/7	0.212519	1	0	0	4.25804	6.59453	PTEN
FAM13C	a			a	Neurofascin interactions	1/7	0.212519	1	0	0	4.25804	6.59453	ANK1
AIM1L	a			a	NrCAM interactions	1/7	0.212519	1	0	0	4.25804	6.59453	ANK1
CYGB	a			a	Ubiquinone and other terpenoid-quinone biosynthesis	1/7	0.212519	1	0	0	4.25804	6.59453	COQ5
DDR1	a			a	Post-translational protein modification	9/196	0.213663	1	0	0	1.36865	2.11232	PDIA3;LMAN1;DPM2;SEC13;RPN2;SAR1B;CALR;DDOST;SEC31A
PRODH	a			a	RNA polymerase I, RNA polymerase III, and mitochondrial transcription	5/95	0.214256	1	0	0	1.56875	2.41679	SNAPC5;TTF1;BDP1;GTF2H3;POLR2L
KEL	a			a	N-glycan biosynthesis	3/48	0.21743	1	0	0	1.86289	2.84254	DPM2;RPN2;DDOST
IFT20	a			a	Fatty acid, triacylglycerol, and ketone body metabolism	8/173	0.226063	1	0	0	1.37832	2.04949	HMGCL;ACADVL;NFYB;MED10;NFYC;MED4;MED27;MED6
AQP3	a			a	TSH regulation of gene expression	5/97	0.226449	1	0	0	1.53641	2.28192	CYBA;TTF1;LYST;PGF;PDIA4
SMOX	a			a	Control of gene expression by vitamin D receptor	2/27	0.228994	1	0	0	2.20787	3.25454	SNW1;BAZ1B
ZNF563	a			a	Cooperation of prefoldin and TriC/CCT in actin and tubulin folding	2/27	0.228994	1	0	0	2.20787	3.25454	PFDN1;PFDN2
RETSAT	a			a	Glycolysis	2/27	0.228994	1	0	0	2.20787	3.25454	PPP2CA;PPP2CB
GDF15	a			a	RNA polymerase III transcription initiation from type 2 promoter	2/27	0.228994	1	0	0	2.20787	3.25454	BDP1;POLR2L
HSD17B7P2	a			a	Rev-mediated nuclear export of HIV-1 RNA	2/27	0.228994	1	0	0	2.20787	3.25454	KPNB1;KPNA1
YBX3	a			a	eIF4E and p70 S6 kinase regulation	2/27	0.228994	1	0	0	2.20787	3.25454	PPP2CA;PTEN
ANK1	a			a	Signaling by NOTCH1	4/73	0.229353	1	0	0	1.63322	2.40491	TLE4;SNW1;MIB2;RBX1
SH2D2A	a			a	CHL1 interactions	1/8	0.238948	1	0	0	3.72578	5.33349	ANK1
NKG7	a			a	Cross-presentation of particulate exogenous antigens (phagosomes)	1/8	0.238948	1	0	0	3.72578	5.33349	CYBA
CCDC90B	a			a	Hydrolysis of lysophosphatidylcholine (LPC)	1/8	0.238948	1	0	0	3.72578	5.33349	PLA2G4C
COMMD3	a			a	Insulin secretion regulation by fatty acids bound to GPR40 (FFAR1)	1/8	0.238948	1	0	0	3.72578	5.33349	GNAQ
C12orf5	a			a	Mitochondrial beta-oxidation of saturated fatty acids	1/8	0.238948	1	0	0	3.72578	5.33349	ACADVL
IKBIP	a			a	RNA polymerase II C-terminal domain phosphorylation and interaction with capping enzyme	1/8	0.238948	1	0	0	3.72578	5.33349	GTF2H3
ARID4B	a			a	Shuttle for transfer of acetyl groups from mitochondria to the cytosol	1/8	0.238948	1	0	0	3.72578	5.33349	PDHA1
DYNLT1	a			a	TSP1-induced apoptosis in microvascular endothelial cell	1/8	0.238948	1	0	0	3.72578	5.33349	CASP3
SAR1B	a			a	Vitamin C (ascorbate) metabolism	1/8	0.238948	1	0	0	3.72578	5.33349	CYB5A
NSRP1	a			a	Messenger RNA capping	2/28	0.241515	1	0	0	2.12902	3.02496	GTF2H3;POLR2L
DRAM1	a			a	Recycling pathway of cell adhesion molecule L1	2/28	0.241515	1	0	0	2.12902	3.02496	RDX;AP2S1
RFK	a			a	TGF-beta receptor activation of SMADs	2/28	0.241515	1	0	0	2.12902	3.02496	USP15;STRAP
HRAS	a			a	Integration of energy metabolism	6/125	0.24312	1	0	0	1.4307	2.0233	PPP2CA;PPP2CB;SPCS2;RAP1A;GNAQ;SLC25A4
PIDD	a			a	Integrated breast cancer pathway	7/152	0.249657	1	0	0	1.37266	1.90479	RB1;USP15;RAP1A;SMEK1;CASP3;PTEN;BAK1
BTG3	a			a	Interleukin-2 receptor beta chain in T cell activation	3/52	0.253293	1	0	0	1.71959	2.36136	RB1;PCNA;HRAS
C11orf24	a			a	Homologous recombination	2/29	0.254066	1	0	0	2.0556	2.81651	RAD51C;XRCC2
MIB2	a			a	Influence of Ras and Rho proteins on G1 to S transition	2/29	0.254066	1	0	0	2.0556	2.81651	RB1;HRAS
RAD51C	a			a	Lipoprotein metabolism	2/29	0.254066	1	0	0	2.0556	2.81651	SAR1B;P4HB
PLXNB2	a			a	RNA polymerase	2/29	0.254066	1	0	0	2.0556	2.81651	POLR2J3;POLR2L
EIF2B2	a			a	S1P/S1P3 pathway	2/29	0.254066	1	0	0	2.0556	2.81651	GNAQ;GNAI3
PRKRIP1	a			a	Thyroid cancer	2/29	0.254066	1	0	0	2.0556	2.81651	TFG;HRAS
RP11−861A13,4	a			a	Transferrin endocytosis and recycling	2/29	0.254066	1	0	0	2.0556	2.81651	ATP6V0B;ATP6V1F
ZBTB17	a			a	Mitochondrial pathway of apoptosis: caspases	4/77	0.258608	1	0	0	1.54838	2.09409	RB1;CASP7;CASP3;COMMD1
PPP1R14A	a			a	Transcriptional regulation of white adipocyte differentiation	4/77	0.258608	1	0	0	1.54838	2.09409	MED10;MED27;MED4;MED6
C11orf58	a			a	EGFR transactivation by gastrin	1/9	0.264492	1	0	0	3.31181	4.40452	HRAS
ARCN1	a			a	Elevation of cytosolic calcium levels	1/9	0.264492	1	0	0	3.31181	4.40452	ORAI1
RPL26L1	a			a	Inhibition of matrix metalloproteinases	1/9	0.264492	1	0	0	3.31181	4.40452	HRAS
TMED9	a			a	Ketone body biosynthesis and degradation	1/9	0.264492	1	0	0	3.31181	4.40452	HMGCL
SARS	a			a	Nef-mediated CD4 downregulation	1/9	0.264492	1	0	0	3.31181	4.40452	AP2S1
ORAI3	a			a	Polyadenylation of mRNA	1/9	0.264492	1	0	0	3.31181	4.40452	CPSF4
NFU1	a			a	Tat-mediated elongation of the HIV-1 transcript	1/9	0.264492	1	0	0	3.31181	4.40452	GTF2H3
NKAP	a			a	Butanoate metabolism	2/30	0.26663	1	0	0	1.98708	2.62672	HMGCL;PDHA1
TMEM242	a			a	Glutamate binding and activation of AMPA receptors and synaptic plasticity	2/30	0.26663	1	0	0	1.98708	2.62672	NSF;AP2S1
HSPA5	a			a	Nuclear events mediated by MAP kinases	2/30	0.26663	1	0	0	1.98708	2.62672	PPP2CA;PPP2CB
RBM8A	a			a	Signaling pathway from G-protein families	2/30	0.26663	1	0	0	1.98708	2.62672	GNAQ;HRAS
MED10	a			a	TNFR1 signaling pathway	2/30	0.26663	1	0	0	1.98708	2.62672	RB1;CASP3
UTP23	a			a	FSH regulation of apoptosis	11/263	0.270011	1	0	0	1.24665	1.63223	RAB1A;PDXK;RAB14;ANXA4;CAPZA1;ARPC1A;ATPIF1;BAG1;TP53I11;YBX3;MAP4K4
COPS5	a			a	Glycerophospholipid metabolism	4/79	0.273503	1	0	0	1.50918	1.95656	LYPLA2;CHKA;ETNK1;DGKZ
MRPL39	a			a	One-carbon metabolism	2/31	0.279191	1	0	0	1.92298	2.45346	DNMT1;TYMS
MRPS18C	a			a	Signal amplification	2/31	0.279191	1	0	0	1.92298	2.45346	GNAQ;GNAI3
GPATCH4	a			a	Stathmin and breast cancer resistance to antimicrotubule agents	2/31	0.279191	1	0	0	1.92298	2.45346	TSG101;HSPA5
FAM46A	a			a	T cell receptor signaling in naive CD8+ T cells	3/55	0.280708	1	0	0	1.6258	2.06548	RAP1A;ORAI1;HRAS
LINC00475	a			a	Apoptosis modulation and signaling	4/80	0.281005	1	0	0	1.49031	1.89178	CASP7;TRAF3;CASP3;BAK1
RHBDD2	a			a	ERBB1 downstream pathway	5/106	0.283507	1	0	0	1.40596	1.77224	PPP2CA;SH2D2A;BRK1;PPP2R2A;HRAS
NSUN5	a			a	Toll receptor cascades	7/159	0.285948	1	0	0	1.31223	1.64283	EEA1;PPP2CA;PPP2CB;TRAF3;UBE2V2;UBE2J2;UBE2L3
SAP30BP	a			a	Lipid and lipoprotein metabolism	19/489	0.287974	1	0	0	1.15812	1.44172	CERS5;PHYH;ACADVL;CHKA;SAR1B;NFYB;PITPNB;NFYC;PLA2G4C;PTEN;MED4;MED27;HSD17B7;MED6;HMGCL;VAPA;MED10;ETNK1;P4HB
ATG4D	a			a	DCC role in regulating apoptosis	1/10	0.289179	1	0	0	2.98063	3.69809	CASP3
SEC62	a			a	Deregulation of CDK5 in Alzheimer's disease	1/10	0.289179	1	0	0	2.98063	3.69809	PPP2CA
SPRTN	a			a	E2F-enabled inhibition of pre-replication complex formation	1/10	0.289179	1	0	0	2.98063	3.69809	ORC6
ARFIP2	a			a	Free radical-induced apoptosis	1/10	0.289179	1	0	0	2.98063	3.69809	GSS
SNHG5	a			a	Gap junction degradation	1/10	0.289179	1	0	0	2.98063	3.69809	CLTB
BAG1	a			a	Insulin secretion regulation by acetylcholine	1/10	0.289179	1	0	0	2.98063	3.69809	GNAQ
UFM1	a			a	Purine catabolism	1/10	0.289179	1	0	0	2.98063	3.69809	NT5C
BAK1	a			a	Ran role in mitotic spindle regulation	1/10	0.289179	1	0	0	2.98063	3.69809	KPNB1
RAP2B	a			a	Second messenger role in netrin-1 signaling	1/10	0.289179	1	0	0	2.98063	3.69809	PITPNA
UQCC1	a			a	Splicing regulation through Sam68	1/10	0.289179	1	0	0	2.98063	3.69809	HRAS
PFDN1	a			a	Tetrahydrobiopterin (BH4) biosynthesis, recycling, salvage and regulation	1/10	0.289179	1	0	0	2.98063	3.69809	PTS
AAGAB	a			a	Alpha-synuclein signaling	2/32	0.291736	1	0	0	1.86289	2.29491	TOR1A;UBE2L3
IL10RB−AS1	a			a	Packaging of telomere ends	2/32	0.291736	1	0	0	1.86289	2.29491	TERF2IP;TERF1
ST5	a			a	Serotonin HTR1 group and FOS pathway	2/32	0.291736	1	0	0	1.86289	2.29491	RAP1A;GNAI3
ZFP90	a			a	Sphingolipid de novo biosynthesis	2/32	0.291736	1	0	0	1.86289	2.29491	CERS5;VAPA
PLCD3	a			a	Keratinocyte differentiation	3/57	0.299131	1	0	0	1.56875	1.89328	PPP2CA;HRAS;MAP4K4
RP1−43E13,2	a			a	Meiosis	4/83	0.303684	1	0	0	1.43645	1.71191	PSMC3IP;RAD51C;TERF2IP;TERF1
EFNB1	a			a	Syndecan 2 pathway	2/33	0.304252	1	0	0	1.80644	2.14948	CASP3;HRAS
SLC25A4	a			a	HIV-1 Nef as negative effector of Fas and TNF	3/58	0.308369	1	0	0	1.5417	1.81375	RB1;CASP7;CASP3
EXOSC1	a			a	Differentiation pathway in PC12 cells	4/84	0.31129	1	0	0	1.41935	1.65642	RAP1A;GNAQ;PLCD3;HRAS
TMEM205	a			a	Apoptotic cleavage of cell adhesion proteins	1/11	0.313039	1	0	0	2.70966	3.14707	CASP3
ST20	a			a	BTG family proteins and cell cycle regulation	1/11	0.313039	1	0	0	2.70966	3.14707	RB1
TSR2	a			a	CDC6 association with the ORC-origin complex	1/11	0.313039	1	0	0	2.70966	3.14707	ORC6
MRPL21	a			a	E2F1 destruction pathway	1/11	0.313039	1	0	0	2.70966	3.14707	RB1
COMMD1	a			a	Folate biosynthesis	1/11	0.313039	1	0	0	2.70966	3.14707	PTS
HERC5	a			a	Glutathione biosynthesis and recycling	1/11	0.313039	1	0	0	2.70966	3.14707	GSS
CCDC66	a			a	Mechanism of protein import into the nucleus	1/11	0.313039	1	0	0	2.70966	3.14707	KPNB1
MITD1	a			a	Passive transport by aquaporins	1/11	0.313039	1	0	0	2.70966	3.14707	AQP3
ERCC4	a			a	SLBP-dependent processing of replication-dependent histone pre-mRNAs	1/11	0.313039	1	0	0	2.70966	3.14707	SNRPG
NVL	a			a	Signaling by VEGF	1/11	0.313039	1	0	0	2.70966	3.14707	PGF
DGKZ	a			a	Valine, leucine and isoleucine biosynthesis	1/11	0.313039	1	0	0	2.70966	3.14707	PDHA1
CPSF4	a			a	Vitamin B5 (pantothenate) metabolism	1/11	0.313039	1	0	0	2.70966	3.14707	PPCS
TIMM21	a			a	Vitamin C in the brain	1/11	0.313039	1	0	0	2.70966	3.14707	P4HB
THUMPD2	a			a	eIF2 regulation	1/11	0.313039	1	0	0	2.70966	3.14707	EIF2S1
NDUFB8:ENSG00000166136	a			a	HIF-2-alpha transcription factor network	2/34	0.316727	1	0	0	1.75331	2.01581	TCEB2;TCEB1
MTCH1	a			a	Induction of apoptosis through DR3 and DR4/5 death receptors	2/34	0.316727	1	0	0	1.75331	2.01581	CASP7;CASP3
USP15	a			a	Interleukin-7 interactions in immune response	2/34	0.316727	1	0	0	1.75331	2.01581	TRAF3;FASTK
KPNA1	a			a	MAPK/TRK pathway	2/34	0.316727	1	0	0	1.75331	2.01581	RAP1A;HRAS
SAFB2	a			a	TGF-beta regulation of skeletal system development	4/85	0.318914	1	0	0	1.40265	1.60299	RBL2;PPP2CA;PPP2CB;RBX1
CASP3	a			a	Glycerophospholipid biosynthesis	4/86	0.326552	1	0	0	1.38634	1.55154	CHKA;PITPNB;ETNK1;PLA2G4C
LSM1	a			a	Progesterone-mediated oocyte maturation	4/86	0.326552	1	0	0	1.38634	1.55154	ANAPC7;CDC26;GNAI3;ANAPC10
DPH3	a			a	Neurotrophic factor-mediated Trk receptor signaling	3/60	0.326867	1	0	0	1.49031	1.66647	RAP1A;DYNLT1;HRAS
SMEK1	a			a	Autophagy regulation	2/35	0.329149	1	0	0	1.70321	1.89269	GABARAPL2;ATG4D
PTS	a			a	Basal transcription factors	2/35	0.329149	1	0	0	1.70321	1.89269	GTF2A2;GTF2H3
TMX2	a			a	EGF receptor (ErbB1) signaling pathway	2/35	0.329149	1	0	0	1.70321	1.89269	GNAI3;HRAS
RPS19BP1	a			a	Primary immunodeficiency	2/35	0.329149	1	0	0	1.70321	1.89269	TAP1;RFXANK
YRDC	a			a	Signal transduction by L1	2/35	0.329149	1	0	0	1.70321	1.89269	CSNK2B;AP2S1
WDR73	a			a	Alanine and aspartate metabolism	1/12	0.336099	1	0	0	2.48385	2.70827	ASPA
CERS5	a			a	D4-GDI signaling pathway	1/12	0.336099	1	0	0	2.48385	2.70827	CASP3
TAF3	a			a	Gamma-aminobutyric acid receptor life cycle	1/12	0.336099	1	0	0	2.48385	2.70827	NSF
EED	a			a	Granzyme A-mediated apoptosis pathway	1/12	0.336099	1	0	0	2.48385	2.70827	CASP3
DCTN5	a			a	NF-kappaB activation through FADD/RIP-1 pathway	1/12	0.336099	1	0	0	2.48385	2.70827	IFIH1
BRMS1L	a			a	Parkin role in the ubiquitin-proteasomal pathway	1/12	0.336099	1	0	0	2.48385	2.70827	UBE2L3
SRSF8	a			a	Phospholipase C epsilon pathway	1/12	0.336099	1	0	0	2.48385	2.70827	RAP2B
ZNF195	a			a	Pyrimidine catabolism	1/12	0.336099	1	0	0	2.48385	2.70827	NT5C
SPPL2A	a			a	Pyruvate dehydrogenase (PDH) complex regulation	1/12	0.336099	1	0	0	2.48385	2.70827	PDHA1
BIN3	a			a	Rab GTPases mark targets in the endocytotic machinery	1/12	0.336099	1	0	0	2.48385	2.70827	RAB1A
COX19	a			a	Salmonella infection	1/12	0.336099	1	0	0	2.48385	2.70827	ARPC1A
C9orf156	a			a	Signaling to ERKs	2/36	0.341508	1	0	0	1.6559	1.77908	RAP1A;HRAS
MOSPD1	a			a	Thymic stromal lymphopoietin (TSLP) pathway	4/90	0.357182	1	0	0	1.32472	1.36382	PSMC5;PSMA4;PSMD11;PSMB8
DCP1B	a			a	Adenylate cyclase inhibitory pathway	1/13	0.358386	1	0	0	2.29279	2.35273	GNAI3
PHAX	a			a	Chemiosmotic coupling formation of ATP	1/13	0.358386	1	0	0	2.29279	2.35273	ATP5A1
CHMP3	a			a	Downregulation of ERBB2-ERBB3 signaling	1/13	0.358386	1	0	0	2.29279	2.35273	USP8
GOSR1	a			a	Glucose-dependent insulinotropic polypeptide (GIP) biosynthesis, secretion, and inactivation	1/13	0.358386	1	0	0	2.29279	2.35273	SPCS2
DHRS7B	a			a	Keap1-Nrf2 pathway	1/13	0.358386	1	0	0	2.29279	2.35273	NFE2L2
E2F7	a			a	Melanocyte development and pigmentation pathway	1/13	0.358386	1	0	0	2.29279	2.35273	HRAS
PEF1	a			a	NICD trafficking to the nucleus	1/13	0.358386	1	0	0	2.29279	2.35273	SNW1
HMGCL	a			a	TACI and BCMA stimulation of B cell immune responses	1/13	0.358386	1	0	0	2.29279	2.35273	TRAF3
SARNP	a			a	Angiotensin II-stimulated signaling through G-proteins and beta-arrestin	3/64	0.363803	1	0	0	1.39717	1.41273	GNAQ;ORAI1;PLCD3
SRP68	a			a	Collagen biosynthesis and modifying enzymes	3/64	0.363803	1	0	0	1.39717	1.41273	COL27A1;P4HB;PPIB
IFT43	a			a	Endothelins	3/64	0.363803	1	0	0	1.39717	1.41273	GNAQ;GNAI3;HRAS
RP11−363E7,4	a			a	Signaling by NOTCH	5/119	0.369618	1	0	0	1.25236	1.24646	TLE4;SNW1;MIB2;TMED2;RBX1
GAL3ST4	a			a	Glioma	3/65	0.372996	1	0	0	1.37567	1.35667	RB1;PTEN;HRAS
ACBD3	a			a	Angiotensin II-mediated activation of JNK pathway via Pyk2-dependent signaling	2/39	0.378112	1	0	0	1.52853	1.48659	GNAQ;HRAS
ATP6V0B	a			a	E-cadherin nascent AJ-like junctions pathway	2/39	0.378112	1	0	0	1.52853	1.48659	RAP1A;CSNK2B
C19orf10	a			a	Iron uptake and transport	2/39	0.378112	1	0	0	1.52853	1.48659	ATP6V0B;ATP6V1F
YIF1A	a			a	Signaling events regulated by Ret tyrosine kinase	2/39	0.378112	1	0	0	1.52853	1.48659	RAP1A;HRAS
UBE2L3	a			a	HIV-1 early elongation complex formation	1/14	0.379926	1	0	0	2.12902	2.06042	GTF2H3
PSMC5	a			a	MAP kinase inactivation of SMRT corepressor	1/14	0.379926	1	0	0	2.12902	2.06042	HRAS
SF3B2	a			a	Polyamine metabolism	1/14	0.379926	1	0	0	2.12902	2.06042	SMOX
MRPS11	a			a	S1P/S1P4 pathway	1/14	0.379926	1	0	0	2.12902	2.06042	GNAI3
NDUFS8	a			a	T cell receptor/Ras pathway	1/14	0.379926	1	0	0	2.12902	2.06042	HRAS
CSNK2B	a			a	Viral messenger RNA biosynthesis	1/14	0.379926	1	0	0	2.12902	2.06042	POLR2L
HSD17B7	a			a	L1CAM interactions	4/94	0.387792	1	0	0	1.26835	1.20149	CSNK2B;RDX;AP2S1;ANK1
HES6	a			a	Negative regulation of FGFR signaling	2/40	0.390128	1	0	0	1.49031	1.4028	PPP2CA;PPP2CB
GADD45GIP1	a			a	PAC1 receptor pathway	2/40	0.390128	1	0	0	1.49031	1.4028	GNAQ;PLCD3
VWCE	a			a	cAMP cell motility pathway inferred from amoeba model	3/67	0.391298	1	0	0	1.33461	1.25224	PTEN;BRK1;PLCD3
FBXO22	a			a	AKAP95 role in mitosis and chromosome dynamics	1/15	0.400744	1	0	0	1.98708	1.81705	PPP2CA
FUCA1	a			a	Activation of IRF3/IRF7 mediated by TBK1/IKK epsilon	1/15	0.400744	1	0	0	1.98708	1.81705	TRAF3
C12orf45	a			a	Calcium signaling by HBx of hepatitis B virus	1/15	0.400744	1	0	0	1.98708	1.81705	HRAS
SPI1	a			a	Prolactin receptor signaling pathway	1/15	0.400744	1	0	0	1.98708	1.81705	RBX1
EMC6	a			a	Signaling to p38 via RIT and RIN	1/15	0.400744	1	0	0	1.98708	1.81705	HRAS
TRAC	a			a	Stress induction of HSP regulation	1/15	0.400744	1	0	0	1.98708	1.81705	CASP3
CHTOP	a			a	Factors involved in megakaryocyte development and platelet production	5/125	0.409686	1	0	0	1.19225	1.06392	RAD51C;KIF5B;CAPZA1;CAPZA2;AK3
PKIG	a			a	Influenza viral RNA transcription and replication	5/125	0.409686	1	0	0	1.19225	1.06392	PPP2CA;RBM8A;PPP2R2A;RPL26L1;POLR2L
MRPS18A	a			a	Eukaryotic transcription initiation	2/42	0.413839	1	0	0	1.41935	1.25226	GTF2A2;GTF2H3
BCAS2	a			a	Signaling events mediated by T cell protein tyrosine phosphatase (TC-PTP)	2/42	0.413839	1	0	0	1.41935	1.25226	LMAN1;KPNB1
TAP1	a			a	Wnt signaling pathway and pluripotency	4/98	0.418202	1	0	0	1.21658	1.0606	PPP2CA;PPP2CB;PPP2R2A;PAFAH1B1
ZNF561	a			a	Long-term potentiation	3/70	0.418484	1	0	0	1.27741	1.11277	RAP1A;GNAQ;HRAS
IL32	a			a	Acyl chain remodelling of phosphatidylinositol	1/16	0.420864	1	0	0	1.86289	1.61223	PLA2G4C
PLA2G4C	a			a	Ghrelin biosynthesis, secretion, and deacylation	1/16	0.420864	1	0	0	1.86289	1.61223	SPCS2
CASP7	a			a	Inhibition of platelet activation by aspirin	1/16	0.420864	1	0	0	1.86289	1.61223	HRAS
PER2	a			a	Interleukin-10 anti-inflammatory signaling pathway	1/16	0.420864	1	0	0	1.86289	1.61223	IL10RB
PPIL4	a			a	N-glycan precursor substrate biosynthesis	1/16	0.420864	1	0	0	1.86289	1.61223	DPM2
GAMT	a			a	Other glycan degradation	1/16	0.420864	1	0	0	1.86289	1.61223	FUCA1
EI24	a			a	PI3K subunit p85 role in regulation of actin organization and cell migration	1/16	0.420864	1	0	0	1.86289	1.61223	ARPC1A
C17orf89	a			a	Pantothenate and CoA biosynthesis	1/16	0.420864	1	0	0	1.86289	1.61223	PPCS
SAC3D1	a			a	Protein kinase A (PKA) at the centrosome	1/16	0.420864	1	0	0	1.86289	1.61223	PPP2CA
CLECL1	a			a	Rap1 signaling	1/16	0.420864	1	0	0	1.86289	1.61223	RAP1A
TXNDC9	a			a	Rb tumor suppressor/checkpoint signaling in response to DNA damage	1/16	0.420864	1	0	0	1.86289	1.61223	RB1
MRPL28	a			a	Riboflavin metabolism	1/16	0.420864	1	0	0	1.86289	1.61223	RFK
MRPL27	a			a	Serotonin receptor 2 and ELK-SRF/GATA4 signaling	1/16	0.420864	1	0	0	1.86289	1.61223	GNAQ
MALAT1	a			a	Cell differentiation by G alpha (i/o) pathway inferred from mouse Neuro2A model	2/43	0.425521	1	0	0	1.38634	1.18454	RAP1A;HRAS
YPEL3	a			a	Cleavage of growing transcript in the termination region	2/43	0.425521	1	0	0	1.38634	1.18454	RBM8A;SNRPG
TP53I11	a			a	PI3K class IB pathway in neutrophils	2/43	0.425521	1	0	0	1.38634	1.18454	PTEN;HRAS
CHI3L2	a			a	Senescence and autophagy	4/99	0.425754	1	0	0	1.20429	1.02834	RB1;GABARAPL2;PTEN;HRAS
DLGAP4	a			a	Melanoma	3/71	0.427459	1	0	0	1.25942	1.07038	RB1;PTEN;HRAS
CD74	a			a	Rac1 cell motility signaling pathway	3/71	0.427459	1	0	0	1.25942	1.07038	BRK1;ARFIP2;CYBA
SBF1	a			a	Signaling by FGFR in disease	5/128	0.429604	1	0	0	1.16431	0.983712	PPP2CA;PPP2CB;TRIM24;PTEN;HRAS
SURF1	a			a	PDGFB signaling pathway	5/129	0.436215	1	0	0	1.15528	0.958444	PPP2CA;RAP1A;PTEN;BRK1;HRAS
ARPP19	a			a	Costimulation by the CD28 family	3/72	0.436384	1	0	0	1.24193	1.02985	PPP2CA;PPP2CB;TRAC
SHISA5	a			a	Myocyte adrenergic pathway	3/72	0.436384	1	0	0	1.24193	1.02985	GNAQ;PLA2G4C;HRAS
TMED10	a			a	ERBB2/ERBB3 signaling events	2/44	0.43708	1	0	0	1.35483	1.12131	USP8;HRAS
IDH3G	a			a	Valine, leucine and isoleucine degradation	2/44	0.43708	1	0	0	1.35483	1.12131	HMGCL;HSD17B10
OS9	a			a	ACE inhibitor pathway	1/17	0.44031	1	0	0	1.75331	1.4382	ATP6AP2
IGBP1	a			a	Atypical NF-kappaB pathway	1/17	0.44031	1	0	0	1.75331	1.4382	CSNK2B
CCNDBP1	a			a	Beta-arrestin-dependent recruitment of Src kinases in GPCR signaling	1/17	0.44031	1	0	0	1.75331	1.4382	HRAS
TTC14	a			a	Branched-chain amino acid catabolism	1/17	0.44031	1	0	0	1.75331	1.4382	HSD17B10
ACADVL	a			a	Cadmium-induced DNA biosynthesis and proliferation in macrophages	1/17	0.44031	1	0	0	1.75331	1.4382	HRAS
RFXANK	a			a	Eukaryotic protein translation	1/17	0.44031	1	0	0	1.75331	1.4382	EIF2S1
ARFGAP2	a			a	GRB2-SOS provides linkage to MAPK signaling for integrins	1/17	0.44031	1	0	0	1.75331	1.4382	RAP1A
XAB2	a			a	Glycosylphosphatidylinositol (GPI) biosynthesis	1/17	0.44031	1	0	0	1.75331	1.4382	DPM2
OTUB1	a			a	HIV-1 elongation complex formation in the absence of HIV-1 Tat	1/17	0.44031	1	0	0	1.75331	1.4382	GTF2H3
DDRGK1	a			a	Nitric oxide metabolism	1/17	0.44031	1	0	0	1.75331	1.4382	PTS
PHYH	a			a	SHC-related events	1/17	0.44031	1	0	0	1.75331	1.4382	HRAS
ARFRP1	a			a	SHC1 events in EGFR signaling	1/17	0.44031	1	0	0	1.75331	1.4382	HRAS
PPIE	a			a	Synaptic proteins at the synaptic junction	1/17	0.44031	1	0	0	1.75331	1.4382	ANK1
FAM49A	a			a	Signaling by ERBB2	4/102	0.448251	1	0	0	1.16887	0.937905	USP8;CUL5;PTEN;HRAS
LYST	a			a	Deposition of new CENP-A-containing nucleosomes at the centromere	2/45	0.448512	1	0	0	1.32472	1.06219	CENPU;RSF1
RASAL3	a			a	RhoA signaling pathway	2/45	0.448512	1	0	0	1.32472	1.06219	RDX;PTEN
COPA	a			a	Signaling by FGFR mutants	2/45	0.448512	1	0	0	1.32472	1.06219	TRIM24;HRAS
TMEM57	a			a	Human cytomegalovirus and MAP kinase pathways	1/18	0.459104	1	0	0	1.6559	1.28909	RB1
ZNF675	a			a	Pertussis toxin-insensitive CCR5 signaling in macrophage	1/18	0.459104	1	0	0	1.6559	1.28909	GNAQ
CD97	a			a	Phosphatidylcholine biosynthesis	1/18	0.459104	1	0	0	1.6559	1.28909	CHKA
IFIH1	a			a	Pre-NOTCH processing in Golgi	1/18	0.459104	1	0	0	1.6559	1.28909	TMED2
SMAP2	a			a	Serotonin receptor 4/6/7 and NR3C signaling	1/18	0.459104	1	0	0	1.6559	1.28909	RAP1A
PDHA1	a			a	TNFR2 signaling pathway	1/18	0.459104	1	0	0	1.6559	1.28909	TRAF3
COL27A1	a			a	Tie2 signaling	1/18	0.459104	1	0	0	1.6559	1.28909	HRAS
PPCS	a			a	Alpha-6 beta-1 and alpha-6 beta-4 integrin signaling	2/46	0.459812	1	0	0	1.29592	1.00685	CASP7;HRAS
CIR1	a			a	Transfer RNA aminoacylation	2/46	0.459812	1	0	0	1.29592	1.00685	SARS;FARSA
SUGP1	a			a	Prolactin activation of MAPK signaling	3/75	0.462832	1	0	0	1.19225	0.918499	CASP3;PPIB;HRAS
GAK	a			a	Signaling by NGF	8/221	0.464162	1	0	0	1.07896	0.828124	PPP2CA;PPP2CB;RAP1A;CASP3;AP2S1;PTEN;HRAS;DNAL4
STK19	a			a	Regulation of NFAT transcription factors	2/47	0.470975	1	0	0	1.26835	0.955005	TLE4;CASP3
RNF25	a			a	RIG-I/MDA5-mediated induction of interferon-alpha/beta pathways	3/76	0.471528	1	0	0	1.17656	0.884512	HERC5;IFIH1;TRAF3
C20orf196	a			a	Calcineurin in effects in keratinocyte differentiation	1/19	0.477267	1	0	0	1.56875	1.16037	GNAQ
C18orf21	a			a	ER-associated degradation (ERAD) pathway	1/19	0.477267	1	0	0	1.56875	1.16037	RBX1
LMAN2L	a			a	IGF-1 receptor and longevity	1/19	0.477267	1	0	0	1.56875	1.16037	HRAS
ETV7	a			a	MAL role in Rho-mediated activation of SRF	1/19	0.477267	1	0	0	1.56875	1.16037	HRAS
AHSA2	a			a	PTEN-dependent cell cycle arrest and apoptosis	1/19	0.477267	1	0	0	1.56875	1.16037	PTEN
COG4	a			a	Platelet calcium homeostasis	1/19	0.477267	1	0	0	1.56875	1.16037	ORAI1
ECM1	a			a	Ras activation upon calcium influx through NMDA receptor	1/19	0.477267	1	0	0	1.56875	1.16037	HRAS
ATP6AP1	a			a	Resolution of abasic sites (AP sites)	1/19	0.477267	1	0	0	1.56875	1.16037	PCNA
TMEM99	a			a	STAT3 pathway	1/19	0.477267	1	0	0	1.56875	1.16037	SLTM
GPKOW	a			a	Signaling by FGFR1 fusion mutants	1/19	0.477267	1	0	0	1.56875	1.16037	TRIM24
SNRNP27	a			a	Signaling by constitutively active EGFR	1/19	0.477267	1	0	0	1.56875	1.16037	HRAS
C6orf211	a			a	HES/HEY pathway	2/48	0.481999	1	0	0	1.24193	0.906375	RB1;HES6
CCDC101	a			a	Lipid digestion, mobilization, and transport	2/48	0.481999	1	0	0	1.24193	0.906375	SAR1B;P4HB
LINC00910	a			a	Post-translational regulation of adherens junction stability and disassembly	2/48	0.481999	1	0	0	1.24193	0.906375	CASP3;HRAS
PEX16	a			a	Peroxisome	3/78	0.488725	1	0	0	1.14639	0.820767	PEX16;HMGCL;PHYH
RNF181	a			a	Phosphatidylinositol signaling system	3/78	0.488725	1	0	0	1.14639	0.820767	PTEN;PLCD3;DGKZ
TRIP6	a			a	Cell differentiation pathway	1/20	0.494821	1	0	0	1.49031	1.04852	EZH2
MED27	a			a	Golgi-associated vesicle biogenesis	1/20	0.494821	1	0	0	1.49031	1.04852	CLINT1
DHX29	a			a	ID regulation of gene expression	1/20	0.494821	1	0	0	1.49031	1.04852	ARFGAP2
FARSA	a			a	Peroxisomal lipid metabolism	1/20	0.494821	1	0	0	1.49031	1.04852	PHYH
FAM207A	a			a	RNA polymerase III abortive and retractive initiation	1/20	0.494821	1	0	0	1.49031	1.04852	POLR2L
TMEM179B	a			a	Signaling by Hippo	1/20	0.494821	1	0	0	1.49031	1.04852	CASP3
RNPEP	a			a	Sprouty regulation of tyrosine kinase signals	1/20	0.494821	1	0	0	1.49031	1.04852	HRAS
PSMB8	a			a	Urea cycle and metabolism of amino groups	1/20	0.494821	1	0	0	1.49031	1.04852	GAMT
OXA1L	a			a	Signaling events mediated by hepatocyte growth factor receptor (c-Met)	3/79	0.497221	1	0	0	1.13188	0.790871	RAP1A;HRAS;KPNB1
MCTS1	a			a	Phosphatidylinositol metabolism	2/50	0.503615	1	0	0	1.19225	0.817817	PITPNB;PTEN
SNX17	a			a	Translation factors	2/50	0.503615	1	0	0	1.19225	0.817817	EIF2B2;EIF2S1
NT5C	a			a	Type II interferon signaling (interferon-gamma)	2/50	0.503615	1	0	0	1.19225	0.817817	SPI1;TAP1
ASNA1	a			a	Cardiac muscle contraction	3/80	0.505645	1	0	0	1.11773	0.762207	UQCRC1;UQCRFS1;COX7A2
HSF1	a			a	Opioid signaling	3/80	0.505645	1	0	0	1.11773	0.762207	PPP2CA;PPP2CB;GNAI3
COQ5	a			a	ChREBP regulation by carbohydrates and cAMP	1/21	0.511787	1	0	0	1.41935	0.950744	PPP2CA
CHCHD5	a			a	IGF1 signaling pathway	1/21	0.511787	1	0	0	1.41935	0.950744	HRAS
P4HB	a			a	Oxidative stress-induced gene expression via Nrf2	1/21	0.511787	1	0	0	1.41935	0.950744	NFE2L2
GSS	a			a	S1P/S1P1 pathway	1/21	0.511787	1	0	0	1.41935	0.950744	GNAI3
HDDC3	a			a	Y branching of actin filaments	1/21	0.511787	1	0	0	1.41935	0.950744	ARPC1A
MRPS7	a			a	ATM-dependent DNA damage response	3/82	0.522269	1	0	0	1.09047	0.70834	RBL2;PTEN;BAK1
C12orf23	a			a	Platelet homeostasis	3/82	0.522269	1	0	0	1.09047	0.70834	PPP2CA;PPP2CB;ORAI1
UBXN11	a			a	Endometrial cancer	2/52	0.524638	1	0	0	1.14639	0.739479	PTEN;HRAS
MAGED2	a			a	Signaling events mediated by stem cell factor receptor (c-Kit)	2/52	0.524638	1	0	0	1.14639	0.739479	PTEN;HRAS
DNAL4	a			a	mTOR signaling pathway	4/113	0.527919	1	0	0	1.05509	0.674004	PPP2CA;PTEN;HRAS;PGF
CYHR1	a			a	AKT signaling pathway	1/22	0.528184	1	0	0	1.35483	0.864803	PPP2CA
ENDOV	a			a	T cell receptor downstream signaling	1/22	0.528184	1	0	0	1.35483	0.864803	PTEN
PDXK	a			a	TRAF6 mediated NF-kB activation	1/22	0.528184	1	0	0	1.35483	0.864803	IFIH1
GS1−124K5,4	a			a	Pathways in cancer	11/325	0.531304	1	0	0	1.00883	0.638003	RB1;SPI1;TFG;TRAF3;CASP3;PTEN;TCEB2;TCEB1;HRAS;PGF;RBX1
FAM86DP	a			a	Interleukin-5 regulation of apoptosis	5/144	0.532507	1	0	0	1.03494	0.652178	RAB21;TRAF3;FUCA1;SUPT6H;NFE2L2
MORC4	a			a	Phospholipid metabolism	7/205	0.534861	1	0	0	1.01777	0.636872	CERS5;CHKA;VAPA;PITPNB;ETNK1;PLA2G4C;PTEN
LYRM5	a			a	Androgen receptor regulation of biosynthesis and transcription	2/53	0.534922	1	0	0	1.12476	0.703692	TRIM24;SENP1
FASTK	a			a	PI3K pathway	2/53	0.534922	1	0	0	1.12476	0.703692	PTEN;HRAS
TMEM39A	a			a	Protein folding	2/53	0.534922	1	0	0	1.12476	0.703692	PFDN1;PFDN2
ZC3H6	a			a	Thrombin signaling through protease-activated receptors	2/53	0.534922	1	0	0	1.12476	0.703692	GNAQ;CYTH1
OXLD1	a			a	Small cell lung cancer	3/84	0.538584	1	0	0	1.06451	0.658731	RB1;TRAF3;PTEN
HSDL2	a			a	BAD phosphorylation mediated by IGF1R signaling	1/23	0.54403	1	0	0	1.29592	0.788894	HRAS
MTERFD2	a			a	CREB transcription factor and its extracellular signals	1/23	0.54403	1	0	0	1.29592	0.788894	HRAS
UFSP2	a			a	Collagen binding in corneal epithelia mediated by Erk and PI-3 Kinase	1/23	0.54403	1	0	0	1.29592	0.788894	HRAS
CRYZL1	a			a	Deadenylation of mRNA	1/23	0.54403	1	0	0	1.29592	0.788894	RQCD1
NDUFA13	a			a	Incretin biosynthesis, secretion, and inactivation	1/23	0.54403	1	0	0	1.29592	0.788894	SPCS2
SCNM1	a			a	Mitochondrial fatty acid beta-oxidation	1/23	0.54403	1	0	0	1.29592	0.788894	ACADVL
SRPR	a			a	Modulation of interferon signaling by chaperones	1/23	0.54403	1	0	0	1.29592	0.788894	RB1
EAPP	a			a	Post-elongation processing of intronless pre-mRNA	1/23	0.54403	1	0	0	1.29592	0.788894	SNRPG
ZNF638	a			a	Progesterone-initiated oocyte maturation	1/23	0.54403	1	0	0	1.29592	0.788894	HRAS
ARID3A	a			a	RNA polymerase III transcription termination	1/23	0.54403	1	0	0	1.29592	0.788894	POLR2L
NMT1	a			a	Signaling events mediated by the hedgehog family	1/23	0.54403	1	0	0	1.29592	0.788894	LRPAP1
MSRB2	a			a	Arginine and proline metabolism	2/54	0.545052	1	0	0	1.10394	0.66995	GAMT;PRODH
DNAJC1	a			a	Meiotic recombination	2/54	0.545052	1	0	0	1.10394	0.66995	PSMC3IP;RAD51C
SYNGR1	a			a	Non-small cell lung cancer	2/54	0.545052	1	0	0	1.10394	0.66995	RB1;HRAS
QTRT1	a			a	RANKL signaling pathway	2/54	0.545052	1	0	0	1.10394	0.66995	SPI1;TRAF3
CCDC57	a			a	C-Myb transcription factor network	3/85	0.546621	1	0	0	1.05199	0.635399	COPA;SPI1;HRAS
AK3	a			a	CXCR4 signaling pathway	4/116	0.548674	1	0	0	1.0278	0.61694	GNAQ;PTEN;GNAI3;HRAS
DDX54	a			a	Calcineurin-dependent NFAT signaling role in lymphocytes	2/55	0.555027	1	0	0	1.08386	0.638112	CASP3;KPNB1
ZNHIT1	a			a	Meiotic synapsis	2/55	0.555027	1	0	0	1.08386	0.638112	TERF2IP;TERF1
NSD1	a			a	RNA polymerase I transcription	2/55	0.555027	1	0	0	1.08386	0.638112	TTF1;GTF2H3
DDOST	a			a	TAp63 pathway	2/55	0.555027	1	0	0	1.08386	0.638112	TP53I3;GDF15
HSD17B10	a			a	Transport of mature transcript to cytoplasm	2/55	0.555027	1	0	0	1.08386	0.638112	RBM8A;NUPL1
IDH3B	a			a	Cholesterol biosynthesis	1/24	0.559346	1	0	0	1.24193	0.721544	HSD17B7
DDX49	a			a	Dorso-ventral axis formation	1/24	0.559346	1	0	0	1.24193	0.721544	ETV7
CPNE1	a			a	Inhibition of cellular proliferation by Gleevec	1/24	0.559346	1	0	0	1.24193	0.721544	HRAS
TLE4	a			a	NF-kappaB signaling pathway	1/24	0.559346	1	0	0	1.24193	0.721544	MAP4K4
DPP7	a			a	Nicotinate and nicotinamide metabolism	1/24	0.559346	1	0	0	1.24193	0.721544	NT5C
POMZP3	a			a	Signal transduction of S1P receptor	1/24	0.559346	1	0	0	1.24193	0.721544	GNAI3
SEC13	a			a	Tumor suppressor Arf inhibits ribosomal biogenesis	1/24	0.559346	1	0	0	1.24193	0.721544	RB1
CCDC43	a			a	Prolactin regulation of apoptosis	4/118	0.562241	1	0	0	1.01038	0.581802	OXA1L;PSMA4;HSPA5;RBX1
ZNF271	a			a	Mitotic G2-G2/M phases	3/87	0.562446	1	0	0	1.0278	0.59146	PCM1;CEP290;PAFAH1B1
FRG1	a			a	Ck1/Cdk5 regulation by type 1 glutamate receptors	1/25	0.574148	1	0	0	1.19225	0.661543	PPP2CA
ZNF259	a			a	Fatty acid biosynthesis	1/25	0.574148	1	0	0	1.19225	0.661543	MCAT
SLC35A4	a			a	Glutathione conjugation	1/25	0.574148	1	0	0	1.19225	0.661543	GSS
MCAT	a			a	IGF1 receptor signaling through beta-arrestin	1/25	0.574148	1	0	0	1.19225	0.661543	PPP2CA
DPM2	a			a	PIP2 hydrolysis	1/25	0.574148	1	0	0	1.19225	0.661543	DGKZ
TIMM50	a			a	Phosphoinositides and their downstream targets	1/25	0.574148	1	0	0	1.19225	0.661543	EEA1
LAMTOR2	a			a	Regulatory RNA pathways	1/25	0.574148	1	0	0	1.19225	0.661543	POLR2L
COX11	a			a	SHC1 events in ERBB2 signaling	1/25	0.574148	1	0	0	1.19225	0.661543	HRAS
C19orf53	a			a	TPO signaling pathway	1/25	0.574148	1	0	0	1.19225	0.661543	HRAS
COX7A2	a			a	Acute myeloid leukemia	2/57	0.574509	1	0	0	1.04583	0.579643	SPI1;HRAS
BOD1L1	a			a	Inositol phosphate metabolism	2/57	0.574509	1	0	0	1.04583	0.579643	PTEN;PLCD3
SUPT6H	a			a	Mechanism of gene regulation by peroxisome proliferators via PPAR-alpha	2/57	0.574509	1	0	0	1.04583	0.579643	RB1;MRPL11
ZNF708	a			a	Pre-NOTCH expression and processing	2/57	0.574509	1	0	0	1.04583	0.579643	SNW1;TMED2
RP11−349A22,5	a			a	SHP2 signaling	2/57	0.574509	1	0	0	1.04583	0.579643	GNAI3;HRAS
CDKN2C	a			a	Prostate cancer	3/89	0.57793	1	0	0	1.00471	0.550882	RB1;PTEN;HRAS
HOXA10	a			a	Lysosome	4/121	0.582168	1	0	0	0.985331	0.53306	ATP6V0B;ATP6AP1;FUCA1;CLTB
MED4	a			a	Notch signaling pathway	4/121	0.582168	1	0	0	0.985331	0.53306	HES6;SPI1;SNW1;CIR1
GNAI3	a			a	Tryptophan metabolism	2/58	0.584014	1	0	0	1.0278	0.552783	RNF25;HSD17B10
CAPZA1	a			a	Gap junction pathway	3/90	0.585542	1	0	0	0.993542	0.53176	GNAQ;GNAI3;HRAS
ISCA2	a			a	ALK1 pathway	1/26	0.588453	1	0	0	1.14639	0.607886	CSNK2B
ERGIC3	a			a	Acyl chain remodelling of phosphatidylcholine	1/26	0.588453	1	0	0	1.14639	0.607886	PLA2G4C
APLP2	a			a	ERBB2 role in signal transduction and oncology	1/26	0.588453	1	0	0	1.14639	0.607886	HRAS
CHD1	a			a	Inhibition of activated T cell apoptosis by neuropeptides VIP and PACAP	1/26	0.588453	1	0	0	1.14639	0.607886	GNAQ
PITPNB	a			a	Interaction between L1-type proteins and ankyrins	1/26	0.588453	1	0	0	1.14639	0.607886	ANK1
OGFRL1	a			a	Ras signaling pathway	1/26	0.588453	1	0	0	1.14639	0.607886	HRAS
CLTB	a			a	Steroid biosynthesis	1/26	0.588453	1	0	0	1.14639	0.607886	HSD17B7
SENP1	a			a	Caspase cascade in apoptosis	2/59	0.593361	1	0	0	1.01038	0.527371	CASP7;CASP3
COIL	a			a	Integrin signaling pathway	5/155	0.598136	1	0	0	0.961492	0.494146	LRPAP1;RAP1A;ARPC1A;PTEN;HRAS
PSMC3IP	a			a	ADP signalling through P2Y purinoceptor 12	1/27	0.602278	1	0	0	1.10394	0.559735	GNAI3
NUPL1	a			a	Collecting duct acid secretion	1/27	0.602278	1	0	0	1.10394	0.559735	ATP6V1F
PHIP	a			a	EGFR downregulation	1/27	0.602278	1	0	0	1.10394	0.559735	AP2S1
UBR7	a			a	ERK5 role in neuronal survival pathway	1/27	0.602278	1	0	0	1.10394	0.559735	HRAS
RALY	a			a	Kinesins	1/27	0.602278	1	0	0	1.10394	0.559735	KIF5B
ZNF85	a			a	Mammalian calpain regulation of cell motility	1/27	0.602278	1	0	0	1.10394	0.559735	HRAS
PPP1R8	a			a	TNF/stress-related signaling	1/27	0.602278	1	0	0	1.10394	0.559735	MAP4K4
PSMD11	a			a	VEGFR1 pathway	1/27	0.602278	1	0	0	1.10394	0.559735	PGF
THG1L	a			a	RAGE pathway	2/60	0.602551	1	0	0	0.993542	0.503312	CASP3;CYBA
SLAIN1	a			a	Extracellular matrix organization	3/93	0.607846	1	0	0	0.961492	0.478664	COL27A1;P4HB;PPIB
NFYC	a			a	Signaling by ERBB4	3/93	0.607846	1	0	0	0.961492	0.478664	PTEN;HRAS;RBX1
DNAJB12	a			a	Interleukin-1 signaling pathway	4/125	0.607906	1	0	0	0.9538	0.474739	UBE2V2;UBE2J2;UBE2L3;RBX1
CEP290	a			a	Hemostasis pathway	15/468	0.608938	1	0	0	0.955329	0.473881	HSPA5;GNAI3;AK3;DGKZ;PPP2CA;PPP2CB;RAP1A;RAD51C;CAPZA1;KIF5B;GNAQ;CAPZA2;CALU;ORAI1;HRAS
CPNE8	a			a	Androgen receptor proteolysis and transcription regulation	2/61	0.611582	1	0	0	0.977254	0.480522	TMF1;UBA3
SRRD	a			a	Clathrin derived vesicle budding	2/61	0.611582	1	0	0	0.977254	0.480522	GAK;CLINT1
TXN2	a			a	Glucose metabolism	2/61	0.611582	1	0	0	0.977254	0.480522	PPP2CA;PPP2CB
LYPLA2	a			a	Cell cycle: G1/S checkpoint	1/28	0.61564	1	0	0	1.06451	0.516387	RB1
RBM23	a			a	G-protein activation	1/28	0.61564	1	0	0	1.06451	0.516387	GNAI3
SCAMP2	a			a	Interleukin receptor SHC signaling	1/28	0.61564	1	0	0	1.06451	0.516387	HRAS
CYBA	a			a	Nef in HIV-1 replication and disease pathogenesis	1/28	0.61564	1	0	0	1.06451	0.516387	AP2S1
ORAI1	a			a	Circadian rhythm	2/62	0.620456	1	0	0	0.961492	0.45892	PER2;RBX1
VPS25	a			a	G-protein signaling pathways	3/95	0.622264	1	0	0	0.94125	0.446521	GNAQ;GNAI3;HRAS
POLR2J3	a			a	Adherens junction actin cytoskeletal organization	1/29	0.628553	1	0	0	1.0278	0.477244	PVRL4
TIMM17B	a			a	Histidine metabolism	1/29	0.628553	1	0	0	1.0278	0.477244	ASPA
SDHA	a			a	IGF1 pathway	1/29	0.628553	1	0	0	1.0278	0.477244	HRAS
RRP7A	a			a	Post-translational modification: biosynthesis of GPI-anchored proteins	1/29	0.628553	1	0	0	1.0278	0.477244	DPM2
TP53I13	a			a	Mitochondrial pathway of apoptosis: BH3-only Bcl-2 family	3/97	0.636316	1	0	0	0.921843	0.416729	PPP2CA;CSNK2B;NMT1
WDR34	a			a	Biosynthesis of the N-glycan precursor (dolichol lipid-linked oligosaccharide, LLO) and transfer to a nascent protein	1/30	0.641033	1	0	0	0.993542	0.441803	DPM2
CTDNEP1	a			a	CDC42 activity regulation	1/30	0.641033	1	0	0	0.993542	0.441803	ITSN2
UQCRC1	a			a	Gap junction trafficking and regulation	1/30	0.641033	1	0	0	0.993542	0.441803	CLTB
COMTD1	a			a	Inactivation of GSK3 by Akt causes accumulation of beta-catenin in alveolar macrophages	1/30	0.641033	1	0	0	0.993542	0.441803	PPP2CA
BRK1	a			a	MicroRNAs in muscle cell differentiation	1/30	0.641033	1	0	0	0.993542	0.441803	EZH2
FIS1	a			a	Nectin adhesion pathway	1/30	0.641033	1	0	0	0.993542	0.441803	RAP1A
SCAND1	a			a	PDGFA signaling pathway	1/30	0.641033	1	0	0	0.993542	0.441803	HRAS
C19orf43	a			a	Signaling by FGFR1 mutants	1/30	0.641033	1	0	0	0.993542	0.441803	TRIM24
ATP6V1F	a			a	TRAF6-mediated IRF7 activation	1/30	0.641033	1	0	0	0.993542	0.441803	IFIH1
HIST1H1C	a			a	Tumor necrosis factor (TNF) pathway	1/30	0.641033	1	0	0	0.993542	0.441803	CASP3
TCEB2	a			a	Purine metabolism	5/164	0.647776	1	0	0	0.908727	0.394578	NT5C;POLR2J3;POLA2;ITPA;POLR2L
PUF60	a			a	Granule cell survival pathway	3/99	0.649999	1	0	0	0.90322	0.389093	GNAQ;CASP3;PLCD3
WDR18	a			a	Activated NOTCH1 signaling in the nucleus	1/31	0.653094	1	0	0	0.961492	0.409628	MIB2
CYB5A	a			a	Alpha-6 beta-4 integrin signaling pathway	1/31	0.653094	1	0	0	0.961492	0.409628	HRAS
NDUFA12	a			a	CD40/CD40L signaling	1/31	0.653094	1	0	0	0.961492	0.409628	TRAF3
AP2S1	a			a	NF-kappaB activation by non-typeable Hemophilus influenzae	1/31	0.653094	1	0	0	0.961492	0.409628	MAP4K4
FUS	a			a	PD-1 signaling	1/31	0.653094	1	0	0	0.961492	0.409628	TRAC
UFD1L	a			a	Prostaglandin biosynthesis and regulation	1/31	0.653094	1	0	0	0.961492	0.409628	ANXA4
C12orf57	a			a	Ras family activation regulation	1/31	0.653094	1	0	0	0.961492	0.409628	HRAS
CCDC167	a			a	HIF-1 transcriptional activity in hypoxia	2/66	0.654387	1	0	0	0.90322	0.383016	COPS5;NDRG1
TOPBP1	a			a	Signaling by TGF-beta receptor complex	2/66	0.654387	1	0	0	0.90322	0.383016	USP15;STRAP
HMGXB4	a			a	Telomerase regulation	2/67	0.662482	1	0	0	0.889739	0.36636	TERF2IP;TERF1
DNMT1	a			a	Melanogenesis	3/101	0.663311	1	0	0	0.885334	0.363439	GNAQ;GNAI3;HRAS
ATAD5	a			a	Alanine, aspartate and glutamate metabolism	1/32	0.664751	1	0	0	0.931446	0.380349	ASPA
XRCC2	a			a	Glycine, serine and threonine metabolism	1/32	0.664751	1	0	0	0.931446	0.380349	GAMT
RFC5	a			a	Hypothetical network for drug addiction	1/32	0.664751	1	0	0	0.931446	0.380349	TERF2IP
RFC2	a			a	Netrin-mediated signaling events	1/32	0.664751	1	0	0	0.931446	0.380349	PITPNA
MCM5	a			a	Interferon signaling	5/168	0.668555	1	0	0	0.887091	0.357175	HERC5;NUPL1;KPNB1;PSMB8;KPNA1
MCM7	a			a	Fluoropyrimidine activity	1/33	0.676017	1	0	0	0.90322	0.353644	TYMS
MRPL11	a			a	PIP biosynthesis at the plasma membrane	1/33	0.676017	1	0	0	0.90322	0.353644	PTEN
NDUFB3	a			a	NFAT involvement in hypertrophy of the heart	2/69	0.678214	1	0	0	0.86395	0.335465	CALR;HRAS
MRPL37	a			a	G alpha q pathway	2/70	0.685853	1	0	0	0.851607	0.321134	GNAQ;ORAI1
CUEDC2	a			a	Nucleotide metabolism	2/70	0.685853	1	0	0	0.851607	0.321134	NT5C;TYMS
BOLA3	a			a	Pancreatic cancer	2/70	0.685853	1	0	0	0.851607	0.321134	RB1;PGF
NDUFA6	a			a	Cysteine and methionine metabolism	1/34	0.686904	1	0	0	0.876655	0.329237	DNMT1
GINS4	a			a	EGF receptor transactivation by GPCRs in cardiac hypertrophy	1/34	0.686904	1	0	0	0.876655	0.329237	HRAS
POLA2	a			a	EPO receptor signaling	1/34	0.686904	1	0	0	0.876655	0.329237	HRAS
HAT1	a			a	Fatty acid beta oxidation	1/34	0.686904	1	0	0	0.876655	0.329237	ACADVL
SLC43A3	a			a	N-cadherin signaling events	1/34	0.686904	1	0	0	0.876655	0.329237	KIF5B
EXOSC9	a			a	Platelet activation, signaling and aggregation	6/205	0.688916	1	0	0	0.872378	0.325079	RAP1A;HSPA5;GNAQ;CALU;GNAI3;DGKZ
CCDC34	a			a	Bacterial invasion of epithelial cells	2/71	0.693343	1	0	0	0.839613	0.307492	ARPC1A;CLTB
LSM3	a			a	RIG-I-like receptor signaling pathway	2/71	0.693343	1	0	0	0.839613	0.307492	IFIH1;TRAF3
POLR2L	a			a	Arf6 signal transduction regulation	1/35	0.697426	1	0	0	0.851607	0.306884	GNAQ
NDUFS6	a			a	Base excision repair	1/35	0.697426	1	0	0	0.851607	0.306884	PCNA
SRPK1	a			a	Ether lipid metabolism	1/35	0.697426	1	0	0	0.851607	0.306884	PAFAH1B1
HNRNPU	a			a	PIK3C1/AKT pathway	1/35	0.697426	1	0	0	0.851607	0.306884	KPNA1
SNRNP40	a			a	Prion diseases	1/35	0.697426	1	0	0	0.851607	0.306884	HSPA5
TCEB1	a			a	fMLP induced chemokine gene expression in HMC-1 cells	1/35	0.697426	1	0	0	0.851607	0.306884	HRAS
PSMA4	a			a	Sphingolipid metabolism	2/72	0.700684	1	0	0	0.827952	0.2945	CERS5;VAPA
BRIX1	a			a	GM-CSF-mediated signaling events	1/36	0.707596	1	0	0	0.827952	0.286374	HRAS
SNRPA1	a			a	Generation of second messenger molecules	1/36	0.707596	1	0	0	0.827952	0.286374	TRAC
PBRM1	a			a	PI3K/PLC/TRK pathway	1/36	0.707596	1	0	0	0.827952	0.286374	HRAS
NFYB	a			a	Phospholipids as signaling intermediaries	1/36	0.707596	1	0	0	0.827952	0.286374	HRAS
RBM17	a			a	Cap-dependent translation initiation	2/73	0.70788	1	0	0	0.81661	0.282123	EIF2S1;RPL26L1
NUCB2	a			a	Chronic myeloid leukemia	2/73	0.70788	1	0	0	0.81661	0.282123	RB1;HRAS
CTCF	a			a	Signaling by insulin receptor	3/109	0.712857	1	0	0	0.820356	0.27767	ATP6V0B;HRAS;ATP6V1F
SRP9	a			a	Adherens junction cell adhesion	2/74	0.71493	1	0	0	0.805575	0.270327	CSNK2B;PVRL4
EZH2	a			a	Gastric acid secretion	2/74	0.71493	1	0	0	0.805575	0.270327	GNAQ;GNAI3
CSE1L	a			a	RANKL regulation of apoptosis and immune response	2/74	0.71493	1	0	0	0.805575	0.270327	TRAF3;BAK1
KPNB1	a			a	ALK in cardiac myocytes	1/37	0.717423	1	0	0	0.805575	0.267523	RFC1
VRK1	a			a	Activation of NMDA receptor upon glutamate binding and postsynaptic events	1/37	0.717423	1	0	0	0.805575	0.267523	HRAS
BAZ1B	a			a	PI3K/AKT activation	1/37	0.717423	1	0	0	0.805575	0.267523	PTEN
RFC1	a			a	Platelet aggregation (plug formation)	1/37	0.717423	1	0	0	0.805575	0.267523	RAP1A
MTCH2	a			a	Signaling by EGFR in cancer	3/111	0.724326	1	0	0	0.805575	0.259809	PTEN;AP2S1;HRAS
LSM6	a			a	BMAL1-CLOCK/NPAS2 activates circadian expression	1/38	0.726921	1	0	0	0.784375	0.250166	PER2
MRPL36	a			a	Signal transduction through IL-1R	1/38	0.726921	1	0	0	0.784375	0.250166	MAP4K4
DCTPP1	a			a	Signaling events mediated by HDAC class II	1/38	0.726921	1	0	0	0.784375	0.250166	RFXANK
ATP5A1	a			a	Transport of mature mRNAs derived from intronless transcripts	1/38	0.726921	1	0	0	0.784375	0.250166	NUPL1
EMG1	a			a	p38 alpha/beta MAPK downstream pathway	1/38	0.726921	1	0	0	0.784375	0.250166	CSNK2B
PSMB5	a			a	VEGF signaling pathway	2/76	0.728602	1	0	0	0.784375	0.248355	SH2D2A;HRAS
MRPL20	a			a	FRS2-mediated cascade	1/39	0.736101	1	0	0	0.764263	0.234161	HRAS
ZWINT	a			a	GAB1 signalosome	1/39	0.736101	1	0	0	0.764263	0.234161	PTEN
ORC6	a			a	Vitamin A and carotenoid metabolism	1/39	0.736101	1	0	0	0.764263	0.234161	RETSAT
RBX1	a			a	Calcium regulation in the cardiac cell	4/149	0.740651	1	0	0	0.800168	0.240231	GNAQ;GNAI3;CALR;PKIG
SNRPG	a			a	Signaling by SCF-KIT	2/78	0.741714	1	0	0	0.764263	0.228356	PTEN;HRAS
PCNA	a			a	Nuclear signaling by ErbB4	1/40	0.744972	1	0	0	0.745156	0.219381	RBX1
CENPU	a			a	Innate immune system	9/319	0.747027	1	0	0	0.840929	0.24526	HERC5;EEA1;IFIH1;PPP2CA;PPP2CB;TRAF3;CAPZA1;CAPZA2;DDOST
TYMS	a			a	Alpha-M beta-2 integrin signaling	1/41	0.753545	1	0	0	0.726982	0.205712	RAP1A
LAPTM5	b			a	Bioactive peptide-induced signaling pathway	1/41	0.753545	1	0	0	0.726982	0.205712	HRAS
ZFAS1	b			a	FOXM1 transcription factor network	1/41	0.753545	1	0	0	0.726982	0.205712	RB1
CDKN1A	b			a	Fc epsilon receptor I signaling in mast cells	1/41	0.753545	1	0	0	0.726982	0.205712	HRAS
PHLDA3	b			a	Leukocyte transendothelial migration	3/117	0.756585	1	0	0	0.764263	0.213183	RAP1A;GNAI3;CYBA
GADD45A	b			a	MAP kinase signaling pathway	2/81	0.760363	1	0	0	0.735957	0.201622	HRAS;MAP4K4
XPC	b			a	Fatty acid metabolism	1/42	0.76183	1	0	0	0.709673	0.193053	ACADVL
BLOC1S2	b			a	Hexose transport	1/42	0.76183	1	0	0	0.709673	0.193053	NUPL1
FDXR	b			a	Netrin-1 signaling	1/42	0.76183	1	0	0	0.709673	0.193053	PITPNA
DDB2	b			a	Axon guidance	9/325	0.766028	1	0	0	0.825404	0.220001	EFNB1;PITPNA;CSNK2B;RDX;GNAI3;AP2S1;PLXNB2;ANK1;HRAS
TRIAP1	b			a	Regular glucocorticoid receptor pathway	2/82	0.766315	1	0	0	0.726982	0.193495	SPI1;TSG101
SRA1	b			a	Growth hormone receptor signaling	1/43	0.769838	1	0	0	0.693169	0.181316	HRAS
TNFRSF10B	b			a	Insulin secretion regulation by glucagon-like peptide-1	1/43	0.769838	1	0	0	0.693169	0.181316	RAP1A
MDM2	b			a	Porphyrin and chlorophyll metabolism	1/43	0.769838	1	0	0	0.693169	0.181316	HCCS
AEN	b			a	Response to elevated platelet cytosolic calcium	2/83	0.772139	1	0	0	0.718223	0.185726	HSPA5;CALU
PPM1D	b			a	G-protein-mediated events	1/44	0.777576	1	0	0	0.677415	0.17042	GNAI3
PTP4A1	b			a	HNF3A pathway	1/44	0.777576	1	0	0	0.677415	0.17042	NDUFV3
RIOK3	b			a	Lysine degradation	1/44	0.777576	1	0	0	0.677415	0.17042	NSD1
POLH	b			a	PI3K events in ERBB2 signaling	1/44	0.777576	1	0	0	0.677415	0.17042	PTEN
SNHG15	b			a	Myc active pathway	2/85	0.783407	1	0	0	0.701324	0.171195	PDCD10;EIF2S1
RPS27L	b			a	NOD signaling pathway	2/85	0.783407	1	0	0	0.701324	0.171195	CASP7;TRIP6
BAX	b			a	G alpha (z) signaling events	1/45	0.785055	1	0	0	0.662361	0.160292	GNAI3
CD70	b			a	HNF3B pathway	1/45	0.785055	1	0	0	0.662361	0.160292	ACADVL
HLA−B	b			a	Integrin-linked kinase signaling	1/45	0.785055	1	0	0	0.662361	0.160292	PPP1R14A
HLA−A	b			a	Interleukin-3 signaling pathway	1/45	0.785055	1	0	0	0.662361	0.160292	HRAS
PHPT1	b			a	Interleukin-3, interleukin-5, and GM-CSF signaling	1/45	0.785055	1	0	0	0.662361	0.160292	HRAS
GPX1	b			a	Wnt interactions in lipid metabolism and immune response	1/45	0.785055	1	0	0	0.662361	0.160292	IL32
APOBEC3H	b			a	Wnt signaling pathway	6/231	0.791069	1	0	0	0.774189	0.181446	PPP2CA;TLE4;PPP2CB;CSNK2B;PAFAH1B1;RBX1
ACTA2	b			a	Syndecan 1 pathway	1/46	0.792283	1	0	0	0.647962	0.15087	PPIB
TRIM22	b			a	Interleukin-4 regulation of apoptosis	7/267	0.795827	1	0	0	0.781438	0.17846	MCM7;CASP3;RDX;CLTB;NKG7;MCM5;CYTH1
NTPCR	b			a	ABC transporters	1/47	0.799268	1	0	0	0.634176	0.142093	TAP1
H3F3B	b			a	Actions of nitric oxide in the heart	1/47	0.799268	1	0	0	0.634176	0.142093	GNAQ
CLIC1	b			a	Arf6 integrin-mediated signaling pathway	1/49	0.812542	1	0	0	0.608291	0.126274	SCAMP2
AC013394,2	b			a	Ceramide signaling pathway	1/49	0.812542	1	0	0	0.608291	0.126274	MAP4K4
CIRBP	b			a	FoxO family signaling	1/49	0.812542	1	0	0	0.608291	0.126274	RBL2
HLA−C	b			a	G alpha 12 pathway	1/49	0.812542	1	0	0	0.608291	0.126274	HRAS
UBXN1	b			a	Glycerolipid metabolism	1/49	0.812542	1	0	0	0.608291	0.126274	DGKZ
SAP18	b			a	Generic transcription pathway	10/377	0.816767	1	0	0	0.790617	0.160022	ZNF561;ZNF708;SNW1;ZNF195;MED10;MED4;MED27;MED6;ZFP90;ZNF563
APOBEC3G	b			a	Aquaporin-mediated transport	1/50	0.818846	1	0	0	0.596125	0.119141	AQP3
POU2F2	b			a	Type 2 diabetes mellitus	1/50	0.818846	1	0	0	0.596125	0.119141	SURF1
LENG1	b			a	Glutathione metabolism	1/51	0.824939	1	0	0	0.584436	0.112472	GSS
MRPL49	b			a	Drug metabolism: other enzymes	1/52	0.830827	1	0	0	0.573197	0.106232	ITPA
RNF114	b			a	Pyruvate metabolism	1/52	0.830827	1	0	0	0.573197	0.106232	PDHA1
C10orf32	b			a	Immune system signaling by interferons, interleukins, prolactin, and growth hormones	7/280	0.833252	1	0	0	0.745156	0.135931	HERC5;HRAS;NUPL1;PSMB8;KPNB1;KPNA1;RBX1
ASCC3	b			a	Amyotrophic lateral sclerosis (ALS)	1/53	0.836518	1	0	0	0.562382	0.100389	CASP3
GPR137	b			a	GABA A and B receptor activation	1/53	0.836518	1	0	0	0.562382	0.100389	GNAI3
STX5	b			a	Kit receptor signaling pathway	1/54	0.842017	1	0	0	0.551968	0.0949135	HRAS
BNIP1	b			a	Adrenergic pathway	3/137	0.8426	1	0	0	0.652692	0.111782	GNAQ;PLCD3;HRAS
TMEM11	b			a	Steroid hormone biosynthesis	1/56	0.852468	1	0	0	0.532255	0.0849583	HSD17B7
IP6K2	b			a	Thromboxane A2 receptor signaling	1/56	0.852468	1	0	0	0.532255	0.0849583	GNAQ
STK17A	b			a	Integrin-mediated cell adhesion	2/100	0.853316	1	0	0	0.596125	0.0945605	RAP1A;HRAS
PLK2	b			a	GnRH signaling pathway	2/101	0.857155	1	0	0	0.590223	0.0909752	GNAQ;HRAS
FAS	b			a	Pancreatic secretion	2/101	0.857155	1	0	0	0.590223	0.0909752	RAP1A;GNAQ
CCDC174	b			a	Activation of mRNA upon binding of the cap-binding complex and eIFs, and subsequent binding to 43S	1/57	0.857431	1	0	0	0.522917	0.0804319	EIF2S1
FAM212B	b			a	PI3K cascade	1/57	0.857431	1	0	0	0.522917	0.0804319	PTEN
BBC3	b			a	Pathogenic Escherichia coli infection	1/57	0.857431	1	0	0	0.522917	0.0804319	ARPC1A
JUN	b			a	ATF2 transcription factor network	1/59	0.866864	1	0	0	0.505191	0.0721783	RB1
SERTAD1	b			a	Natural killer cell receptor signaling pathway	1/60	0.871344	1	0	0	0.496771	0.0684147	HRAS
PPP1R15A	b			a	Selenium pathway	1/60	0.871344	1	0	0	0.496771	0.0684147	RFK
RGS16	b			a	Amoebiasis	2/105	0.871607	1	0	0	0.567738	0.0780165	GNAQ;CASP3
ATF3	b			a	Cytochrome P450 pathway	1/61	0.875673	1	0	0	0.488627	0.0648713	CYB5A
IER5	b			a	Leptin signaling pathway	1/61	0.875673	1	0	0	0.488627	0.0648713	HRAS
B2M	b			a	Colorectal cancer	1/62	0.879857	1	0	0	0.480746	0.0615335	CASP3
LGALS1	b			a	Shigellosis	1/62	0.879857	1	0	0	0.480746	0.0615335	ARPC1A
ARPC3	b			a	Signaling events mediated by focal adhesion kinase	1/62	0.879857	1	0	0	0.480746	0.0615335	RAP1A
TNFSF4	b			a	G alpha i pathway	2/108	0.881551	1	0	0	0.551968	0.0695881	RAP1A;HRAS
DCTN3	b			a	Folate metabolism	1/63	0.8839	1	0	0	0.473115	0.0583877	RFK
CCNG1	b			a	Transmission across chemical synapses	4/190	0.884579	1	0	0	0.6275	0.0769591	NSF;GNAI3;AP2S1;HRAS
ZNF92	b			a	Signaling by interleukins	2/109	0.884704	1	0	0	0.546904	0.066997	HRAS;RBX1
SLU7	b			a	Interferon alpha/beta signaling	1/64	0.887808	1	0	0	0.465723	0.0554211	PSMB8
DPF2	b			a	Retinol metabolism	1/65	0.891584	1	0	0	0.458558	0.0526222	RETSAT
PSMD4	b			a	Myometrial relaxation and contraction pathways	3/155	0.896169	1	0	0	0.576895	0.063243	GNAQ;PKIG;DGKZ
PMAIP1	b			a	G alpha 13 pathway	1/67	0.898759	1	0	0	0.44487	0.0474853	RDX
EIF5	b			a	SIDS susceptibility pathways	1/67	0.898759	1	0	0	0.44487	0.0474853	CTCF
HNRNPH1	b			a	Oncostatin M	7/311	0.900682	1	0	0	0.67088	0.0701764	ECM1;HSPA5;MCM7;KIF5B;CHI3L2;KRT10;PGF
BUD31	b			a	Developmental biology	10/420	0.901205	1	0	0	0.709673	0.0738217	MED10;RDX;PITPNA;CSNK2B;AP2S1;MED4;MED27;ANK1;HRAS;MED6
NFKB2	b			a	CD8/T cell receptor downstream pathway	1/68	0.902167	1	0	0	0.438327	0.0451281	HRAS
CD40	b			a	Vascular smooth muscle contraction	2/116	0.904688	1	0	0	0.513901	0.051475	PPP1R14A;GNAQ
RELB	b			a	Phase I of biological oxidations: functionalization of compounds	1/69	0.905461	1	0	0	0.431975	0.0429	SMOX
IL4I1	b			a	CDC42 signaling events	1/70	0.908643	1	0	0	0.425804	0.040793	HRAS
JUND	b			a	NCAM signaling for neurite out-growth	1/70	0.908643	1	0	0	0.425804	0.040793	HRAS
EIF1B	b			a	Signaling events mediated by HDAC class I	1/70	0.908643	1	0	0	0.425804	0.040793	PRMT5
RSRC2	b			a	Signaling events mediated by VEGFR1 and VEGFR2	1/70	0.908643	1	0	0	0.425804	0.040793	SH2D2A
PLK3	b			a	Interleukin-6 signaling pathway	1/71	0.911719	1	0	0	0.419806	0.0387999	HRAS
ARF4	b			a	Mitochondrial pathway of apoptosis: multidomain Bcl-2 family	1/71	0.911719	1	0	0	0.419806	0.0387999	BAK1
SNHG12	b			a	Phase II of biological oxidations: conjugation	1/71	0.911719	1	0	0	0.419806	0.0387999	GSS
PSMD8	b			a	Viral myocarditis	1/71	0.911719	1	0	0	0.419806	0.0387999	CASP3
LIMD2	b			a	Leishmaniasis	1/72	0.914692	1	0	0	0.413976	0.0369136	CYBA
DAD1	b			a	Signaling by PDGF	2/122	0.919193	1	0	0	0.488627	0.0411713	PTEN;HRAS
EDF1	b			a	Seven transmembrane receptor signaling through beta-arrestin	1/74	0.92034	1	0	0	0.402787	0.0334364	PPP2CA
MYL6	b			a	Wnt/calcium/cyclic GMP pathway	1/74	0.92034	1	0	0	0.402787	0.0334364	PLCD3
C19orf48	b			a	Glycolysis and gluconeogenesis	1/75	0.923022	1	0	0	0.397417	0.0318339	PDHA1
HLA−E	b			a	Neurotrophin signaling pathway	2/126	0.927681	1	0	0	0.473115	0.0355153	RAP1A;HRAS
UBE2A	b			a	Fc epsilon receptor I signaling pathway	1/79	0.93288	1	0	0	0.377294	0.026214	HRAS
DCAF15	b			a	Metapathway biotransformation	3/174	0.934396	1	0	0	0.513901	0.0348706	NAA20;GSS;GAL3ST4
MED19	b			a	Nuclear beta-catenin signaling and target gene transcription regulation	1/80	0.935141	1	0	0	0.372578	0.0249845	TLE4
NEU1	b			a	SMAD2/3 nuclear pathway	1/82	0.939436	1	0	0	0.363491	0.0227091	ZBTB17
IL2RG	b			a	Adipogenesis	2/133	0.940546	1	0	0	0.448214	0.0274733	RB1;RBL2
MAP2K3	b			a	Calcium signaling pathway	3/178	0.940577	1	0	0	0.502353	0.0307749	GNAQ;PLCD3;SLC25A4
ZBTB21	b			a	T cell signal transduction	1/83	0.941477	1	0	0	0.359112	0.0216565	HRAS
PRPF38A	b			a	Cell junction organization	1/84	0.943448	1	0	0	0.354836	0.0206564	PVRL4
MRPL10	b			a	Integrin cell surface interactions	1/85	0.945353	1	0	0	0.350662	0.0197059	RAP1A
RFNG	b			a	Natural killer cell-mediated cytotoxicity	2/137	0.946889	1	0	0	0.435128	0.0237466	CASP3;HRAS
CHMP2A	b			a	Actin cytoskeleton regulation	4/226	0.94775	1	0	0	0.527544	0.0283104	RDX;ARPC1A;BRK1;HRAS
CLK4	b			a	Biological oxidations	2/139	0.949813	1	0	0	0.428867	0.0220824	SMOX;GSS
TSSC4	b			a	Salivary secretion	1/89	0.952355	1	0	0	0.334902	0.0163492	GNAQ
NUDT16L1	b			a	Toll-like receptor signaling pathway regulation	2/142	0.953914	1	0	0	0.419806	0.0198074	CUEDC2;TRAF3
RP9	b			a	MAPK signaling pathway	6/314	0.954501	1	0	0	0.569546	0.0265216	CASP7;RAP1A;HSPA5;CASP3;HRAS;MAP4K4
STARD4	b			a	Chemokine signaling pathway	3/189	0.954902	1	0	0	0.473115	0.0218327	RAP1A;GNAI3;HRAS
BRF2	b			a	Focal adhesion	4/233	0.955531	1	0	0	0.511695	0.0232758	RAP1A;PTEN;HRAS;PGF
TRAPPC2P1	b			a	Insulin signaling pathway	5/277	0.957709	1	0	0	0.538019	0.0232488	EIF2B2;KIF5B;PTEN;HRAS;MAP4K4
ZC3H7A	b			a	Cell surface interactions at the vascular wall	1/94	0.95986	1	0	0	0.317088	0.0129904	HRAS
FBXW4	b			a	ERBB signaling pathway	1/94	0.95986	1	0	0	0.317088	0.0129904	HRAS
C16orf87	b			a	Fc gamma receptor-mediated phagocytosis	1/94	0.95986	1	0	0	0.317088	0.0129904	ARPC1A
GPR108	b			a	Class B GPCRs (secretin family receptors)	1/95	0.961213	1	0	0	0.31375	0.0124117	CD97
CYB561A3	b			a	Interferon-gamma signaling pathway	1/97	0.963784	1	0	0	0.307281	0.011335	RAP1A
TNIP1	b			a	TGF-beta regulation of extracellular matrix	12/565	0.968601	1	0	0	0.633053	0.0201962	RB1;RBL2;GABARAPL2;CYB5A;OXA1L;CUL5;ASNA1;PLA2G4C;PTEN;SSR1;TAP1;MCM5
CDC5L	b			a	Gastrin-CREB signaling pathway via PKC and MAPK	3/206	0.970842	1	0	0	0.434072	0.012845	GNAQ;HRAS;DGKZ
CCDC94	b			a	Interleukin-4 signaling pathway	1/104	0.971514	1	0	0	0.286599	0.00828265	SPI1
MRPL54	b			a	Fibroblast growth factor receptor pathway	1/105	0.972474	1	0	0	0.283869	0.00792321	HRAS
ARPC2	b			a	Antigen-activated B-cell receptor generation of second messengers	3/211	0.974405	1	0	0	0.423786	0.0109882	PTEN;ORAI1;HRAS
RABL5	b			a	Cytoplasmic ribosomal proteins	1/108	0.975167	1	0	0	0.275984	0.00694017	RPL26L1
MRPL32	b			a	Epidermal growth factor receptor (EGFR) pathway	1/111	0.977596	1	0	0	0.268525	0.00608454	HRAS
EIF6	b			a	Immunoregulatory interactions between a lymphoid and a non-lymphoid cell	1/119	0.982975	1	0	0	0.250473	0.00430102	TRAC
SIRT6	b			a	G alpha s pathway	1/120	0.98355	1	0	0	0.248385	0.00412005	RAP1A
RNF40	b			a	Interleukin-1 regulation of extracellular matrix	1/120	0.98355	1	0	0	0.248385	0.00412005	CHI3L2
SSSCA1	b			a	p75 neurotrophin receptor-mediated signaling	1/124	0.98566	1	0	0	0.240373	0.00347181	CASP3
ZNF622	b			a	G alpha (s) signaling events	1/125	0.986144	1	0	0	0.23845	0.00332697	GNAI3
RNMTL1	b			a	Carbohydrate metabolism	3/235	0.986467	1	0	0	0.380505	0.00518471	PPP2CA;PPP2CB;NUPL1
TIMM22	b			a	Neuronal system	4/283	0.986697	1	0	0	0.42129	0.00564187	NSF;GNAI3;AP2S1;HRAS
UPF3B	b			a	Cell-cell communication	1/129	0.987923	1	0	0	0.231056	0.00280753	PVRL4
TRAF2	b			a	TNF-alpha effects on cytokine activity, cell motility, and apoptosis	1/135	0.990172	1	0	0	0.220787	0.00218065	DDR1
SMG9	b			a	T cell receptor signaling pathway	1/139	0.991434	1	0	0	0.214434	0.0018448	HRAS
TMBIM6	b			a	EGFR1 pathway	1/152	0.99452	1	0	0	0.196094	0.00107751	IGBP1
EWSR1	b			a	G alpha (i) signaling events	1/199	0.998911	1	0	0	0.14978	0.000163139	GNAI3
DECR1	b			a	Jak-STAT signaling pathway	1/199	0.998911	1	0	0	0.14978	0.000163139	IL10RB
ZNF24	b			a	Transmembrane transport of small molecules	4/432	0.999752	1	0	0	0.275984	6.85509e-05	ATP6V0B;AQP3;NUPL1;ATP6V1F
RBM22	b			a	SLC-mediated transmembrane transport	1/251	0.999817	1	0	0	0.11875	2.17886e-05	NUPL1
ARPC4	b			a	Cytokine-cytokine receptor interaction	1/265	0.999886	1	0	0	0.112476	1.28584e-05	IL10RB
NOSIP	b			a	Signal transduction	12/1020	0.999993	1	0	0	0.350662	2.37547e-06	CD97;ATP6V0B;CUL5;GNAQ;CASP3;AP2S1;MIB2;GNAI3;DGKZ;HRAS;DNAL4;ATP6V1F
POLR2C	b			a	Signaling by GPCR	7/977	0.999995	1	0	0	0.213556	1.04275e-06	PPP2CA;CD97;PPP2CB;GNAQ;GNAI3;DGKZ;HRAS
ENSA	b			a	GPCR ligand binding	1/410	0.999996	1	0	0	0.0726982	3.21836e-07	CD97
CDK2AP2	b
NOTCH1	b			b	p53 signaling pathway	19/139	3.6024e-14	5.43963e-11	0	0	10.239	316.944	PLK3;DDX5;JUN;CDKN1A;GPX1;CD82;GADD45A;TNFRSF10B;RPS27L;TRIAP1;BBC3;DDB2;CCNG1;FDXR;MDM2;PMAIP1;BAX;FAS;ATF3
CLK3	b			b	Apoptosis	21/242	1.30391e-11	9.84452e-09	0	0	6.50014	162.913	JUN;PSMD13;BAD;TNFRSF10B;TRAF2;NFKB1;BBC3;PSMB9;PSMD8;PSMB7;PSMB4;PSMD4;PSMC3;PSMC4;PSMC2;MDM2;IRF7;FAS;PMAIP1;BAX;NFKBIB
HLA−F	b			b	Downstream signaling events Of B cell receptor (BCR)	14/98	4.87717e-11	2.45484e-08	0	0	10.7009	254.081	CDKN1A;PSMD13;BAD;NFKB1;PSMB9;PSMD8;PSMB7;PSMB4;PSMD4;PSMC3;PSMC4;PSMC2;MDM2;NFKBIB
SP2	b			b	Signaling by the B cell receptor (BCR)	16/151	1.99157e-10	7.51816e-08	0	0	7.9371	177.29	CDKN1A;PSMD13;BAD;NFKB1;PSMB9;PSMD8;PSMB7;PSMB4;PSMD4;PSMC3;PSMC4;PSMC2;MDM2;IGLC3;IGLC2;NFKBIB
POLDIP3	b			b	Activation of NF-kappaB in B cells	11/68	1.5286e-09	4.61637e-07	0	0	12.1172	245.966	PSMD8;PSMB7;PSMB4;PSMD4;PSMC3;PSMD13;PSMC4;PSMC2;NFKB1;PSMB9;NFKBIB
TOX4	b			b	TAp63 pathway	10/55	2.61972e-09	6.59296e-07	0	0	13.6193	269.121	CDKN1A;TRAF4;GADD45A;FDXR;MDM2;PMAIP1;BAX;FAS;AEN;BBC3
SDF4	b			b	Apoptosis regulation	11/78	6.89442e-09	1.48722e-06	0	0	10.5637	198.519	PSMD8;PSMB7;CDKN1A;PSMB4;PSMD4;PSMC3;PSMD13;PSMC4;PSMC2;MDM2;PSMB9
YIPF3	b			b	Destabilization of mRNA by AUF1 (hnRNP D0)	10/66	1.66113e-08	3.13539e-06	0	0	11.3494	203.305	PSMD8;PSMB7;PSMB4;PSMD4;APOBEC3G;PSMC3;PSMD13;PSMC4;PSMC2;PSMB9
TFPT	b			b	Immune system	37/998	1.81027e-08	3.03723e-06	0	0	2.77709	49.5078	CD40;CDKN1A;PSMD13;DCTN3;RNF19B;IL2RG;PSMD8;PSMB7;PSMB4;PSMD4;RPS6KA1;IGLC3;IGLC2;B2M;RAE1;IP6K2;MAP2K3;JUN;BAD;TRAF2;UBE2A;NFKB1;PSMB9;NFKB2;DNM2;CYLD;PSMC3;PSMC4;TNIP2;PSMC2;MDM2;IRF7;SUGT1;SQSTM1;DZIP3;UBE2M;NFKBIB
DRG2	b			b	MicroRNA regulation of DNA damage response	10/70	2.98043e-08	4.50045e-06	0	0	10.7009	185.432	CDKN1A;GADD45A;CCNG1;MDM2;PMAIP1;TNFRSF10B;BAX;FAS;BBC3;DDB2
ING3	b			b	Cyclin A-Cdk2-associated events at S phase entry	10/72	3.93527e-08	5.40206e-06	0	0	10.4037	177.39	PSMD8;PSMB7;CDKN1A;PSMB4;PSMD4;PSMC3;PSMD13;PSMC4;PSMC2;PSMB9
ATP5SL	b			b	T cell receptor regulation of apoptosis	27/603	4.34923e-08	5.47279e-06	0	0	3.35402	56.8529	CDKN1A;SLC3A2;TRIAP1;BBC3;RELB;LGALS1;CCL4;PMAIP1;PLK3;JUN;JUND;VBP1;PLK2;TNFRSF9;TNFRSF10B;UBE2A;RHOC;NFKB1;PSMB9;EWSR1;DAD1;IRF7;FAS;TMBIM6;LCP1;ATF3;UBE2M
BABAM1	b			b	p53 activity regulation	12/118	6.0918e-08	7.07586e-06	0	0	7.6176	126.557	CDKN1A;CD82;GADD45A;CCNG1;MDM2;PMAIP1;TNFRSF10B;BAX;FAS;PPM1D;BBC3;DDB2
BAD	b			b	Autodegradation of Cdh1 by Cdh1-APC/C	9/58	7.07961e-08	7.63587e-06	0	0	11.6234	191.361	PSMD8;PSMB7;PSMB4;PSMD4;PSMC3;PSMD13;PSMC4;PSMC2;PSMB9
VDAC2	b			b	HIV infection	15/200	8.32987e-08	8.3854e-06	0	0	5.61798	91.5777	APOBEC3G;PSMD13;PSMB9;PSMD8;PSMB7;PSMB4;PSMD4;PSMC3;PSMC4;POLR2C;PSMC2;B2M;RAE1;POLR2J;NELFE
FBRS	b			b	Antigen processing: cross presentation	10/79	9.74113e-08	9.19319e-06	0	0	9.48182	153.078	PSMD8;PSMB7;PSMB4;PSMD4;PSMC3;PSMD13;PSMC4;PSMC2;B2M;PSMB9
BRD2	b			b	Licensing factor removal from origins	9/61	1.11337e-07	9.88937e-06	0	0	11.0518	176.946	PSMD8;PSMB7;PSMB4;PSMD4;PSMC3;PSMD13;PSMC4;PSMC2;PSMB9
CYLD	b			b	TP53 network	6/19	1.25493e-07	1.05275e-05	0	0	23.6546	375.896	CDKN1A;GADD45A;MDM2;BAX;PMAIP1;BBC3
EMP3	b			b	Proteasome degradation	9/63	1.48457e-07	1.17984e-05	0	0	10.7009	168.25	PSMD8;PSMB7;PSMB4;PSMD4;PSMC3;PSMD13;PSMC4;PSMC2;PSMB9
ADRM1	b			b	HIV factor interactions with host	12/128	1.50547e-07	1.13663e-05	0	0	7.02247	110.316	PSMD8;PSMB7;PSMB4;PSMD4;APOBEC3G;PSMC3;PSMD13;PSMC4;PSMC2;B2M;RAE1;PSMB9
OPTN	b			b	Ubiquitin-mediated degradation of phosphorylated Cdc25A	9/64	1.70752e-07	1.22779e-05	0	0	10.5337	164.147	PSMD8;PSMB7;PSMB4;PSMD4;PSMC3;PSMD13;PSMC4;PSMC2;PSMB9
CD82	b			b	Huntington's disease	14/184	1.89775e-07	1.30255e-05	0	0	5.6994	88.212	GPX1;SDHD;ATP5F1;BBC3;ATP5B;CREB3;NDUFS7;POLR2C;NDUFS3;VDAC2;BAX;UQCRC2;CYC1;POLR2J
DUSP10	b			b	DNA replication pre-Initiation	10/88	2.7468e-07	1.80333e-05	0	0	8.51209	128.598	PSMD8;PSMB7;CDKN1A;PSMB4;PSMD4;PSMC3;PSMD13;PSMC4;PSMC2;PSMB9
IGLC3	b			b	Hypoxia and p53 in the cardiovascular system	6/23	4.46426e-07	2.80876e-05	0	0	19.5408	285.725	CDKN1A;GADD45A;MDM2;BAX;UBE2A;NFKBIB
TFEB	b			b	Cell cycle checkpoints	11/117	4.86064e-07	2.93583e-05	0	0	7.04248	102.376	PSMD8;PSMB7;CDKN1A;PSMB4;PSMD4;PSMC3;PSMD13;PSMC4;PSMC2;MDM2;PSMB9
NUDT15	b			b	Degradation of beta-catenin by the destruction complex	9/73	5.42114e-07	3.14843e-05	0	0	9.23503	133.241	PSMD8;PSMB7;PSMB4;PSMD4;PSMC3;PSMD13;PSMC4;PSMC2;PSMB9
SWAP70	b			b	TNF-alpha signaling pathway	10/101	1.00428e-06	5.61654e-05	0	0	7.41647	102.431	MAP2K3;CYLD;JUN;BAD;BAX;TRAF2;SQSTM1;NFKB1;NFKB2;NFKBIB
ALAS1	b			b	APC/C-mediated degradation of cell cycle proteins	9/82	1.47398e-06	7.94896e-05	0	0	8.22143	110.394	PSMD8;PSMB7;PSMB4;PSMD4;PSMC3;PSMD13;PSMC4;PSMC2;PSMB9
SLC39A1	b			b	TNF-alpha effects on cytokine activity, cell motility, and apoptosis	11/135	2.02929e-06	0.000105663	0	0	6.10348	80.0034	CD40;NOTCH1;GPX1;TRAF4;CD70;CCL4;PMAIP1;TNFRSF10B;OPTN;NFKB2;RELB
STX4	b			b	mRNA stability regulation by proteins that bind AU-rich elements	9/86	2.20801e-06	0.000111136	0	0	7.83904	102.091	PSMD8;PSMB7;PSMB4;PSMD4;PSMC3;PSMD13;PSMC4;PSMC2;PSMB9
CREB3	b			b	Adaptive immune system	24/606	2.23981e-06	0.000109101	0	0	2.96659	38.5927	CD40;CDKN1A;BAD;PSMD13;DCTN3;RNF19B;UBE2A;NFKB1;PSMB9;DNM2;PSMD8;PSMB7;PSMB4;PSMC3;PSMD4;PSMC4;PSMC2;MDM2;IGLC3;IGLC2;B2M;DZIP3;UBE2M;NFKBIB
ZNF593	b			b	S phase	10/112	2.60147e-06	0.000122757	0	0	6.68807	86.0048	PSMD8;PSMB7;CDKN1A;PSMB4;PSMD4;PSMC3;PSMD13;PSMC4;PSMC2;PSMB9
SYNGR2	b			b	HIF-1 degradation in normoxia	9/88	2.6804e-06	0.000122649	0	0	7.66088	98.2856	PSMD8;PSMB7;PSMB4;PSMD4;PSMC3;PSMD13;PSMC4;PSMC2;PSMB9
FAM133B	b			b	Thymic stromal lymphopoietin (TSLP) pathway	9/90	3.23726e-06	0.000143772	0	0	7.49064	94.6875	CD40;PSMB4;CD82;TNFRSF9;TNFSF4;CCL4;IL2RG;TNFRSF4;PSMB9
UBE2M	b			b	Tricarboxylic acid (TCA) cycle and respiratory electron transport	10/117	3.86755e-06	0.000166857	0	0	6.40225	79.7906	ATP5B;NDUFS7;NDUFB11;NDUFS3;DLST;SUCLG1;SDHD;UQCRC2;CYC1;ATP5F1
ABCF1	b			b	4-1BB-dependent immune response	5/20	5.37393e-06	0.000225407	0	0	18.7266	227.228	MAP2K3;JUN;TNFRSF9;TRAF2;NFKB1
SQSTM1	b			b	Antigen presentation: folding, assembly, and peptide loading of class I MHC proteins	14/255	9.11052e-06	0.000371808	0	0	4.11251	47.7301	PSMD13;RNF19B;UBE2A;PSMB9;PSMD8;PSMB7;PSMB4;PSMD4;PSMC3;PSMC4;PSMC2;B2M;DZIP3;UBE2M
IRF7	b			b	Apoptosis modulation and signaling	8/80	1.14785e-05	0.000456118	0	0	7.49064	85.2063	JUN;BAD;PMAIP1;TNFRSF10B;BAX;FAS;NFKB1;BBC3
NBPF10	b			b	Respiratory electron transport, ATP biosynthesis by chemiosmotic coupling, and heat production by uncoupling proteins	8/81	1.25909e-05	0.000487494	0	0	7.39816	83.47	ATP5B;NDUFS7;NDUFB11;NDUFS3;SDHD;UQCRC2;CYC1;ATP5F1
EPC1	b			b	Mitotic G1-G1/S phases	10/135	1.3841e-05	0.000522496	0	0	5.54862	62.0773	PSMD8;PSMB7;CDKN1A;PSMB4;PSMD4;PSMC3;PSMD13;PSMC4;PSMC2;PSMB9
ERVK3−1	b			b	TWEAK signaling pathway	6/42	1.87552e-05	0.00069074	0	0	10.7009	116.469	JUN;TRAF2;NFKB1;RELB;NFKB2;NFKBIB
ARID5A	b			b	Toll-like receptor signaling pathway regulation	10/142	2.15157e-05	0.00077354	0	0	5.2751	56.69	MAP2K3;CYLD;JUN;CD40;NEU1;CCL4;IRF7;SQSTM1;NFKB1;NFKB2
TPGS1	b			b	DNA replication	12/207	2.33587e-05	0.00082027	0	0	4.3424	46.3097	PSMD8;PSMB7;CDKN1A;PSMB4;PSMD4;PSMC3;PSMC4;PSMD13;PSMC2;PMF1;NSL1;PSMB9
PSMB4	b			b	Antigen-activated B-cell receptor generation of second messengers	12/211	2.8216e-05	0.00096832	0	0	4.26008	44.627	JUN;CD40;BAD;RPS6KA1;IGLC3;FAS;IGLC2;POU2F2;NFKB1;POLH;NFKB2;NFKBIB
VPS72	b			b	Alternative NF-kappaB pathway	3/6	4.56737e-05	0.00153261	0	0	37.4532	374.307	NFKB1;NFKB2;RELB
NDUFB11	b			b	Toll receptor cascades	10/159	5.66543e-05	0.00185974	0	0	4.71109	46.0676	MAP2K3;JUN;RPS6KA1;IRF7;UBE2A;NFKB1;NFKB2;NFKBIB;UBE2M;DNM2
USE1	b			b	Inactivation of BCL-2 by BH3-only proteins	3/7	7.91395e-05	0.00254257	0	0	32.1027	303.188	BAD;PMAIP1;BBC3
COPZ1	b			b	RANKL signaling pathway	6/54	8.07701e-05	0.00254089	0	0	8.32293	78.4345	JUN;TRAF2;SQSTM1;NFKB1;RELB;NFKB2
RPS6KA1	b			b	p73 transcription factor network	7/79	8.92519e-05	0.00275042	0	0	6.63727	61.8863	PLK3;CDKN1A;MDM2;BAX;FAS;AEN;BBC3
RHOC	b			b	Disease	22/674	0.000111336	0.00336234	0	0	2.44501	22.2569	CDKN1A;APOBEC3G;BAD;PSMD13;PSMB9;PSMD8;IL4I1;PSMB7;PSMB4;PSMC3;PSMD4;PSMC4;POLR2C;PSMC2;MDM2;STX5;STX4;B2M;RAE1;POLR2J;ATF3;NELFE
RAB13	b			b	ATF2 transcription factor network	6/59	0.000133279	0.00394611	0	0	7.6176	67.9723	JUN;CSRP2;DUSP10;JUND;GADD45A;ATF3
ANAPC16	b			b	Activation of pro-caspase 8	3/9	0.000186204	0.00540708	0	0	24.9688	214.449	FAS;TNFRSF10B;TRAF2
PQBP1	b			b	TRAF6 mediated NF-kB activation	4/22	0.000187953	0.00535488	0	0	13.6193	116.845	TRAF2;NFKB1;NFKB2;NFKBIB
UQCRC2	b			b	BDNF signaling pathway	12/261	0.000214182	0.00598917	0	0	3.44397	29.097	JUN;CDKN1A;PSMB4;GADD45A;HNRNPH1;PLK2;POLR2C;DLST;BAX;EMP3;CLIC1;ATF3
SUGT1	b			b	Interleukin-12-mediated signaling events	6/65	0.000228555	0.00627487	0	0	6.91443	57.9688	MAP2K3;IL2RG;B2M;NFKB1;RELB;NFKB2
RTFDC1	b			b	Proteasome complex	4/24	0.000267355	0.00720903	0	0	12.4844	102.708	PSMB7;PSMB4;PSMD4;UBE2A
ERCC1	b			b	Interleukin-1 signaling pathway	8/125	0.000278151	0.00736855	0	0	4.79401	39.2502	MAP2K3;JUN;TNIP2;UBE2A;SQSTM1;NFKB1;NFKBIB;UBE2M
PSMB9	b			b	Amino acid metabolism	10/195	0.000303042	0.00788955	0	0	3.84135	31.1212	PSMD8;PSMB7;PSMB4;PSMD4;PSMC3;PSMC4;PSMD13;PSMC2;DLST;PSMB9
DZIP3	b			b	Senescence and autophagy	7/99	0.000365665	0.00935854	0	0	5.29641	41.9147	MAP2K3;JUN;CDKN1A;MDM2;IRF7;SLC39A1;SQSTM1
DNM2	b			b	Granule cell survival pathway	7/99	0.000365665	0.00920256	0	0	5.29641	41.9147	MAP2K3;CREB3;JUN;POLR2C;BAX;CYC1;POLR2J
COPE	b			b	Innate immune system	13/319	0.000380343	0.00941506	0	0	3.05261	24.0376	MAP2K3;JUN;TRAF2;NFKB1;NFKB2;DNM2;CYLD;RPS6KA1;IRF7;IGLC3;SUGT1;IGLC2;NFKBIB
RNF19B	b			b	Parkinson's disease	8/131	0.000382	0.00930356	0	0	4.57443	36.0012	ATP5B;NDUFS7;NDUFS3;VDAC2;SDHD;UQCRC2;CYC1;ATP5F1
CCDC50	b			b	Cell cycle: G2/M checkpoint	4/27	0.000427893	0.0102558	0	0	11.0972	86.0773	CDKN1A;GADD45A;RPS6KA1;MDM2
FBXL6	b			b	TNF/stress-related signaling	4/27	0.000427893	0.0100956	0	0	11.0972	86.0773	MAP2K3;JUN;TRAF2;NFKB1
MYNN	b			b	ATM pathway	5/48	0.000437544	0.0101645	0	0	7.80275	60.349	CDKN1A;JUN;GADD45A;MDM2;NFKB1
TMEM259	b			b	Alzheimer's disease	9/169	0.000459005	0.0105015	0	0	3.9891	30.662	ATP5B;NDUFS7;BAD;NDUFS3;FAS;SDHD;UQCRC2;CYC1;ATP5F1
EDC3	b			b	Salmonella infection	3/12	0.0004734	0.0106692	0	0	18.7266	143.363	ARPC2;ARPC3;ARPC4
FAM175B	b			b	RIG-I/MDA5-mediated induction of interferon-alpha/beta pathways	6/76	0.000535401	0.0118891	0	0	5.91366	44.5446	CYLD;IRF7;TRAF2;NFKB1;NFKB2;NFKBIB
DNTTIP1	b			b	Death receptor signaling	3/13	0.000609362	0.0133353	0	0	17.2861	127.971	TNFRSF10B;FAS;TRAF2
ZCCHC10	b			b	Apoptosis intrinsic pathway	4/30	0.000647508	0.0139677	0	0	9.98752	73.3321	BAD;PMAIP1;BAX;BBC3
CDK5RAP1	b			b	Tumor necrosis factor (TNF) pathway	4/30	0.000647508	0.0137709	0	0	9.98752	73.3321	JUN;TRAF2;NFKB1;NFKB2
HSCB	b			b	CD40/CD40L signaling	4/31	0.000735698	0.0154292	0	0	9.66534	69.7324	CD40;JUN;TRAF2;NFKB1
PSMC4	b			b	AKT phosphorylation of cytosolic targets	3/14	0.000767923	0.0158844	0	0	16.0514	115.118	CDKN1A;BAD;MDM2
DLST	b			b	ATM-dependent DNA damage response	6/82	0.000802408	0.0163735	0	0	5.48095	39.0677	CDKN1A;JUN;BAD;MDM2;PMAIP1;BAX
CSRP1	b			b	FSH regulation of apoptosis	11/263	0.000857005	0.0172544	0	0	3.13297	22.1252	MAP2K3;ACTA2;PTP4A1;STK17A;BAD;RGS16;FDXR;PMAIP1;STX4;ARPC4;TMBIM6
CWC25	b			b	Fas signaling pathway	7/115	0.000898743	0.0178566	0	0	4.55952	31.9828	ACTA2;BAX;FAS;TRAF2;CYC1;NFKB1;NFKB2
FAM200B	b			b	Keratinocyte differentiation	5/57	0.000970582	0.0190335	0	0	6.57073	45.5852	MAP2K3;JUN;FAS;TRAF2;NFKB1
STAG3L4	b			b	Integrated breast cancer pathway	8/152	0.00101869	0.0197209	0	0	3.94244	27.1604	PLK3;JUN;APOBEC3G;GADD45A;BAD;MDM2;BAX;NFKB1
LUC7L	b			b	Nucleotide excision repair	5/58	0.00105072	0.0200835	0	0	6.45745	44.2869	POLR2C;ERCC1;XPC;POLR2J;DDB2
COPS8	b			b	MAPK signaling pathway	12/314	0.00110656	0.0208862	0	0	2.86266	19.4847	MAP2K3;JUN;JUND;DUSP10;H3F3B;GADD45A;RPS6KA1;FAS;TRAF2;NFKB1;RELB;NFKB2
NELFE	b			b	PI3K subunit p85 role in regulation of actin organization and cell migration	3/16	0.00115831	0.0215932	0	0	14.0449	94.9549	ARPC2;ARPC3;ARPC4
PSMD13	b			b	Cell cycle	15/453	0.00119559	0.0220164	0	0	2.48034	16.6905	CDKN1A;GADD45A;PSMD13;DCTN3;PMF1;NSL1;PSMB9;PSMD8;PSMB7;PSMB4;PSMC3;PSMD4;PSMC4;PSMC2;MDM2
RAE1	b			b	SNARE interactions in vesicular transport	4/36	0.00130718	0.0237812	0	0	8.32293	55.2633	BNIP1;STX5;STX4;USE1
MLF2	b			b	Activation of BH3-only proteins	3/17	0.00139271	0.0250357	0	0	13.2188	86.9333	BAD;PMAIP1;BBC3
SURF2	b			b	Shigellosis	5/62	0.00142111	0.0252457	0	0	6.04084	39.6056	ARPC2;ARPC3;ARPC4;NFKB1;NFKBIB
VBP1	b			b	Spliceosome	7/127	0.00160184	0.0281253	0	0	4.1287	26.5748	DDX5;PRPF38A;BUD31;CDC5L;SLU7;PQBP1;RBM22
C20orf24	b			b	Activation of NOXA and translocation to mitochondria	2/5	0.00172901	0.0300092	0	0	29.9625	190.568	PMAIP1;BBC3
CIAPIN1	b			b	PDGFB signaling pathway	7/129	0.00175199	0.0300625	0	0	4.06469	25.7986	ACTA2;JUN;JUND;ARPC2;ARPC3;ARPC4;DNM2
PINX1	b			b	CD8/T cell receptor downstream pathway	5/68	0.00214583	0.0364067	0	0	5.50782	33.8413	JUN;TNFRSF9;IL2RG;B2M;TNFRSF4
NDUFS7	b			b	Dual incision reaction in GG-NER	3/20	0.00226683	0.0380323	0	0	11.236	68.4199	ERCC1;XPC;DDB2
NDUFS3	b			b	Oxidative phosphorylation	7/136	0.00236522	0.0392471	0	0	3.85547	23.3136	ATP5B;NDUFS7;NDUFS3;SDHD;UQCRC2;CYC1;ATP5F1
PSMB7	b			b	CDC42 signaling events	5/70	0.00243834	0.0400205	0	0	5.35045	32.1907	MAP2K3;JUN;ARPC2;ARPC3;ARPC4
ATP5F1	b			b	NF-kappaB activation	2/6	0.00257068	0.041739	0	0	24.9688	148.903	SQSTM1;NFKB1
PSMC2	b			b	RIG-I-like receptor signaling pathway	5/71	0.00259497	0.0416852	0	0	5.2751	31.4089	CYLD;IRF7;TRAF2;NFKB1;NFKBIB
NSL1	b			b	Rac1 cell motility signaling pathway	5/71	0.00259497	0.0412464	0	0	5.2751	31.4089	MAP2K3;JUN;ARPC2;ARPC3;ARPC4
SDHD	b			b	Cytosolic sensors of pathogen-associated DNA	3/21	0.00261873	0.0411905	0	0	10.7009	63.6176	NFKB1;NFKB2;NFKBIB
PPP1R7	b			b	Y branching of actin filaments	3/21	0.00261873	0.0407658	0	0	10.7009	63.6176	ARPC2;ARPC3;ARPC4
AUP1	b			b	DNA repair	6/105	0.00286101	0.0440829	0	0	4.28036	25.0683	POLR2C;ERCC1;XPC;POLR2J;POLH;DDB2
MPDU1	b			b	Electron transport chain	6/105	0.00286101	0.0436376	0	0	4.28036	25.0683	ATP5B;NDUFS7;NDUFS3;SDHD;UQCRC2;ATP5F1
SUCLG1	b			b	ERBB1 downstream pathway	6/106	0.00299948	0.0452921	0	0	4.23998	24.6314	ARF4;JUN;ARPC2;ARPC3;BAD;ARPC4
POLR2J	b			b	Seven transmembrane receptor signaling through beta-arrestin	5/74	0.00310864	0.0464757	0	0	5.06124	29.2214	MAP2K3;ACTA2;MDM2;NFKB1;NFKB2
SLC3A2	b			b	Signaling events mediated by PRL	3/23	0.00341915	0.0506169	0	0	9.7704	55.4798	PTP4A1;CDKN1A;RHOC
TRAF4	b			b	Delta Np63 pathway	4/47	0.00352984	0.0517481	0	0	6.37501	35.9965	NOTCH1;ADRM1;MDM2;POU2F2
NFKBIB	b			b	Interleukin-1 processing	2/7	0.00356731	0.0517945	0	0	21.4018	120.619	NFKB1;NFKB2
SNX11	b			b	Epidermal growth factor receptor (EGFR) pathway	6/111	0.00376822	0.0541906	0	0	4.04899	22.598	MAP2K3;ACTA2;JUN;BAD;RPS6KA1;RHOC
IGLC2	b			b	TAK1 activates NF-kappaB by phosphorylation and activation of IKK complex	3/24	0.00386941	0.0551209	0	0	9.3633	52.0099	NFKB1;NFKB2;NFKBIB
NFKB1	b			b	Tumor suppressor Arf inhibits ribosomal biogenesis	3/24	0.00386941	0.0546057	0	0	9.3633	52.0099	MDM2;UBE2A;NFKBIB
CCDC28B	b			b	Ceramide signaling pathway	4/49	0.00410687	0.0574201	0	0	6.11481	33.6014	BAD;BAX;TRAF2;NFKB1
TNIP2	b			b	MAP kinase signaling pathway	5/81	0.00458632	0.0635353	0	0	4.62385	24.8979	MAP2K3;JUN;RPS6KA1;TRAF2;NFKB1
TNFRSF4	b			b	Bystander B cell activation	2/8	0.00471462	0.0647189	0	0	18.7266	100.32	CD40;FAS
TNFRSF9	b			b	Regular glucocorticoid receptor pathway	5/82	0.00483203	0.065733	0	0	4.56746	24.3559	CDKN1A;JUN;MDM2;BAX;NFKB1
NINJ1	b			b	SMAD2/3 nuclear pathway	5/82	0.00483203	0.0651461	0	0	4.56746	24.3559	CDKN1A;JUN;IRF7;SAP18;ATF3
CCL4	b			b	Integrin signaling pathway	7/155	0.00487165	0.065099	0	0	3.38287	18.0115	MAP2K3;ACTA2;JUN;ARPC2;ARPC3;ARPC4;RHOC
PDLIM1	b			b	Myometrial relaxation and contraction pathways	7/155	0.00487165	0.064528	0	0	3.38287	18.0115	ACTA2;CREB3;JUN;GNB2;RGS16;ATF3;NFKB1
LCP1	b			b	Mitochondrial protein import	4/52	0.00508684	0.0667924	0	0	5.76203	30.4298	ATP5B;TIMM22;HSCB;CYC1
DDX5	b			b	BAD phosphorylation regulation	3/27	0.00542976	0.0706805	0	0	8.32293	43.4112	BAD;RPS6KA1;BAX
GNB2	b			b	Amyotrophic lateral sclerosis (ALS)	4/53	0.00544539	0.0702781	0	0	5.65331	29.4706	MAP2K3;GPX1;BAD;BAX
CCT7	b			b	Dual incision reaction in TC-NER	3/28	0.00602205	0.0770619	0	0	8.02568	41.0299	POLR2C;ERCC1;POLR2J
PMF1	b			b	Cytosolic DNA-sensing pathway	4/56	0.00662134	0.0840186	0	0	5.35045	26.8457	CCL4;IRF7;NFKB1;NFKBIB
CYC1	b			b	Prostate cancer	5/89	0.00681974	0.0858151	0	0	4.20822	20.9903	CREB3;CDKN1A;BAD;MDM2;NFKB1
LRRC59	b			b	Neurotrophin signaling pathway	6/126	0.00695328	0.0867723	0	0	3.56697	17.7226	JUN;BAD;RPS6KA1;BAX;NFKB1;NFKBIB
PSMC3	b			b	Interferon-beta enhancer pathway	3/30	0.00731859	0.0905825	0	0	7.49064	36.834	JUN;IRF7;NFKB1
ENY2	b			b	COPI-mediated vesicle transport	2/10	0.00744474	0.0913947	0	0	14.9813	73.412	COPE;COPZ1
CSRP2	b			b	Free radical-induced apoptosis	2/10	0.00744474	0.0906577	0	0	14.9813	73.412	GPX1;NFKB1
ATP5B	b			b	HIV-1 Nef as negative effector of Fas and TNF	4/58	0.00749204	0.0905038	0	0	5.16596	25.2817	MDM2;FAS;TRAF2;NFKB1
GAS5	c			b	Caspase cascade in apoptosis	4/59	0.00795432	0.0953256	0	0	5.0784	24.5492	TNFRSF10B;BAX;FAS;TRAF2
C6orf48	c			b	Erythropoietin-mediated neuroprotection through NF-kB	2/11	0.00901944	0.107239	0	0	13.6193	64.1249	CDKN1A;NFKB1
RBM38	c			b	Cytokine-cytokine receptor interaction	9/265	0.00950145	0.112087	0	0	2.54399	11.8456	CD40;CD70;TNFSF4;TNFRSF9;CCL4;FAS;TNFRSF10B;IL2RG;TNFRSF4
PAIP2	c			b	Global genomic nucleotide excision repair (GG-NER)	3/33	0.00955098	0.111798	0	0	6.80967	31.6725	ERCC1;XPC;DDB2
SERP1	c			b	TSH regulation of gene expression	5/97	0.00972125	0.112916	0	0	3.86115	17.8904	PPP1R15A;JUN;NOTCH1;PLK2;RGS16
CCNB1IP1	c			b	EGF receptor transactivation by GPCRs in cardiac hypertrophy	3/34	0.0103736	0.119573	0	0	6.60939	30.1949	JUN;RPS6KA1;NFKB1
PRKAR1A	c			b	Induction of apoptosis through DR3 and DR4/5 death receptors	3/34	0.0103736	0.118667	0	0	6.60939	30.1949	TNFRSF10B;TRAF2;NFKB1
REEP3	c			b	Validated nuclear estrogen receptor alpha network	4/64	0.0105464	0.119737	0	0	4.68165	21.3107	JUN;CD82;SRA1;UBE2M
ZNF720	c			b	Integrated cancer pathway	3/35	0.011236	0.126615	0	0	6.42055	28.8195	BAD;MDM2;BAX
CHST11	c			b	Retinoblastoma protein regulation	4/66	0.0117191	0.13108	0	0	4.53978	20.1863	BRD2;CDKN1A;JUN;MDM2
DUSP1	c			b	Pathways in cancer	10/325	0.0123278	0.136875	0	0	2.30481	10.1317	JUN;CDKN1A;TRAF4;BAD;MDM2;BAX;FAS;TRAF2;NFKB1;NFKB2
RBM12B	c			b	Telomerase regulation	4/67	0.0123356	0.135962	0	0	4.47202	19.6557	JUN;PINX1;SAP18;NFKB1
SOCS4	c			b	G1 to S cell cycle control	4/67	0.0123356	0.134976	0	0	4.47202	19.6557	CREB3;CDKN1A;GADD45A;MDM2
VPS37B	c			b	CTL mediated immune response against target cells	2/13	0.0125685	0.136536	0	0	11.5241	50.4357	FAS;B2M
FBXW7	c			b	Chemiosmotic coupling formation of ATP	2/13	0.0125685	0.135561	0	0	11.5241	50.4357	ATP5B;ATP5F1
STX1A	c			b	TACI and BCMA stimulation of B cell immune responses	2/13	0.0125685	0.134599	0	0	11.5241	50.4357	TRAF2;NFKB1
MYSM1	c			b	Interleukin-5 regulation of apoptosis	6/144	0.0129253	0.137445	0	0	3.1211	13.5723	PSMB4;GADD45A;NFKB1;NFKB2;NFKBIB;RELB
CPEB2	c			b	PI3K/AKT activation	3/37	0.0130817	0.138136	0	0	6.07349	26.3379	CDKN1A;BAD;MDM2
KIAA1432	c			b	Immune system signaling by interferons, interleukins, prolactin, and growth hormones	9/280	0.0132538	0.138981	0	0	2.4077	10.4096	TNIP2;IRF7;IL2RG;B2M;SQSTM1;RAE1;NFKB1;NFKB2;IP6K2
DDIT3	c			b	Signal transduction through IL-1R	3/38	0.0140655	0.146475	0	0	5.91366	25.216	MAP2K3;JUN;NFKB1
SAR1A	c			b	Viral messenger RNA biosynthesis	2/14	0.0145353	0.150331	0	0	10.7009	45.2774	POLR2C;POLR2J
MGME1	c			b	Bacterial invasion of epithelial cells	4/71	0.0150075	0.154159	0	0	4.22008	17.721	ARPC2;ARPC3;ARPC4;DNM2
LUC7L3	c			b	Tricarboxylic acid (TCA) cycle	3/39	0.0150902	0.153961	0	0	5.76203	24.1643	DLST;SUCLG1;SDHD
PPP1CB	c			b	GAB1 signalosome	3/39	0.0150902	0.152928	0	0	5.76203	24.1643	CDKN1A;BAD;MDM2
RAB22A	c			b	Signaling by interleukins	5/109	0.0155097	0.156131	0	0	3.43607	14.3157	TNIP2;IL2RG;SQSTM1;NFKB1;NFKB2
BTN2A1	c			b	Pyruvate metabolism and citric acid (TCA) cycle	3/40	0.016156	0.16156	0	0	5.61798	23.1767	DLST;SUCLG1;SDHD
SS18L2	c			b	Chronic myeloid leukemia	4/73	0.0164699	0.163616	0	0	4.10446	16.8538	CDKN1A;BAD;MDM2;NFKB1
AP3D1	c			b	AKAP95 role in mitosis and chromosome dynamics	2/15	0.0166253	0.16408	0	0	9.98752	40.9172	DDX5;H3F3B
VAPB	c			b	RANKL regulation of apoptosis and immune response	4/74	0.0172334	0.168977	0	0	4.04899	16.4426	MYL6;JUN;CD70;RELB
CSTF3	c			b	B cell survival pathway	2/16	0.0188349	0.183488	0	0	9.3633	37.1914	JUND;DPF2
FAM32A	c			b	Selenium metabolism and selenoproteins	2/16	0.0188349	0.182312	0	0	9.3633	37.1914	JUN;NFKB1
GGPS1	c			b	CD40L signaling pathway	2/16	0.0188349	0.181151	0	0	9.3633	37.1914	CD40;NFKB1
RWDD2B	c			b	p75 neurotrophin receptor signaling via NF-kB	2/16	0.0188349	0.180004	0	0	9.3633	37.1914	SQSTM1;NFKB1
GUK1	c			b	Hypoxia-inducible factor in the cardivascular system	2/16	0.0188349	0.178872	0	0	9.3633	37.1914	JUN;UBE2A
SMDT1	c			b	Messenger RNA processing	7/203	0.0195355	0.184367	0	0	2.58298	10.1654	HNRNPH1;POLR2C;UPF3B;RAE1;CLK4;POLR2J;CLK3
PFDN5	c			b	Gene expression	21/968	0.0200643	0.188181	0	0	1.62503	6.35196	BRF2;NOTCH1;PSMD13;UPF3B;SMG9;PSMB9;EDC3;PSMD8;PSMB7;PSMB4;EIF5;ZNF92;PSMC3;PSMD4;PSMC4;HNRNPH1;POLR2C;PSMC2;RAE1;POLR2J;NELFE
TMEM243	c			b	PI3K events in ERBB2 signaling	3/44	0.0208329	0.194184	0	0	5.10725	19.7713	CDKN1A;BAD;MDM2
SSR4	c			b	Cadmium-induced DNA biosynthesis and proliferation in macrophages	2/17	0.0211605	0.196027	0	0	8.81251	33.9777	JUN;NFKB1
SYF2	c			b	Eukaryotic protein translation	2/17	0.0211605	0.194831	0	0	8.81251	33.9777	EIF5;EIF6
PNISR	c			b	Nitric oxide metabolism	2/17	0.0211605	0.193651	0	0	8.81251	33.9777	NOSIP;DNM2
P2RX1	c			b	Interleukin-1 regulation of extracellular matrix	5/120	0.0225164	0.204818	0	0	3.1211	11.8399	JUN;PLK2;CCL4;LCP1;NFKB1
RABAC1	c			b	Pertussis toxin-insensitive CCR5 signaling in macrophage	2/18	0.0235987	0.213378	0	0	8.32293	31.1824	JUN;CCL4
NDUFB5	c			b	Pre-NOTCH processing in Golgi	2/18	0.0235987	0.212107	0	0	8.32293	31.1824	NOTCH1;RFNG
SAT2	c			b	Botulinum neurotoxicity	2/18	0.0235987	0.210852	0	0	8.32293	31.1824	STX5;STX4
CYSTM1	c			b	TNFR2 signaling pathway	2/18	0.0235987	0.209612	0	0	8.32293	31.1824	TRAF2;NFKB1
UBFD1	c			b	Human cytomegalovirus and MAP kinase pathways	2/18	0.0235987	0.208386	0	0	8.32293	31.1824	MAP2K3;NFKB1
UHMK1	c			b	Apoptosis modulation by HSP70	2/19	0.0261461	0.229538	0	0	7.88488	28.7329	FAS;NFKB1
NCOA4	c			b	Cell cycle progression regulation by PLK3	2/19	0.0261461	0.228212	0	0	7.88488	28.7329	PLK3;BAX
AKR1A1	c			b	NOD signaling pathway	4/85	0.0271003	0.235181	0	0	3.52501	12.719	CYLD;SUGT1;NFKB1;NFKBIB
ZKSCAN1	c			b	Apoptotic signaling in response to DNA damage	2/20	0.0287994	0.248497	0	0	7.49064	26.5723	BAD;BAX
ABHD4	c			b	Estrogen receptor signaling pathway	2/20	0.0287994	0.247085	0	0	7.49064	26.5723	JUN;NFKB1
BSDC1	c			b	Hypertrophy pathway	2/20	0.0287994	0.245689	0	0	7.49064	26.5723	JUND;ATF3
FAM91A1	c			b	Signaling by NGF	7/221	0.0292948	0.248512	0	0	2.3726	8.3761	CDKN1A;BAD;RPS6KA1;MDM2;SQSTM1;NFKB1;DNM2
SYAP1	c			b	Interleukin-2 receptor beta chain in T cell activation	3/52	0.0321792	0.271456	0	0	4.32152	14.8506	BAD;FAS;IL2RG
ATXN3	c			b	Membrane trafficking	5/133	0.0331067	0.277728	0	0	2.81603	9.59708	CHMP2A;STX4;COPE;COPZ1;DNM2
TTYH3	c			b	Protein folding	3/53	0.0337832	0.281838	0	0	4.23998	14.3642	FBXW4;VBP1;CCT7
TMEM128	c			b	JNK/MAPK pathway	3/53	0.0337832	0.280289	0	0	4.23998	14.3642	JUN;DUSP10;GADD45A
MTG2	c			b	AKT signaling pathway	2/22	0.0344105	0.283934	0	0	6.80967	22.9445	BAD;NFKB1
KIDINS220	c			b	Smooth muscle contraction	2/22	0.0344105	0.282391	0	0	6.80967	22.9445	ACTA2;MYL6
CHURC1	c			b	Epstein-Barr virus LMP1 signaling	2/22	0.0344105	0.280864	0	0	6.80967	22.9445	NFKB1;NFKB2
PCMTD1	c			b	Interleukin-2 signaling pathway	18/847	0.0357273	0.290044	0	0	1.59187	5.30386	JUN;JUND;APOBEC3G;CD70;RGS16;LAPTM5;EMP3;IL2RG;NFKB1;BBC3;PTP4A1;DUSP10;STK17A;NINJ1;CCL4;FAS;PMAIP1;TNFRSF4
PJA2	c			b	NGF signaling via TRKA from the plasma membrane	5/136	0.0359243	0.290084	0	0	2.75391	9.16045	CDKN1A;BAD;RPS6KA1;MDM2;DNM2
TMEM59	c			b	ERBB signaling pathway	4/94	0.0372449	0.299148	0	0	3.1875	10.4877	CDKN1A;JUN;BAD;MDM2
GTF2IRD2	c			b	Fc gamma receptor-mediated phagocytosis	4/94	0.0372449	0.297565	0	0	3.1875	10.4877	ARPC2;ARPC3;ARPC4;DNM2
CELF1	c			b	BAD phosphorylation mediated by IGF1R signaling	2/23	0.0373621	0.29693	0	0	6.5136	21.4108	BAD;RPS6KA1
TRIM38	c			b	Capped intron-containing pre-mRNA processing	5/138	0.0378824	0.299489	0	0	2.714	8.88365	HNRNPH1;POLR2C;UPF3B;POLR2J;RAE1
ANKRD12	c			b	TGF-beta signaling pathway	6/185	0.0381809	0.300277	0	0	2.4294	7.933	MAP2K3;PPP1R15A;JUN;JUND;ATF3;NFKB1
ANXA2R	c			b	Inhibition of cellular proliferation by Gleevec	2/24	0.0404069	0.316137	0	0	6.2422	20.0297	JUN;BAD
H1FX	c			b	Pathogenic Escherichia coli infection	3/57	0.0406058	0.316055	0	0	3.94244	12.631	ARPC2;ARPC3;ARPC4
RBM5	c			b	Pre-NOTCH expression and processing	3/57	0.0406058	0.314435	0	0	3.94244	12.631	JUN;NOTCH1;RFNG
NKTR	c			b	PI3K cascade	3/57	0.0406058	0.31283	0	0	3.94244	12.631	CDKN1A;BAD;MDM2
C19orf25	c			b	Mitochondrial pathway of apoptosis: BH3-only Bcl-2 family	4/97	0.0410498	0.314646	0	0	3.08892	9.86283	JUN;BAD;VDAC2;BBC3
SON	c			b	Regulatory RNA pathways	2/25	0.0435419	0.332062	0	0	5.99251	18.7807	POLR2C;POLR2J
NOC2L	c			b	RNA polymerase II transcription	4/101	0.0464535	0.352486	0	0	2.96659	9.10536	POLR2C;UPF3B;POLR2J;NELFE
PNN	c			b	Physiological and pathological hypertrophy of the heart	2/26	0.0467642	0.35307	0	0	5.76203	17.647	MAP2K3;JUN
PRPF38B	c			b	Ras signaling pathway	2/26	0.0467642	0.351313	0	0	5.76203	17.647	BAD;NFKB1
COX6A1	c			b	Estrogen receptor transcription factor targets	2/26	0.0467642	0.349574	0	0	5.76203	17.647	DDX5;SRA1
SOD2	c			b	HIV genome transcription	3/61	0.048068	0.35755	0	0	3.68392	11.1812	POLR2C;POLR2J;NELFE
DDX3X	c			b	Colorectal cancer	3/62	0.0500315	0.370331	0	0	3.6245	10.8558	JUN;BAD;BAX
RASSF1	c			b	Cooperation of prefoldin and TriC/CCT in actin and tubulin folding	2/27	0.050071	0.368815	0	0	5.54862	16.6143	VBP1;CCT7
TOP1	c			b	EGFR1 pathway	5/152	0.0534018	0.391441	0	0	2.46403	7.21937	CDKN1A;GADD45A;NINJ1;UBE2A;SQSTM1
SELK	c			b	Recycling pathway of cell adhesion molecule L1	2/28	0.0534594	0.389969	0	0	5.35045	15.6706	RPS6KA1;DNM2
DR1	c			b	TRAIL signaling pathway	2/28	0.0534594	0.388094	0	0	5.35045	15.6706	TNFRSF10B;TRAF2
MTMR6	c			b	Messenger RNA capping	2/28	0.0534594	0.386237	0	0	5.35045	15.6706	POLR2C;POLR2J
TAF13	c			b	RNA polymerase	2/29	0.0569266	0.409329	0	0	5.16596	14.8056	POLR2C;POLR2J
ZNF451	c			b	Association of TriC/CCT with target proteins during biosynthesis	2/29	0.0569266	0.407389	0	0	5.16596	14.8056	FBXW4;CCT7
TYW5	c			b	Sema4D in semaphorin signaling	2/29	0.0569266	0.405468	0	0	5.16596	14.8056	MYL6;RHOC
CCT6P3	c			b	Influence of Ras and Rho proteins on G1 to S transition	2/29	0.0569266	0.403564	0	0	5.16596	14.8056	CDKN1A;NFKB1
TRAF3IP2−AS1	c			b	Thyroid-stimulating hormone signaling pathway	3/66	0.0582681	0.411144	0	0	3.40483	9.67893	MAP2K3;JUN;RPS6KA1
CIDECP	c			b	Adipocytokine signaling pathway	3/67	0.0604212	0.424353	0	0	3.35402	9.41276	TRAF2;NFKB1;NFKBIB
C14orf142	c			b	TNFR1 signaling pathway	2/30	0.06047	0.42273	0	0	4.99376	14.0105	JUN;TRAF2
SEC61A1	c			b	TRAF6-mediated IRF7 activation	2/30	0.06047	0.420782	0	0	4.99376	14.0105	IRF7;TRAF2
SLC35A2	c			b	p38-alpha and p38-beta regulation	2/30	0.06047	0.418852	0	0	4.99376	14.0105	MAP2K3;DUSP10
DGUOK	c			b	Inflammatory response pathway	2/30	0.06047	0.41694	0	0	4.99376	14.0105	CD40;IL2RG
ANKRD37	c			b	Nuclear events mediated by MAP kinases	2/30	0.06047	0.415044	0	0	4.99376	14.0105	JUN;RPS6KA1
NECAP2	c			b	Alpha-V beta-3 integrin/OPN pathway	2/31	0.064087	0.43788	0	0	4.83267	13.2778	JUN;NFKB1
GPATCH2	c			b	NF-kappaB activation by non-typeable Hemophilus influenzae	2/31	0.064087	0.435907	0	0	4.83267	13.2778	MAP2K3;NFKB1
ZNF394	c			b	APOBEC3G-mediated resistance to HIV-1 infection	1/5	0.0649975	0.440117	0	0	14.9813	40.9499	APOBEC3G
DUSP14	c			b	Phenylalanine, tyrosine and tryptophan biosynthesis	1/5	0.0649975	0.438153	0	0	14.9813	40.9499	IL4I1
DSE	c			b	Polo-like kinase 3 (PLK3) pathway	1/5	0.0649975	0.436205	0	0	14.9813	40.9499	PLK3
PCYT1A	c			b	Disinhibition of SNARE formation	1/5	0.0649975	0.434275	0	0	14.9813	40.9499	STX4
RAB30−AS1	c			b	FOSB gene expression and drug abuse	1/5	0.0649975	0.432362	0	0	14.9813	40.9499	JUND
SUV420H1	c			b	FasL/CD95L signaling	1/5	0.0649975	0.430466	0	0	14.9813	40.9499	FAS
AKIRIN2	c			b	Maturation of Notch precursor via proteolytic cleavage	1/5	0.0649975	0.428586	0	0	14.9813	40.9499	NOTCH1
ATG12	c			b	NOSTRIN-mediated endothelial NOS trafficking	1/5	0.0649975	0.426723	0	0	14.9813	40.9499	DNM2
CASC3	c			b	AP-1 transcription factor network	3/70	0.0671001	0.43862	0	0	3.21027	8.67278	JUN;JUND;ATF3
PPP6C	c			b	Signaling events mediated by HDAC class I	3/70	0.0671001	0.436729	0	0	3.21027	8.67278	SAP18;SIRT6;NFKB1
RIT1	c			b	G alpha q pathway	3/70	0.0671001	0.434855	0	0	3.21027	8.67278	RGS16;NFKB1;NFKB2
EIF3K	c			b	Syndecan 4 pathway	2/32	0.067775	0.437351	0	0	4.68165	12.6009	NUDT16L1;DNM2
SKP1	c			b	Melanoma	3/71	0.0693983	0.445921	0	0	3.16506	8.44404	CDKN1A;BAD;MDM2
EIF3I	c			b	Mitochondrial pathway of apoptosis: multidomain Bcl-2 family	3/71	0.0693983	0.444031	0	0	3.16506	8.44404	VDAC2;BAX;TMBIM6
C6orf226	c			b	Leishmaniasis	3/72	0.0717318	0.457025	0	0	3.1211	8.22354	JUN;NFKB1;NFKBIB
C16orf58	c			b	HIV life cycle	4/118	0.0735812	0.466839	0	0	2.5392	6.6257	POLR2C;POLR2J;RAE1;NELFE
PSMF1	c			b	Myc repressed pathway	3/73	0.0741001	0.468164	0	0	3.07834	8.01089	CDKN1A;LGALS1;GADD45A
ZBED5	c			b	MAPK/TRK pathway	2/34	0.0753537	0.474101	0	0	4.40626	11.3926	MAP2K3;RPS6KA1
GOLGA7	c			b	Immunoregulatory interactions between a lymphoid and a non-lymphoid cell	4/119	0.075382	0.47231	0	0	2.51786	6.50914	CD40;IGLC3;IGLC2;B2M
WDR83OS	c			b	TGF-beta regulation of extracellular matrix	12/565	0.0774389	0.483193	0	0	1.59093	4.07003	ACTA2;BRD2;CSRP2;TNFSF4;PLK2;ERCC1;NINJ1;CCNG1;RAB13;ARID5A;RAE1;ATF3
UFC1	c			b	Pre-NOTCH Processing in the endoplasmic reticulum	1/6	0.0774829	0.481478	0	0	12.4844	31.9313	NOTCH1
TAF10	c			b	Pregnenolone biosynthesis	1/6	0.0774829	0.479505	0	0	12.4844	31.9313	STARD4
EP300	c			b	Proteolysis and signaling pathway of Notch	1/6	0.0774829	0.477547	0	0	12.4844	31.9313	NOTCH1
REL	c			b	RSK activation	1/6	0.0774829	0.475606	0	0	12.4844	31.9313	RPS6KA1
TANK	c			b	Fas signaling pathway in hepatocytes	1/6	0.0774829	0.473681	0	0	12.4844	31.9313	FAS
TACC1	c			b	Mitochondrial beta-oxidation of unsaturated fatty acids	1/6	0.0774829	0.471771	0	0	12.4844	31.9313	DECR1
NAA16	c			b	Insulin signaling pathway	7/277	0.0788546	0.478195	0	0	1.89294	4.80835	MAP2K3;JUN;BAD;PSMC4;RPS6KA1;STX4;RHOC
ARID4A	c			b	Prolactin activation of MAPK signaling	3/75	0.0789398	0.476796	0	0	2.99625	7.6077	JUN;NFKB1;NFKBIB
ZNF655	c			b	Notch signaling pathway	4/121	0.0790499	0.475559	0	0	2.47624	6.2839	CDKN1A;NOTCH1;RFNG;NFKB1
STX12	c			b	Primary immunodeficiency	2/35	0.0792397	0.474809	0	0	4.28036	10.8519	CD40;IL2RG
CHD9	c			b	Prion diseases	2/35	0.0792397	0.472932	0	0	4.28036	10.8519	NOTCH1;BAX
RAB5A	c			b	fMLP induced chemokine gene expression in HMC-1 cells	2/35	0.0792397	0.47107	0	0	4.28036	10.8519	MAP2K3;NFKB1
ARL8B	c			b	Interleukin-2/PI3K pathway	2/35	0.0792397	0.469223	0	0	4.28036	10.8519	IL2RG;NFKB1
JMJD6	c			b	Interleukin-7 signaling pathway	2/35	0.0792397	0.46739	0	0	4.28036	10.8519	BAD;IL2RG
COQ10B	c			b	PIK3C1/AKT pathway	2/35	0.0792397	0.465572	0	0	4.28036	10.8519	CDKN1A;BAD
C11orf31	c			b	p75 neurotrophin receptor-mediated signaling	4/124	0.0847155	0.495816	0	0	2.41633	5.96462	BAD;RHOC;SQSTM1;NFKB1
CHMP5	c			b	Signaling by SCF-KIT	3/78	0.0864501	0.504014	0	0	2.88101	7.05326	CDKN1A;BAD;MDM2
VMP1	c			b	Influenza viral RNA transcription and replication	4/125	0.0866471	0.50322	0	0	2.397	5.86286	POLR2C;UPF3B;SMG9;POLR2J
MTO1	c			b	Allograft rejection	2/37	0.0871928	0.504449	0	0	4.04899	9.87806	CD40;FAS
UBE2H	c			b	FRA pathway	2/37	0.0871928	0.502523	0	0	4.04899	9.87806	JUN;JUND
TMEM30A	c			b	Activation of PKC through G-protein coupled receptors	1/7	0.0898021	0.515594	0	0	10.7009	25.7908	NFKB1
TRAPPC6B	c			b	BAD activation and translocation to mitochondria	1/7	0.0898021	0.513641	0	0	10.7009	25.7908	BAD
DESI2	c			b	CREB phosphorylation	1/7	0.0898021	0.511703	0	0	10.7009	25.7908	RPS6KA1
GGNBP2	c			b	Fas signaling pathway in cardiomyocytes	1/7	0.0898021	0.509779	0	0	10.7009	25.7908	FAS
ZNF326	c			b	Gene expression regulation in late stage pancreatic bud precursor cells	1/7	0.0898021	0.50787	0	0	10.7009	25.7908	NOTCH1
EMC7	c			b	Trefoil factor initiation of mucosal healing	2/38	0.0912554	0.514163	0	0	3.94244	9.43857	BAD;RPS6KA1
C1orf27	c			b	Angiotensin II-mediated activation of JNK pathway via Pyk2-dependent signaling	2/39	0.0953725	0.535362	0	0	3.84135	9.02704	MAP2K3;JUN
PLIN2	c			b	FAS pathway and stress induction of heat shock protein regulation	2/39	0.0953725	0.533379	0	0	3.84135	9.02704	JUN;FAS
PANK2	c			b	HIV-1 transcription initiation	2/39	0.0953725	0.531411	0	0	3.84135	9.02704	POLR2C;POLR2J
DERL2	c			b	Transcription	5/181	0.095659	0.531048	0	0	2.06924	4.85643	BRF2;POLR2C;UPF3B;POLR2J;NELFE
ZNF253	c			b	T cell signal transduction	3/83	0.0996061	0.550935	0	0	2.70746	6.24484	MAP2K3;NFKB1;NFKB2
UBR1	c			b	TSP1-induced apoptosis in microvascular endothelial cell	1/8	0.101958	0.561883	0	0	9.3633	21.3783	JUN
CDC40	c			b	Thiamine metabolism	1/8	0.101958	0.559839	0	0	9.3633	21.3783	PHPT1
DDX52	c			b	Transcription factor regulation of microRNAs related to cardiac hypertrophy	1/8	0.101958	0.557811	0	0	9.3633	21.3783	NFKB1
RP11−440L14,1	c			b	Lysine catabolism	1/8	0.101958	0.555797	0	0	9.3633	21.3783	DLST
SBF2	c			b	NOD-like receptor (NLR) proteins	1/8	0.101958	0.553798	0	0	9.3633	21.3783	CD40
TMEM68	c			b	Small cell lung cancer	3/84	0.102329	0.553823	0	0	2.67523	6.09835	TRAF4;TRAF2;NFKB1
GXYLT1	c			b	Bladder cancer	2/42	0.108029	0.582583	0	0	3.56697	7.93779	CDKN1A;MDM2
ZNF37A	c			b	Eukaryotic transcription initiation	2/42	0.108029	0.58051	0	0	3.56697	7.93779	POLR2C;POLR2J
MCEE	c			b	Messenger RNA splicing: minor pathway	2/42	0.108029	0.578451	0	0	3.56697	7.93779	POLR2C;POLR2J
GDAP1	c			b	Ubiquitin-mediated proteolysis	4/136	0.109266	0.583012	0	0	2.20313	4.87765	MDM2;UBE2A;UBE2M;DDB2
ORAOV1	c			b	Androgen receptor signaling, proteolysis, and transcription regulation	3/88	0.11351	0.60352	0	0	2.55363	5.55635	CDKN1A;JUN;MDM2
CRYBB2P1	c			b	Endosomal/vacuolar pathway	1/9	0.113951	0.603741	0	0	8.32293	18.0773	B2M
CEP85L	c			b	Folding of actin by CCT/TriC	1/9	0.113951	0.60163	0	0	8.32293	18.0773	CCT7
SLC39A7	c			b	HIV-induced T cell apoptosis	1/9	0.113951	0.599534	0	0	8.32293	18.0773	FAS
HELZ	c			b	Heme biosynthesis	1/9	0.113951	0.597452	0	0	8.32293	18.0773	ALAS1
APOPT1	c			b	ERBB2/ERBB3 signaling events	2/44	0.1167	0.609746	0	0	3.40483	7.3141	JUN;BAD
MED13	c			b	Vasopressin-regulated water reabsorption	2/44	0.1167	0.607644	0	0	3.40483	7.3141	CREB3;STX4
CNOT4	c			b	Gastrin pathway	2/44	0.1167	0.605555	0	0	3.40483	7.3141	JUN;NFKB1
ATP6V1B2	c			b	RhoA signaling pathway	2/45	0.121099	0.626234	0	0	3.32917	7.02836	MAP2K3;JUN
C1orf50	c			b	Interleukin-3 signaling pathway	2/45	0.121099	0.624096	0	0	3.32917	7.02836	JUN;BAD
C21orf91	c			b	Neural crest differentiation	3/91	0.122186	0.627553	0	0	2.46944	5.19129	NOTCH1;NFKB1;NFKB2
NADSYN1	c			b	Activation of the AP-1 family of transcription factors	1/10	0.125785	0.64385	0	0	7.49064	15.5294	JUN
SLC7A6	c			b	Purine catabolism	1/10	0.125785	0.641675	0	0	7.49064	15.5294	GPX1
ZRSR2	c			b	TRAF6-mediated IRF7 activation in TLR7/8 or 9 signaling	1/10	0.125785	0.639514	0	0	7.49064	15.5294	IRF7
TRIT1	c			b	Electron transport reaction in mitochondria	1/10	0.125785	0.637368	0	0	7.49064	15.5294	SDHD
P4HA1	c			b	Zinc influx into cells by the SLC39 gene family	1/10	0.125785	0.635236	0	0	7.49064	15.5294	SLC39A1
GOLT1B	c			b	Gap junction degradation	1/10	0.125785	0.633119	0	0	7.49064	15.5294	DNM2
APPBP2	c			b	Nef-mediated downregulation of MHC class I complex cell surface expression	1/10	0.125785	0.631016	0	0	7.49064	15.5294	B2M
SMAD5	c			b	Signaling by ERBB4	3/93	0.128101	0.640504	0	0	2.41633	4.96542	CDKN1A;BAD;MDM2
CROT	c			b	Regulation of NFAT transcription factors	2/47	0.130018	0.647943	0	0	3.1875	6.50278	JUN;SLC3A2
PWWP2A	c			b	Nucleotide-binding domain, leucine rich repeat containing receptor (NLR) signaling pathways	2/47	0.130018	0.645812	0	0	3.1875	6.50278	CYLD;SUGT1
FGFR1OP	c			b	Presenilin action in Notch and Wnt signaling	2/48	0.134533	0.666047	0	0	3.1211	6.26076	JUN;NOTCH1
SMG6	c			b	Regulated proteolysis of p75 neurotrophin receptor	1/11	0.137462	0.678325	0	0	6.80967	13.5132	NFKB1
ATP6V0D1	c			b	B lymphocyte cell surface molecules	1/11	0.137462	0.676115	0	0	6.80967	13.5132	CD40
SF3A1	c			b	SUMOylation as a mechanism to modulate CtBP-dependent gene responses	1/11	0.137462	0.67392	0	0	6.80967	13.5132	UBE2A
ADIPOR1	c			b	Cardiac protection against reactive oxygen species	1/11	0.137462	0.671739	0	0	6.80967	13.5132	GPX1
PGRMC1	c			b	eIF2 regulation	1/11	0.137462	0.669572	0	0	6.80967	13.5132	EIF5
PRKACA	c			b	p38 gamma/delta MAPK pathway	1/11	0.137462	0.667419	0	0	6.80967	13.5132	MAP2K3
HIGD1A	c			b	Notch receptor processing	1/11	0.137462	0.66528	0	0	6.80967	13.5132	NOTCH1
BTG2	c			b	Osteopontin signaling	1/11	0.137462	0.663154	0	0	6.80967	13.5132	NFKB1
TNFRSF10D	c			b	Protein metabolism	9/442	0.138905	0.66798	0	0	1.52524	3.01078	FBXW4;ATP5B;EIF5;VBP1;DAD1;TIMM22;HSCB;CYC1;CCT7
RPS19	c			b	Angiopoietin receptor Tie2-mediated signaling	2/49	0.139082	0.666713	0	0	3.0574	6.0313	CDKN1A;NFKB1
BTG1	c			b	G alpha 12 pathway	2/49	0.139082	0.664603	0	0	3.0574	6.0313	MAP2K3;JUN
TCTN1	c			b	Interleukin-5 signaling pathway	2/49	0.139082	0.662506	0	0	3.0574	6.0313	JUN;RPS6KA1
EPM2AIP1	c			b	Muscle contraction	2/49	0.139082	0.660423	0	0	3.0574	6.0313	ACTA2;MYL6
SNHG1	c			b	Translation factors	2/50	0.143665	0.680046	0	0	2.99625	5.81354	EIF5;EIF6
ZNF654	c			b	SODD/TNFR1 signaling pathway	1/12	0.148983	0.703014	0	0	6.2422	11.8847	TRAF2
TOPORS	c			b	D4-GDI signaling pathway	1/12	0.148983	0.700823	0	0	6.2422	11.8847	JUN
MGEA5	c			b	Autoimmune thyroid disease	2/52	0.152924	0.717126	0	0	2.88101	5.41002	CD40;FAS
HBEGF	c			b	Vitamin B12 metabolism	2/52	0.152924	0.714906	0	0	2.88101	5.41002	NFKB1;NFKB2
C18orf25	c			b	Signaling by ERBB2	3/102	0.155899	0.726567	0	0	2.20313	4.09462	CDKN1A;BAD;MDM2
RBBP6	c			b	Androgen receptor regulation of biosynthesis and transcription	2/53	0.157596	0.732214	0	0	2.82666	5.22287	JUN;MDM2
CRK	c			b	PI3K pathway	2/53	0.157596	0.729968	0	0	2.82666	5.22287	BAD;RPS6KA1
ZNF430	c			b	Alpha-hemoglobin stabilizing enzyme (AHSP) pathway	1/13	0.160351	0.740458	0	0	5.76203	10.5468	ALAS1
IRGQ	c			b	Double stranded RNA-induced gene expression	1/13	0.160351	0.738201	0	0	5.76203	10.5468	NFKB1
ASH1L	c			b	p27 phosphorylation regulation during cell cycle progression	1/13	0.160351	0.735957	0	0	5.76203	10.5468	UBE2M
SPEN	c			b	Melanocyte development and pigmentation pathway	1/13	0.160351	0.733727	0	0	5.76203	10.5468	RPS6KA1
ZC3H12C	c			b	NICD trafficking to the nucleus	1/13	0.160351	0.73151	0	0	5.76203	10.5468	NOTCH1
ARMCX3	c			b	Kit receptor signaling pathway	2/54	0.162294	0.738147	0	0	2.77431	5.04465	BAD;RPS6KA1
FOSL1	c			b	Chagas disease	3/104	0.162315	0.736024	0	0	2.16076	3.92873	JUN;FAS;NFKB1
THAP1	c			b	Interleukin-4 signaling pathway	3/104	0.162315	0.733821	0	0	2.16076	3.92873	BAD;IL2RG;NFKB1
ZNF292	c			b	Fibroblast growth factor receptor pathway	3/105	0.165553	0.746224	0	0	2.14018	3.84904	MAP2K3;BAD;RPS6KA1
RP13−582O9,5	c			b	Transport of mature transcript to cytoplasm	2/55	0.167018	0.750588	0	0	2.72387	4.87478	UPF3B;RAE1
ZMAT3	c			b	Porphyrin metabolism	1/14	0.171567	0.768744	0	0	5.35045	9.43167	ALAS1
CREM	c			b	Retrograde neurotrophin signaling	1/14	0.171567	0.76647	0	0	5.35045	9.43167	DNM2
TXNIP	c			b	T cell receptor/JNK pathway	1/14	0.171567	0.764209	0	0	5.35045	9.43167	JUN
SETD5−AS1	c			b	TRAF3-dependent IRF activation pathway	1/14	0.171567	0.761961	0	0	5.35045	9.43167	IRF7
EDA2R	c			b	HIV-1 early elongation complex formation	1/14	0.171567	0.759727	0	0	5.35045	9.43167	NELFE
GCC2	c			b	Initiation of the second proteolytic cleavage of Notch receptor by receptor-ligand binding	1/14	0.171567	0.757506	0	0	5.35045	9.43167	NOTCH1
SESN1	c			b	Acute myeloid leukemia	2/57	0.176535	0.777166	0	0	2.62829	4.55808	BAD;NFKB1
NEAT1	c			b	Mechanism of gene regulation by peroxisome proliferators via PPAR-alpha	2/57	0.176535	0.774907	0	0	2.62829	4.55808	JUN;SRA1
VAMP2	c			b	Tryptophan metabolism	2/58	0.181325	0.793626	0	0	2.58298	4.41034	IL4I1;MDM2
YPEL5	c			b	Protein processing in the endoplasmic reticulum	4/166	0.182112	0.794765	0	0	1.80497	3.07411	PPP1R15A;DAD1;BAX;TRAF2
GOLGB1	c			b	Activation of IRF3/IRF7 mediated by TBK1/IKK epsilon	1/15	0.182635	0.794751	0	0	4.99376	8.49072	IRF7
RP11−16L9,2	c			b	Repression of pain sensation by the transcriptional regulator DREAM	1/15	0.182635	0.792467	0	0	4.99376	8.49072	JUN
ATP6V0E1	c			b	Calcium signaling by HBx of hepatitis B virus	1/15	0.182635	0.790196	0	0	4.99376	8.49072	JUN
AC003092,1	c			b	Stress induction of HSP regulation	1/15	0.182635	0.787939	0	0	4.99376	8.49072	FAS
FTH1	c			b	Validated nuclear estrogen receptor beta network	1/15	0.182635	0.785694	0	0	4.99376	8.49072	UBE2M
MAP1LC3B	c			b	Fibrinolysis pathway	1/15	0.182635	0.783462	0	0	4.99376	8.49072	UBE2A
TOB1	c			b	Mechanisms of transcriptional repression by DNA methylation	1/15	0.182635	0.781242	0	0	4.99376	8.49072	SAP18
MCL1	c			b	Messenger RNA decay by 5' to 3' exoribonuclease	1/15	0.182635	0.779035	0	0	4.99376	8.49072	EDC3
SESN2	c			b	PRC2 complex long-term gene silencing through modification of histone tails	1/15	0.182635	0.776841	0	0	4.99376	8.49072	H3F3B
ARRDC4	c			b	Signaling by EGFR in cancer	3/111	0.185363	0.786229	0	0	2.0245	3.41217	CDKN1A;BAD;MDM2
CHD2	c			b	Interferon signaling	4/168	0.187451	0.792862	0	0	1.78348	2.98597	IRF7;B2M;RAE1;IP6K2
ZBTB10	c			b	Selenium pathway	2/60	0.190962	0.805454	0	0	2.49688	4.13404	NFKB1;NFKB2
ZMYM5	c			b	Acetylation and deacetylation of RelA in the nucleus	1/16	0.193555	0.814116	0	0	4.68165	7.68818	NFKB1
PPP1R2	c			b	Rb tumor suppressor/checkpoint signaling in response to DNA damage	1/16	0.193555	0.811855	0	0	4.68165	7.68818	CDKN1A
MTRF1L	c			b	Riboflavin metabolism	1/16	0.193555	0.809606	0	0	4.68165	7.68818	PHPT1
PRKAB1	c			b	SREBF and miR-33 in cholesterol and lipid homeostasis	1/16	0.193555	0.807369	0	0	4.68165	7.68818	SIRT6
SLC7A6OS	c			b	Cell death signaling by NRIF in the nucleus	1/16	0.193555	0.805145	0	0	4.68165	7.68818	SQSTM1
CPEB4	c			b	Interleukin-9 signaling pathway	1/16	0.193555	0.802933	0	0	4.68165	7.68818	IL2RG
STAT3	c			b	Other glycan degradation	1/16	0.193555	0.800733	0	0	4.68165	7.68818	NEU1
C10orf118	c			b	Clathrin derived vesicle budding	2/61	0.195806	0.807832	0	0	2.45595	4.00475	STX4;DNM2
ANKRA2	c			b	FGF signaling pathway	2/61	0.195806	0.805631	0	0	2.45595	4.00475	JUN;RPS6KA1
KIAA0247	c			b	Leptin signaling pathway	2/61	0.195806	0.803442	0	0	2.45595	4.00475	BAX;NFKB1
WHAMM	c			b	CXCR4 signaling pathway	3/116	0.202319	0.82792	0	0	1.93723	3.09552	BAD;RHOC;NFKB1
GOLIM4	c			b	Phenylalanine metabolism	1/17	0.204329	0.833885	0	0	4.40626	6.99723	IL4I1
RRM2B	c			b	Atypical NF-kappaB pathway	1/17	0.204329	0.831637	0	0	4.40626	6.99723	NFKB1
CSNK1G1	c			b	SUMOylation by RanBP2 regulates transcriptional repression	1/17	0.204329	0.829402	0	0	4.40626	6.99723	MDM2
SRGAP3	c			b	TAK1-mediated activation of p38 MAPK	1/17	0.204329	0.827178	0	0	4.40626	6.99723	MAP2K3
GTF2B	c			b	Dendritic cells in regulating TH1 and TH2 development	1/17	0.204329	0.824966	0	0	4.40626	6.99723	CD40
ARL8A	c			b	Zinc transporters	1/17	0.204329	0.822766	0	0	4.40626	6.99723	SLC39A1
REV3L	c			b	Inflammasomes	1/17	0.204329	0.820578	0	0	4.40626	6.99723	SUGT1
GOLGA4	c			b	Folate metabolism	2/63	0.205538	0.823243	0	0	2.37798	3.76226	NFKB1;NFKB2
HOXA9	c			b	Interferon alpha/beta signaling	2/64	0.210424	0.840583	0	0	2.34082	3.64848	IRF7;IP6K2
AKIRIN1	c			b	Signaling by NOTCH	3/119	0.212663	0.847285	0	0	1.8884	2.92332	JUN;NOTCH1;RFNG
RBM18	c			b	Bone remodeling	1/18	0.214961	0.854186	0	0	4.16146	6.39742	NFKB1
RP11−706O15,1	c			b	Corticosteroids and cardioprotection	1/18	0.214961	0.851944	0	0	4.16146	6.39742	NFKB1
ACTG1	d			b	Transcriptional activity regulation by PML	1/18	0.214961	0.849714	0	0	4.16146	6.39742	FAS
TMSB4X	d			b	Effect of METS on macrophage differentiation	1/18	0.214961	0.847495	0	0	4.16146	6.39742	JUN
BTF3	d			b	Nicotinic acetylcholine receptor role in the regulation of apoptosis	1/18	0.214961	0.845288	0	0	4.16146	6.39742	BAD
EEF1B2	d			b	ERK1/ERK2 MAPK pathway	2/65	0.215322	0.844508	0	0	2.30481	3.53932	BAD;RPS6KA1
RPS23	d			b	Glioma	2/65	0.215322	0.84232	0	0	2.30481	3.53932	CDKN1A;MDM2
RPSA	d			b	LPA receptor mediated events	2/65	0.215322	0.840143	0	0	2.30481	3.53932	JUN;NFKB1
RPL27A	d			b	Semaphorin interactions	2/66	0.220229	0.857078	0	0	2.26989	3.43454	MYL6;RHOC
CD81	d			b	Signaling by PDGF	3/122	0.223118	0.866089	0	0	1.84196	2.76304	CDKN1A;BAD;MDM2
BST2	d			b	G alpha 13 pathway	2/67	0.225147	0.871722	0	0	2.23601	3.3339	NFKB1;NFKB2
ERP29	d			b	Calcineurin in effects in keratinocyte differentiation	1/19	0.22545	0.870665	0	0	3.94244	5.87288	CDKN1A
TSPO	d			b	Lissencephaly gene (LIS1) in neuronal migration and development	1/19	0.22545	0.868444	0	0	3.94244	5.87288	DCTN3
CD99	d			b	Epithelial cell signaling in Helicobacter pylori infection	2/68	0.230072	0.883991	0	0	2.20313	3.2372	JUN;NFKB1
FXYD5	d			b	Messenger RNA splicing: major pathway	2/68	0.230072	0.881748	0	0	2.20313	3.2372	HNRNPH1;UPF3B
GAPDH	d			b	GATA3-mediated activation of Th2 cytokine expression	1/20	0.2358	0.901414	0	0	3.74532	5.41112	MAP2K3
TMSB10	d			b	Golgi-associated vesicle biogenesis	1/20	0.2358	0.899138	0	0	3.74532	5.41112	DNM2
SLC25A6	d			b	ID regulation of gene expression	1/20	0.2358	0.896873	0	0	3.74532	5.41112	CDKN1A
GNB2L1	d			b	Nerve growth factor (NGF) pathway	1/20	0.2358	0.89462	0	0	3.74532	5.41112	JUN
PABPC1	d			b	Pancreatic cancer	2/70	0.239943	0.908054	0	0	2.14018	3.0548	BAD;NFKB1
MARCKSL1	d			b	Signaling events mediated by VEGFR1 and VEGFR2	2/70	0.239943	0.905784	0	0	2.14018	3.0548	MAP2K3;DNM2
GLRX	d			b	Signaling by FGFR in disease	3/128	0.244316	0.919992	0	0	1.75562	2.47418	CDKN1A;BAD;MDM2
NPM1	d			b	Interleukin-6 signaling pathway	2/71	0.244886	0.919845	0	0	2.11004	2.96875	JUN;BAD
ARHGDIB	d			b	Presynaptic function of kainate receptors	1/21	0.246013	0.921784	0	0	3.56697	5.00222	GNB2
GYPC	d			b	IGF1 signaling pathway	1/21	0.246013	0.919503	0	0	3.56697	5.00222	JUN
AES	d			b	Mitochondrial role in apoptotic signaling	1/21	0.246013	0.917232	0	0	3.56697	5.00222	BAX
PCBD1	d			b	Oxidative stress-induced gene expression via Nrf2	1/21	0.246013	0.914973	0	0	3.56697	5.00222	JUN
FERMT3	d			b	Chemokine signaling pathway	4/189	0.246184	0.913359	0	0	1.58532	2.22211	GNB2;CCL4;NFKB1;NFKBIB
PAFAH1B3	d			b	CCR3 signaling in eosinophils	1/22	0.256089	0.94778	0	0	3.40483	4.63817	DECR1
CD9	d			b	T cell receptor downstream signaling	1/22	0.256089	0.945463	0	0	3.40483	4.63817	NFKB1
PABPC4	d			b	Adipogenesis	3/133	0.262217	0.965726	0	0	1.68962	2.26169	CDKN1A;GADD45A;FAS
NAP1L1	d			b	Progesterone-initiated oocyte maturation	1/23	0.266031	0.977389	0	0	3.2568	4.31246	RPS6KA1
HSP90AB1	d			b	CREB transcription factor and its extracellular signals	1/23	0.266031	0.975017	0	0	3.2568	4.31246	RPS6KA1
LDHB	d			b	Cyclins and cell cycle regulation	1/23	0.266031	0.972656	0	0	3.2568	4.31246	CDKN1A
TAGLN2	d			b	Th1/Th2 differentiation pathway	1/23	0.266031	0.970307	0	0	3.2568	4.31246	CD40
TPI1	d			b	Interleukin-11 pathway	1/23	0.266031	0.967969	0	0	3.2568	4.31246	JUN
HMGA1	d			b	Mitochondrial fatty acid beta-oxidation	1/23	0.266031	0.965642	0	0	3.2568	4.31246	DECR1
HNRNPA1	d			b	Mitochondrial pathway of apoptosis: antiapoptotic Bcl-2 family	1/23	0.266031	0.963326	0	0	3.2568	4.31246	BAX
VIM	d			b	Modulation of interferon signaling by chaperones	1/23	0.266031	0.961021	0	0	3.2568	4.31246	NFKB1
PRDX1	d			b	Complement cascade	2/77	0.274595	0.989592	0	0	1.94562	2.51463	IGLC3;IGLC2
CLEC11A	d			b	Transcriptional regulation of white adipocyte differentiation	2/77	0.274595	0.987235	0	0	1.94562	2.51463	MED19;NFKB1
UBB	d			b	G alpha (12/13) signaling events	2/77	0.274595	0.98489	0	0	1.94562	2.51463	GNB2;RHOC
SRSF3	d			b	Mitochondrial pathway of apoptosis: caspases	2/77	0.274595	0.982557	0	0	1.94562	2.51463	TRAF2;CYC1
HINT1	d			b	Ras-independent pathway in NK cell-mediated cytotoxicity	1/24	0.275841	0.98468	0	0	3.1211	4.01976	B2M
MGST3	d			b	Dorso-ventral axis formation	1/24	0.275841	0.982358	0	0	3.1211	4.01976	NOTCH1
TMSB15A	d			b	Lysosome vesicle biogenesis	1/24	0.275841	0.980046	0	0	3.1211	4.01976	DNM2
SRSF2	d			b	NF-kappaB signaling pathway	1/24	0.275841	0.977746	0	0	3.1211	4.01976	NFKB1
PFN1	d			b	Endocytosis	4/201	0.281394	0.995095	0	0	1.49067	1.89017	CHMP2A;MDM2;IL2RG;DNM2
KIAA0101	d			b	T cell receptor signaling pathway	3/139	0.283905	1	0	0	1.61668	2.03559	JUN;NFKB1;NFKBIB
ANP32B	d			b	Signaling events mediated by hepatocyte growth factor receptor (c-Met)	2/79	0.284495	1	0	0	1.89636	2.3838	JUN;BAD
RAN	d			b	Phosphoinositides and their downstream targets	1/25	0.28552	1	0	0	2.99625	3.75564	BAD
HSPA8	d			b	Basigin interactions	1/25	0.28552	1	0	0	2.99625	3.75564	SLC3A2
INSIG1	d			b	TPO signaling pathway	1/25	0.28552	0.997998	0	0	2.99625	3.75564	JUN
AHSA1	d			b	Fatty acid biosynthesis	1/25	0.28552	0.995693	0	0	2.99625	3.75564	DECR1
VPREB1	d			b	Ghrelin pathway	1/25	0.28552	0.993399	0	0	2.99625	3.75564	BAX
CCND3	d			b	Metal ion solute carrier family (SLC) transporters	1/25	0.28552	0.991115	0	0	2.99625	3.75564	SLC39A1
RPS25	d			b	Interleukin-4 regulation of apoptosis	5/267	0.285631	0.989228	0	0	1.40274	1.75771	JUN;CDKN1A;TMEM259;NINJ1;RNF19B
S100A4	d			b	Cardiac muscle contraction	2/80	0.289441	1	0	0	1.87266	2.32173	UQCRC2;CYC1
DANCR	d			b	EGF/EGFR signaling pathway	3/141	0.291171	1	0	0	1.59375	1.96644	JUN;JUND;RPS6KA1
VEGFB	d			b	Antigen processing and presentation	2/81	0.294382	1	0	0	1.84954	2.26176	B2M;PSMB9
RPS8	d			b	Influenza infection	3/142	0.294809	1	0	0	1.58253	1.93295	POLR2C;POLR2J;RAE1
TKT	d			b	Segmentation clock	1/26	0.29507	1	0	0	2.88101	3.5164	NOTCH1
RPL37	d			b	Selective expression of chemokine receptors during T-cell polarization	1/26	0.29507	1	0	0	2.88101	3.5164	CCL4
RPS28	d			b	CARM1 and regulation of the estrogen receptor	1/26	0.29507	1	0	0	2.88101	3.5164	SRA1
RPL41	d			b	Fibroblast growth factor 1	1/26	0.29507	1	0	0	2.88101	3.5164	CDKN1A
RPS15A	d			b	Inhibition of activated T cell apoptosis by neuropeptides VIP and PACAP	1/26	0.29507	1	0	0	2.88101	3.5164	NFKB1
RPLP2	d			b	ADP signalling through P2Y purinoceptor 12	1/27	0.304493	1	0	0	2.77431	3.29895	GNB2
RPL35A	d			b	Proteins and DNA sequences in cardicac structures	1/27	0.304493	1	0	0	2.77431	3.29895	NOTCH1
RPL34	d			b	Rev-mediated nuclear export of HIV-1 RNA	1/27	0.304493	1	0	0	2.77431	3.29895	RAE1
RPL39	d			b	CTCF pathway	1/27	0.304493	1	0	0	2.77431	3.29895	MDM2
RPS29	d			b	ERK5 role in neuronal survival pathway	1/27	0.304493	1	0	0	2.77431	3.29895	RPS6KA1
RPS21	d			b	eIF4E and p70 S6 kinase regulation	1/27	0.304493	1	0	0	2.77431	3.29895	PSMC4
PPP2R5C	d			b	Insulin regulation of blood glucose	1/27	0.304493	1	0	0	2.77431	3.29895	STX4
TBCA	d			b	Oxidative stress	1/27	0.304493	1	0	0	2.77431	3.29895	NFKB1
PPA1	d			b	Differentiation pathway in PC12 cells	2/84	0.309175	1	0	0	1.78348	2.09354	MAP2K3;JUN
NME4	d			b	RNA polymerase III transcription initiation From type 3 promoter	1/28	0.313791	1	0	0	2.67523	3.10067	BRF2
PPP1R14B	d			b	Cell cycle: G1/S checkpoint	1/28	0.313791	1	0	0	2.67523	3.10067	CDKN1A
PEBP1	d			b	TGF-beta receptor activation of SMADs	1/28	0.313791	1	0	0	2.67523	3.10067	PPP1R15A
MAZ	d			b	Endosomal sorting complex required for transport (ESCRT) pathway	1/28	0.313791	1	0	0	2.67523	3.10067	CHMP2A
TXN	d			b	G-protein activation	1/28	0.313791	1	0	0	2.67523	3.10067	GNB2
APEX1	d			b	G-protein beta-gamma signalling	1/28	0.313791	1	0	0	2.67523	3.10067	GNB2
C1QBP	d			b	Interleukin receptor SHC signaling	1/28	0.313791	1	0	0	2.67523	3.10067	IL2RG
HSPD1	d			b	Nef in HIV-1 replication and disease pathogenesis	1/28	0.313791	1	0	0	2.67523	3.10067	B2M
IFITM2	d			b	PERK-regulated gene expression	1/28	0.313791	1	0	0	2.67523	3.10067	ATF3
EIF4EBP1	d			b	MicroRNAs in cardiomyocyte hypertrophy	2/85	0.314093	1	0	0	1.7625	2.04109	MAP2K3;NFKB1
YBX1	d			b	Myc active pathway	2/85	0.314093	1	0	0	1.7625	2.04109	PMAIP1;BAX
GPX4	d			b	BARD1 signaling events	1/29	0.322965	1	0	0	2.58298	2.91931	EWSR1
MZT2B	d			b	T cell receptor calcium pathway	1/29	0.322965	1	0	0	2.58298	2.91931	JUN
DBI	d			b	IGF1 pathway	1/29	0.322965	1	0	0	2.58298	2.91931	BAD
PLIN3	d			b	Inhibition of insulin secretion by adrenaline/noradrenaline	1/29	0.322965	1	0	0	2.58298	2.91931	GNB2
DDAH2	d			b	Neuronal system	5/283	0.327266	1	0	0	1.32343	1.47825	GNB2;RPS6KA1;MDM2;STX5;STX4
JUP	d			b	Developmental biology	7/420	0.32973	1	0	0	1.24844	1.38512	MYL6;NOTCH1;RPS6KA1;MED19;RHOC;NFKB1;DNM2
CD79B	d			b	Activation of kainate receptors upon glutamate binding	1/30	0.332016	1	0	0	2.49688	2.75299	GNB2
TSC22D4	d			b	Asthma	1/30	0.332016	1	0	0	2.49688	2.75299	CD40
GMFG	d			b	Signaling pathway from G-protein families	1/30	0.332016	1	0	0	2.49688	2.75299	JUN
IMPDH2	d			b	Gap junction trafficking and regulation	1/30	0.332016	1	0	0	2.49688	2.75299	DNM2
SH3BGRL	d			b	Glutamate binding and activation of AMPA receptors and synaptic plasticity	1/30	0.332016	1	0	0	2.49688	2.75299	MDM2
HSD17B11	d			b	Inactivation of GSK3 by Akt causes accumulation of beta-catenin in alveolar macrophages	1/30	0.332016	1	0	0	2.49688	2.75299	NFKB1
LAMP5	d			b	Interleukin-2/STAT5 pathway	1/30	0.332016	1	0	0	2.49688	2.75299	IL2RG
SNX5	d			b	PDGFA signaling pathway	1/30	0.332016	1	0	0	2.49688	2.75299	JUN
TMEM219	d			b	Activated NOTCH1 signaling in the nucleus	1/31	0.340947	1	0	0	2.41633	2.60004	NOTCH1
WAS	d			b	Amino acid transport across the plasma membrane	1/31	0.340947	1	0	0	2.41633	2.60004	SLC3A2
TIMP2	d			b	Ras family activation regulation	1/31	0.340947	1	0	0	2.41633	2.60004	LGALS1
ARF5	d			b	Signal amplification	1/31	0.340947	1	0	0	2.41633	2.60004	GNB2
COTL1	d			b	Inwardly rectifying potassium channels	1/31	0.340947	1	0	0	2.41633	2.60004	GNB2
POLR1D	d			b	Pancreatic beta-cell development regulation	1/32	0.349759	1	0	0	2.34082	2.45906	NOTCH1
SUN2	d			b	Alanine, aspartate and glutamate metabolism	1/32	0.349759	1	0	0	2.34082	2.45906	IL4I1
TMEM230	d			b	Alpha-synuclein signaling	1/32	0.349759	1	0	0	2.34082	2.45906	BAD
NSMCE1	d			b	Serotonin HTR1 group and FOS pathway	1/32	0.349759	1	0	0	2.34082	2.45906	MAP2K3
LIMS2	d			b	Glycine, serine and threonine metabolism	1/32	0.349759	1	0	0	2.34082	2.45906	ALAS1
VAMP8	d			b	L1CAM interactions	2/94	0.357933	1	0	0	1.59375	1.63744	RPS6KA1;DNM2
GNAI2	d			b	Propanoate metabolism	1/33	0.358454	1	0	0	2.26989	2.32881	SUCLG1
ASXL1	d			b	Syndecan 2 pathway	1/33	0.358454	1	0	0	2.26989	2.32881	BAX
DCAF7	d			b	Glucagon signaling in metabolic regulation	1/33	0.358454	1	0	0	2.26989	2.32881	GNB2
ROGDI	d			b	Glucagon-type ligand receptors	1/33	0.358454	1	0	0	2.26989	2.32881	GNB2
B3GNT2	d			b	Negative regulators of RIG-I/MDA5 signaling	1/33	0.358454	1	0	0	2.26989	2.32881	CYLD
SH3GLB2	d			b	Cysteine and methionine metabolism	1/34	0.367032	1	0	0	2.20313	2.20821	IL4I1
TMEM14C	d			b	EPO receptor signaling	1/34	0.367032	1	0	0	2.20313	2.20821	JUN
LDLR	d			b	Fatty acid beta oxidation	1/34	0.367032	1	0	0	2.20313	2.20821	DECR1
HIGD2A	d			b	Fructose and mannose metabolism	1/34	0.367032	1	0	0	2.20313	2.20821	PHPT1
PGD	d			b	Interleukin-7 interactions in immune response	1/34	0.367032	1	0	0	2.20313	2.20821	JUN
SOX7	d			b	M phase pathway	2/96	0.367546	1	0	0	1.56055	1.56197	PMF1;NSL1
PPDPF	d			b	Interferon-gamma signaling pathway	2/97	0.372331	1	0	0	1.54446	1.52588	IRF7;B2M
CXCR4	d			b	Purine metabolism	3/164	0.374976	1	0	0	1.37024	1.34406	GPX1;POLR2C;POLR2J
SNRNP70	d			b	Signal transduction by L1	1/35	0.375497	1	0	0	2.14018	2.09632	RPS6KA1
PNPLA2	d			b	Focal adhesion	4/233	0.377808	1	0	0	1.28595	1.2517	MAP2K3;MYL6;JUN;BAD
ECHS1	d			b	Steroid hormone, vitamin A, and vitamin D metabolism	1/36	0.383849	1	0	0	2.08073	1.99232	STARD4
CALM3	d			b	PI3K/PLC/TRK pathway	1/36	0.383849	1	0	0	2.08073	1.99232	BAD
PSME1	d			b	Pyrimidine metabolism	2/100	0.386599	1	0	0	1.49813	1.42377	POLR2C;POLR2J
S100A10	d			b	GnRH signaling pathway	2/101	0.391324	1	0	0	1.48329	1.39166	MAP2K3;JUN
HMG20B	d			b	Activation of NMDA receptor upon glutamate binding and postsynaptic events	1/37	0.392089	1	0	0	2.0245	1.89547	RPS6KA1
HMGCS1	d			b	Interleukin-23-mediated signaling events	1/37	0.392089	1	0	0	2.0245	1.89547	NFKB1
RGS19	d			b	Signaling of hepatocyte growth factor receptor	1/38	0.40022	1	0	0	1.97122	1.80513	JUN
PHGDH	d			b	Striated muscle contraction	1/38	0.40022	1	0	0	1.97122	1.80513	ACTA2
PPIA	d			b	Cyclin D-associated events in G1	1/38	0.40022	1	0	0	1.97122	1.80513	CDKN1A
YWHAG	d			b	Transport of mature mRNAs derived from intronless transcripts	1/38	0.40022	1	0	0	1.97122	1.80513	RAE1
ATP5C1	d			b	ERBB4 signaling events	1/38	0.40022	1	0	0	1.97122	1.80513	MDM2
ELOVL5	d			b	p38 alpha/beta MAPK downstream pathway	1/38	0.40022	1	0	0	1.97122	1.80513	JUN
NONO	d			b	Glycosphingolipid metabolism	1/38	0.40022	1	0	0	1.97122	1.80513	NEU1
TXNDC12	d			b	MHC class II antigen presentation	2/103	0.400724	1	0	0	1.45449	1.33011	DCTN3;DNM2
ID3	d			b	Oncostatin M	5/311	0.401207	1	0	0	1.20428	1.09984	JUN;CDKN1A;RGS16;B2M;ATF3
ATP5D	d			b	Metabolism	23/1615	0.404461	1	0	0	1.06678	0.965647	GPX1;ALAS1;NDUFB11;MED19;NOSIP;DLST;SDHD;ATP5F1;DNM2;IL4I1;ATP5B;NDUFS7;DAD1;GNB2;POLR2C;NEU1;NDUFS3;SUCLG1;UQCRC2;CYC1;PHPT1;POLR2J;DECR1
ALDOA	d			b	Fatty acid, triacylglycerol, and ketone body metabolism	3/173	0.407383	1	0	0	1.29895	1.16646	ALAS1;MED19;DECR1
RBBP4	d			b	Signaling events regulated by Ret tyrosine kinase	1/39	0.408242	1	0	0	1.92068	1.72072	JUN
KLHDC3	d			b	G alpha i pathway	2/108	0.423919	1	0	0	1.38715	1.19047	MAP2K3;RGS16
PGK1	d			b	Alpha-M beta-2 integrin signaling	1/41	0.423967	1	0	0	1.82698	1.56773	NFKB1
FAM101B	d			b	Tyrosine metabolism	1/41	0.423967	1	0	0	1.82698	1.56773	IL4I1
SLC2A4RG	d			b	Fc epsilon receptor I signaling in mast cells	1/41	0.423967	1	0	0	1.82698	1.56773	JUN
PXMP2	d			b	Graft-versus-host disease	1/41	0.423967	1	0	0	1.82698	1.56773	FAS
MT1F	d			b	BMP receptor signaling	1/42	0.431673	1	0	0	1.78348	1.49828	PPP1R15A
CRIP1	d			b	Hexose transport	1/42	0.431673	1	0	0	1.78348	1.49828	RAE1
TWF2	d			b	Leptin influence on immune response	2/110	0.433068	1	0	0	1.36193	1.13975	CCL4;NFKB1
FPGS	d			b	Porphyrin and chlorophyll metabolism	1/43	0.439276	1	0	0	1.74201	1.43302	ALAS1
LYL1	d			b	Cell differentiation by G alpha (i/o) pathway inferred from mouse Neuro2A model	1/43	0.439276	1	0	0	1.74201	1.43302	MAP2K3
DBN1	d			b	Cleavage of growing transcript in the termination region	1/43	0.439276	1	0	0	1.74201	1.43302	UPF3B
ZNF771	d			b	Type 1 diabetes mellitus	1/43	0.439276	1	0	0	1.74201	1.43302	FAS
PCK2	d			b	Growth hormone receptor signaling	1/43	0.439276	1	0	0	1.74201	1.43302	RPS6KA1
CAT	d			b	Insulin secretion regulation by glucagon-like peptide-1	1/43	0.439276	1	0	0	1.74201	1.43302	GNB2
BCAS4	d			b	Lipid metabolism regulation by peroxisome proliferator-activated receptor alpha (PPAR-alpha)	2/112	0.442138	1	0	0	1.33761	1.09167	ALAS1;MED19
ANXA6	d			b	mTOR signaling pathway	2/113	0.446643	1	0	0	1.32578	1.06857	POLDIP3;RPS6KA1
CYB5R3	d			b	Valine, leucine and isoleucine degradation	1/44	0.446778	1	0	0	1.70242	1.37163	IL4I1
ADA	d			b	HNF3A pathway	1/44	0.446778	1	0	0	1.70242	1.37163	JUN
FHL1	d			b	Heart development	1/44	0.446778	1	0	0	1.70242	1.37163	NOTCH1
CALCOCO2	d			b	Interactions of HIV Vpr protein with host cellular proteins	1/44	0.446778	1	0	0	1.70242	1.37163	RAE1
LCN8	d			b	Lysine degradation	1/44	0.446778	1	0	0	1.70242	1.37163	DLST
NLRC5	d			b	RNA polymerase III transcription	1/45	0.45418	1	0	0	1.66459	1.31379	BRF2
LONRF1	d			b	Wnt interactions in lipid metabolism and immune response	1/45	0.45418	1	0	0	1.66459	1.31379	TNFRSF4
ACADM	d			b	G alpha (z) signaling events	1/45	0.45418	1	0	0	1.66459	1.31379	GNB2
SCCPDH	d			b	HNF3B pathway	1/45	0.45418	1	0	0	1.66459	1.31379	ALAS1
AGPAT2	d			b	Integrin-linked kinase signaling	1/45	0.45418	1	0	0	1.66459	1.31379	JUN
RP11−742N3,1	d			b	Interleukin-12/STAT4 pathway	1/45	0.45418	1	0	0	1.66459	1.31379	JUN
RPL36A	d			b	Interleukin-3, interleukin-5, and GM-CSF signaling	1/45	0.45418	1	0	0	1.66459	1.31379	IL2RG
AHCY	d			b	Vascular smooth muscle contraction	2/116	0.460035	1	0	0	1.29149	1.00278	ACTA2;MYL6
ZFP36L2	d			b	Transmission across chemical synapses	3/190	0.467071	1	0	0	1.18273	0.900382	GNB2;RPS6KA1;MDM2
MDK	d			b	Agrin in postsynaptic differentiation	1/47	0.468689	1	0	0	1.59375	1.20777	JUN
MYL6B	d			b	Regulation of transcription by NOTCH1 intracellular domain	1/47	0.468689	1	0	0	1.59375	1.20777	NOTCH1
MZT2A	d			b	Prolactin regulation of apoptosis	2/118	0.468859	1	0	0	1.2696	0.961663	DCTN3;TMBIM6
HCFC1R1	d			b	Post-translational regulation of adherens junction stability and disassembly	1/48	0.475798	1	0	0	1.56055	1.15912	DNM2
TMSB15B	d			b	HES/HEY pathway	1/48	0.475798	1	0	0	1.56055	1.15912	NOTCH1
PHYHD1	d			b	Intestinal immune network for IgA production	1/48	0.475798	1	0	0	1.56055	1.15912	CD40
ANXA2	d			b	N-glycan biosynthesis	1/48	0.475798	1	0	0	1.56055	1.15912	DAD1
TALDO1	d			b	G alpha s pathway	2/120	0.477596	1	0	0	1.24844	0.922585	MAP2K3;RGS16
C8orf82	d			b	Lysosome	2/121	0.481931	1	0	0	1.23812	0.903771	NEU1;LAPTM5
AKR7A2	d			b	Amino acid and oligopeptide SLC transporters	1/49	0.482813	1	0	0	1.5287	1.11309	SLC3A2
PCYT2	d			b	Arf6 integrin-mediated signaling pathway	1/49	0.482813	1	0	0	1.5287	1.11309	DNM2
FASN	d			b	Deadenylation-dependent mRNA decay	1/49	0.482813	1	0	0	1.5287	1.11309	EDC3
SRRT	d			b	FoxO family signaling	1/49	0.482813	1	0	0	1.5287	1.11309	GADD45A
SUMO3	d			b	Aquaporin-mediated transport	1/50	0.489735	1	0	0	1.49813	1.0695	GNB2
KHSRP	d			b	Type II interferon signaling (interferon-gamma)	1/50	0.489735	1	0	0	1.49813	1.0695	PSMB9
TMEM256	d			b	Non-coding RNA metabolism	1/50	0.489735	1	0	0	1.49813	1.0695	RAE1
C16orf13	d			b	Amyloids	1/51	0.496564	1	0	0	1.46875	1.02819	B2M
C8orf33	d			b	Type I interferon (interferon-alpha/beta) pathway	1/51	0.496564	1	0	0	1.46875	1.02819	PTP4A1
RTN3	d			b	Glutathione metabolism	1/51	0.496564	1	0	0	1.46875	1.02819	GPX1
SCD	d			b	Malaria	1/51	0.496564	1	0	0	1.46875	1.02819	CD40
PAPOLA	d			b	Signaling events mediated by stem cell factor receptor (c-Kit)	1/52	0.503302	1	0	0	1.44051	0.989002	BAD
NAA10	d			b	Endometrial cancer	1/52	0.503302	1	0	0	1.44051	0.989002	BAD
PTDSS1	d			b	Thrombin signaling through protease-activated receptors	1/53	0.50995	1	0	0	1.41333	0.951795	GNB2
TFRC	d			b	GABA A and B receptor activation	1/53	0.50995	1	0	0	1.41333	0.951795	GNB2
CBX1	d			b	Binding of chemokines to chemokine receptors	1/54	0.51651	1	0	0	1.38715	0.91644	CCL4
RTN4R	d			b	Non-small cell lung cancer	1/54	0.51651	1	0	0	1.38715	0.91644	BAD
ACLY	d			b	Calcineurin-dependent NFAT signaling role in lymphocytes	1/55	0.522982	1	0	0	1.36193	0.882818	BAD
TRA2B	d			b	T cell receptor signaling in naive CD8+ T cells	1/55	0.522982	1	0	0	1.36193	0.882818	B2M
TCP1	d			b	Activation of mRNA upon binding of the cap-binding complex and eIFs, and subsequent binding to 43S	1/57	0.535668	1	0	0	1.31415	0.820344	EIF5
PPIH	d			b	SHP2 signaling	1/57	0.535668	1	0	0	1.31415	0.820344	IL2RG
TECR	d			b	Arachidonic acid metabolism	1/58	0.541884	1	0	0	1.29149	0.791299	GPX1
NRM	d			b	RNA degradation	1/59	0.548018	1	0	0	1.2696	0.763597	EDC3
ACOT7	d			b	Natural killer cell-mediated cytotoxicity	2/137	0.548186	1	0	0	1.09352	0.657362	TNFRSF10B;FAS
GSTO1	d			b	Natural killer cell receptor signaling pathway	1/60	0.55407	1	0	0	1.24844	0.737159	MAP2K3
DHCR24	d			b	Neurotrophic factor-mediated Trk receptor signaling	1/60	0.55407	1	0	0	1.24844	0.737159	SQSTM1
C12orf75	d			b	Systemic lupus erythematosus	2/139	0.556041	1	0	0	1.07779	0.632568	CD40;H3F3B
ANAPC11	d			b	Signaling events mediated by focal adhesion kinase	1/62	0.565932	1	0	0	1.20817	0.687786	JUN
GNG5	d			b	Angiotensin II-stimulated signaling through G-proteins and beta-arrestin	1/64	0.57748	1	0	0	1.17041	0.642651	MAP2K3
CAPZB	d			b	Endothelins	1/64	0.57748	1	0	0	1.17041	0.642651	JUN
MPP1	d			b	MAPK cascade role in angiogenesis	1/64	0.57748	1	0	0	1.17041	0.642651	BAD
PRPSAP1	d			b	Actin cytoskeleton regulation	3/226	0.583431	1	0	0	0.994332	0.535775	ARPC2;ARPC3;ARPC4
MSMO1	d			b	Signaling by TGF-beta receptor complex	1/66	0.588722	1	0	0	1.13494	0.601295	PPP1R15A
ARPC5	d			b	HIF-1 transcriptional activity in hypoxia	1/66	0.588722	1	0	0	1.13494	0.601295	JUN
CCT3	d			b	Calcium regulation in the cardiac cell	2/149	0.593857	1	0	0	1.00545	0.523959	GNB2;RGS16
GPSM2	d			b	SIDS susceptibility pathways	1/67	0.594231	1	0	0	1.11801	0.581907	NFKB1
HMGCR	d			b	cAMP cell motility pathway inferred from amoeba model	1/67	0.594231	1	0	0	1.11801	0.581907	ACTA2
CIT	d			b	AMPK signaling	1/68	0.599666	1	0	0	1.10156	0.56332	CDKN1A
KIF15	d			b	Translation	2/151	0.601126	1	0	0	0.992137	0.504949	EIF5;RPS27L
MXD3	d			b	Antiviral mechanism by interferon-stimulated genes	1/70	0.61032	1	0	0	1.07009	0.528381	RAE1
SUMO2	d			b	Renal cell carcinoma	1/70	0.61032	1	0	0	1.07009	0.528381	JUN
SLC25A5	d			b	Hedgehog signaling pathway	1/70	0.61032	1	0	0	1.07009	0.528381	SAP18
DYNLL1	e			b	Long-term potentiation	1/70	0.61032	1	0	0	1.07009	0.528381	RPS6KA1
ACTB	e			b	Nucleotide metabolism	1/70	0.61032	1	0	0	1.07009	0.528381	GPX1
KIF2C	e			b	Viral myocarditis	1/71	0.615541	1	0	0	1.05502	0.511953	CD40
FDFT1	e			b	Sphingolipid metabolism	1/72	0.620691	1	0	0	1.04037	0.496173	NEU1
AURKB	e			b	Signaling by NOTCH1	1/73	0.625773	1	0	0	1.02611	0.481009	NOTCH1
PLK1	e			b	Cap-dependent translation initiation	1/73	0.625773	1	0	0	1.02611	0.481009	EIF5
HMMR	e			b	E2F transcription factor network	1/74	0.630788	1	0	0	1.01225	0.46643	CDKN1A
CDC20	e			b	Axon guidance	4/325	0.633312	1	0	0	0.921925	0.421128	MYL6;RPS6KA1;RHOC;DNM2
CDKN3	e			b	VEGF signaling pathway	1/76	0.640616	1	0	0	0.98561	0.438917	BAD
UBE2S	e			b	SLC-mediated transmembrane transport	3/251	0.65414	1	0	0	0.895295	0.379993	SLC3A2;RAE1;SLC39A1
BIRC5	e			b	Unfolded protein response	1/79	0.654872	1	0	0	0.948182	0.40138	ATF3
HMGB3	e			b	Fc epsilon receptor I signaling pathway	1/79	0.654872	1	0	0	0.948182	0.40138	MAP2K3
MZT1	e			b	Nuclear beta-catenin signaling and target gene transcription regulation	1/80	0.659498	1	0	0	0.93633	0.389772	JUN
CCNB2	e			b	Opioid signaling	1/80	0.659498	1	0	0	0.93633	0.389772	GNB2
CKS2	e			b	Platelet homeostasis	1/82	0.668565	1	0	0	0.913492	0.367792	GNB2
CCNB1	e			b	Response to elevated platelet cytosolic calcium	1/83	0.673008	1	0	0	0.902486	0.357383	STX4
TPX2	e			b	Asparagine N-linked glycosylation	1/85	0.681716	1	0	0	0.881251	0.337644	DAD1
DLGAP5	e			b	C-Myb transcription factor network	1/85	0.681716	1	0	0	0.881251	0.337644	CDKN1A
CENPE	e			b	Progesterone-mediated oocyte maturation	1/86	0.685983	1	0	0	0.871004	0.328283	RPS6KA1
SGOL2	e			b	Mitotic G2-G2/M phases	1/87	0.690194	1	0	0	0.860993	0.319242	DCTN3
DEPDC1	e			b	Cell surface interactions at the vascular wall	1/94	0.718132	1	0	0	0.796876	0.263848	SLC3A2
AURKA	e			b	RNA polymerase I, RNA polymerase III, and mitochondrial transcription	1/95	0.721912	1	0	0	0.788488	0.25693	BRF2
PRC1	e			b	Class B GPCRs (secretin family receptors)	1/95	0.721912	1	0	0	0.788488	0.25693	GNB2
TUBA1A	e			b	Transport of inorganic cations/anions and amino acids/oligopeptides	1/95	0.721912	1	0	0	0.788488	0.25693	SLC3A2
RACGAP1	e			b	G-protein signaling pathways	1/95	0.721912	1	0	0	0.788488	0.25693	GNB2
KIF4A	e			b	Transport of glucose and other sugars, bile salts and organic acids, metal ions and amine compounds	1/96	0.725642	1	0	0	0.780275	0.250232	SLC39A1
CDCA2	e			b	Wnt signaling pathway and pluripotency	1/98	0.732954	1	0	0	0.764351	0.237463	JUN
CEP55	e			b	Potassium channels	1/99	0.736536	1	0	0	0.75663	0.231375	GNB2
BUB1	e			b	Integrin-mediated cell adhesion	1/100	0.740071	1	0	0	0.749064	0.225475	MAP2K3
CKAP2L	e			b	Melanogenesis	1/101	0.743559	1	0	0	0.741647	0.219756	CREB3
ARHGAP11A	e			b	Jak-STAT signaling pathway	2/199	0.746974	1	0	0	0.752828	0.219619	PTP4A1;IL2RG
KIF23	e			b	Amoebiasis	1/105	0.757048	1	0	0	0.713394	0.198557	NFKB1
CENPA	e			b	Platelet activation, signaling and aggregation	2/205	0.761574	1	0	0	0.730794	0.199045	GNB2;STX4
KNSTRN	e			b	Gastrin-CREB signaling pathway via PKC and MAPK	2/206	0.763935	1	0	0	0.727246	0.195828	GNB2;RPS6KA1
TACC3	e			b	Cytoplasmic ribosomal proteins	1/108	0.7667	1	0	0	0.693577	0.184256	RPS6KA1
NUF2	e			b	Oocyte meiosis	1/113	0.781944	1	0	0	0.662888	0.163052	RPS6KA1
TUBA1C	e			b	Lipid and lipoprotein metabolism	5/489	0.784781	1	0	0	0.765914	0.18562	STARD4;ALAS1;NEU1;MED19;DECR1
ASPM	e			b	Rho GTPase cycle	1/123	0.809518	1	0	0	0.608995	0.12869	RHOC
CENPF	e			b	Factors involved in megakaryocyte development and platelet production	1/125	0.814602	1	0	0	0.599251	0.12288	IRF7
MKI67	e			b	G alpha (s) signaling events	1/125	0.814602	1	0	0	0.599251	0.12288	GNB2
HP1BP3	e			b	Integration of energy metabolism	1/125	0.814602	1	0	0	0.599251	0.12288	GNB2
HSPH1	e			b	Transmembrane transport of small molecules	4/432	0.831636	1	0	0	0.693577	0.127868	GNB2;SLC3A2;SLC39A1;RAE1
NCAPD2	e			b	Cell adhesion molecules (CAMs)	1/133	0.833618	1	0	0	0.563206	0.102492	CD40
CASC5	e			b	Tight junction	1/133	0.833618	1	0	0	0.563206	0.102492	RAB13
SGOL1	e			b	Adrenergic pathway	1/137	0.842384	1	0	0	0.546762	0.0937804	RGS16
CKAP2	e			b	Diabetes pathways	1/137	0.842384	1	0	0	0.546762	0.0937804	ATF3
NDC80	e			b	Hemostasis pathway	4/468	0.874276	1	0	0	0.640225	0.0860203	GNB2;IRF7;STX4;SLC3A2
NCAPG	e			b	Calcium signaling pathway	1/178	0.909555	1	0	0	0.420822	0.039894	VDAC2
HMGB2	e			b	Peptide G-protein coupled receptors	1/192	0.925199	1	0	0	0.390137	0.0303317	CCL4
HMGN2	e			b	Post-translational protein modification	1/196	0.929152	1	0	0	0.382175	0.0280835	DAD1
H2AFZ	e			b	Signal transduction	9/1020	0.931736	1	0	0	0.660939	0.0467323	JUN;CDKN1A;NOTCH1;BAD;GNB2;CCL4;MDM2;NFKB1;DNM2
FAM64A	e			b	G alpha (i) signaling events	1/199	0.931979	1	0	0	0.376414	0.0265165	GNB2
CDC25B	e			b	Phospholipid metabolism	1/205	0.9373	1	0	0	0.365397	0.02366	NEU1
TROAP	e			b	Wnt signaling pathway	1/231	0.955962	1	0	0	0.32427	0.0146043	JUN
TPM4	e			b	Carbohydrate metabolism	1/235	0.958293	1	0	0	0.31875	0.0135793	RAE1
LAT2	e			b	Generic transcription pathway	2/377	0.962775	1	0	0	0.397381	0.0150748	ZNF92;NOTCH1
PIF1	e			b	GPCR ligand binding	2/410	0.974547	1	0	0	0.365397	0.00942088	GNB2;CCL4
KIF20A	e			b	Signaling by GPCR	4/977	0.999211	1	0	0	0.306679	0.00024215	GNB2;RPS6KA1;CCL4;RHOC
PSRC1	e
SAPCD2	e			c	BDNF signaling pathway	12/261	0.000134787	0.203528	0	0	3.62024	32.2629	PNISR;BTG2;BTG1;TRAF3IP2;P4HA1;DUSP1;DDIT3;TXNIP;H1FX;SLC39A7;ZKSCAN1;JMJD6
REEP4	e			c	p53 signaling pathway	8/139	0.000408125	0.308135	0	0	4.53181	35.3659	BTG2;RRM2B;DUSP1;SESN1;EP300;PRKAB1;MCL1;TNFRSF10D
ECT2	e			c	Vibrio cholerae infection	5/55	0.000658294	0.331341	0	0	7.1582	52.4399	SEC61A1;ATP6V0E1;ATP6V1B2;PRKACA;ATP6V0D1
DEPDC1B	e			c	p53 activity regulation	7/118	0.000781698	0.295091	0	0	4.67103	33.4167	RASSF1;RRM2B;ZMAT3;SESN1;SESN2;EP300;CSNK1G1
PRR11	e			c	Disease	19/674	0.00104104	0.314394	0	0	2.21968	15.2437	STX12;ATP6V0E1;TAF13;GTF2B;TAF10;STAT3;VPS37B;SERP1;RPS19;PRKAR1A;DDIT3;ATP6V1B2;FGFR1OP;PSMF1;PRKACA;ATP6V0D1;STX1A;VAMP2;SKP1
KIF14	e			c	Gene expression	24/968	0.00140205	0.35285	0	0	1.95224	12.8258	ZNF430;ZNF253;SF3A1;ZNF394;SSR4;CHD9;TAF13;CSTF3;GTF2B;TAF10;CASC3;CDC40;SMG6;CNOT4;SEC61A1;MED13;RPS19;ZNF37A;EIF3K;EIF3I;PSMF1;ZNF655;ZKSCAN1;RBM5
CCNF	e			c	Botulinum neurotoxicity	3/18	0.00143435	0.309409	0	0	13.1234	85.9192	STX12;STX1A;VAMP2
BUB1B	e			c	Iron uptake and transport	4/39	0.00147364	0.278149	0	0	8.07591	52.6551	ATP6V0E1;FTH1;ATP6V1B2;ATP6V0D1
EIF5A	e			c	Blockade of neurotransmitter release by botulinum toxin	2/5	0.00156649	0.262822	0	0	31.4961	203.431	STX1A;VAMP2
HSP90AA1	e			c	RNA polymerase II promoter escape	3/22	0.00260747	0.393728	0	0	10.7373	63.8802	TAF13;GTF2B;TAF10
BANF1	e			c	T cell receptor regulation of apoptosis	16/603	0.00459166	0.630309	0	0	2.08929	11.2477	ZRSR2;BTG1;TRAF3IP2;DUSP1;DESI2;SOD2;SEC61A1;SON;CHST11;DDIT3;GOLGB1;KIAA0247;REL;PSMF1;SLC39A7;MCL1
MAD2L2	e			c	Collecting duct acid secretion	3/27	0.00472662	0.594767	0	0	8.74891	46.8464	ATP6V0E1;ATP6V1B2;ATP6V0D1
CACYBP	e			c	Protein processing in the endoplasmic reticulum	7/166	0.00539398	0.626532	0	0	3.32037	17.3405	ATXN3;SEC61A1;SAR1A;SSR4;DDIT3;DERL2;SKP1
HNRNPD	e			c	Transferrin endocytosis and recycling	3/29	0.00579565	0.625102	0	0	8.14553	41.9548	ATP6V0E1;ATP6V1B2;ATP6V0D1
CDCA5	e			c	FSH regulation of apoptosis	9/263	0.00664704	0.669135	0	0	2.69453	13.5093	PPP1CB;PGRMC1;PRKAR1A;DUSP1;KIDINS220;CREM;RAB5A;JMJD6;DUSP14
LMNB1	e			c	NGF signaling via TRKA from the plasma membrane	6/136	0.0078907	0.744684	0	0	3.47383	16.8205	RIT1;PRKAR1A;KIDINS220;STAT3;PRKACA;CRK
TMPO	e			c	Acetylcholine neurotransmitter release cycle	2/11	0.00819284	0.727717	0	0	14.3164	68.783	STX1A;VAMP2
IGLL1	e			c	BTG family proteins and cell cycle regulation	2/11	0.00819284	0.687289	0	0	14.3164	68.783	BTG2;BTG1
ACAT2	e			c	E2F1 destruction pathway	2/11	0.00819284	0.651116	0	0	14.3164	68.783	FBXW7;SKP1
FDPS	e			c	Norepinephrine neurotransmitter release cycle	2/11	0.00819284	0.61856	0	0	14.3164	68.783	STX1A;VAMP2
HMGB1	e			c	RNA polymerase II transcription	5/101	0.00936871	0.673655	0	0	3.89803	18.2053	TAF13;GTF2B;CSTF3;TAF10;CDC40
STMN1	e			c	Dopamine neurotransmitter release cycle	2/12	0.00974959	0.669177	0	0	13.1234	60.7681	STX1A;VAMP2
RAD21	e			c	Hormone-sensitive lipase (HSL)-mediated triacylglycerol hydrolysis	2/12	0.00974959	0.640082	0	0	13.1234	60.7681	PPP1CB;PRKACA
PHF19	e			c	Basal transcription factors	3/35	0.00981817	0.617727	0	0	6.74916	31.2049	TAF13;GTF2B;TAF10
ANP32E	e			c	Signaling to ERKs	3/36	0.0106119	0.640958	0	0	6.56168	29.828	RIT1;KIDINS220;CRK
CCT5	e			c	Epithelial cell signaling in Helicobacter pylori infection	4/68	0.0109648	0.636802	0	0	4.63177	20.9035	ATP6V0E1;ATP6V1B2;ATP6V0D1;HBEGF
DBF4	e			c	Latent infection of Homo sapiens with Mycobacterium tuberculosis	3/37	0.0114417	0.63989	0	0	6.38434	28.5411	ATP6V0E1;ATP6V1B2;ATP6V0D1
GTSE1	e			c	Signaling by insulin receptor	5/109	0.012743	0.687214	0	0	3.61193	15.758	ATP6V0E1;ATP6V1B2;ATP6V0D1;PRKAB1;CRK
CDCA8	e			c	EGFR1 pathway	6/152	0.0131849	0.686523	0	0	3.10816	13.4543	BTG1;DUSP1;TXNIP;LUC7L3;YPEL5;HBEGF
HJURP	e			c	HIV-1 transcription initiation	3/39	0.0132108	0.664946	0	0	6.05694	26.2066	TAF13;GTF2B;TAF10
KIFC1	e			c	CARM1 transcriptional regulation by protein methylation	2/14	0.0132202	0.643949	0	0	11.2486	48.6616	PRKAR1A;EP300
KIF11	e			c	Phagosome	6/154	0.013987	0.660014	0	0	3.0678	13.0983	SEC61A1;STX12;ATP6V0E1;ATP6V1B2;ATP6V0D1;RAB5A
PBK	e			c	Repression of pain sensation by the transcriptional regulator DREAM	2/15	0.0151275	0.692196	0	0	10.4987	44.0026	PRKAR1A;CREM
CCNA2	e			c	Glutamate neurotransmitter release cycle	2/16	0.0171453	0.761451	0	0	9.84252	40.02	STX1A;VAMP2
MAD2L1	e			c	Cell differentiation by G alpha (i/o) pathway inferred from mouse Neuro2A model	3/43	0.0171924	0.741728	0	0	5.4935	22.3217	STAT3;PRKACA;CRK
YWHAE	e			c	Vasopressin-regulated water reabsorption	3/44	0.018281	0.766785	0	0	5.36865	21.4848	PRKACA;RAB5A;VAMP2
VDAC3	e			c	Notch signaling pathway	5/121	0.0192104	0.783993	0	0	3.25373	12.8597	SPEN;FBXW7;STAT3;EP300;SKP1
ERH	e			c	TNFR2 signaling pathway	2/18	0.0214999	0.85434	0	0	8.74891	33.5932	DUSP1;TANK
MND1	e			c	Nucleotide di- and triphosphate biosynthesis and interconversion	2/18	0.0214999	0.832434	0	0	8.74891	33.5932	RRM2B;GUK1
UBE2T	e			c	PKA activation in glucagon signaling	2/18	0.0214999	0.811623	0	0	8.74891	33.5932	PRKAR1A;PRKACA
HTRA3	f			c	Regulation of transcription by NOTCH1 intracellular domain	3/47	0.021772	0.801847	0	0	5.02597	19.235	FBXW7;EP300;SKP1
CD48	f			c	Lipid and lipoprotein metabolism	12/489	0.0229196	0.824015	0	0	1.93227	7.2958	PPP1CB;MCEE;MED13;PCYT1A;GGPS1;CHD9;VAPB;EP300;PLIN2;CROT;PRKACA;MTMR6
SEPT9	f			c	Chondroitin sulfate/dermatan sulfate metabolism	3/48	0.0230109	0.808056	0	0	4.92126	18.562	CHST11;DSE;GXYLT1
VAT1L	f			c	Diurnally regulated genes with circadian orthologs	3/48	0.0230109	0.789691	0	0	4.92126	18.562	BTG1;NCOA4;TOB1
BIN1	f			c	HES/HEY pathway	3/48	0.0230109	0.772142	0	0	4.92126	18.562	SPEN;STAT3;EP300
LMO2	f			c	Signaling by FGFR1 fusion mutants	2/19	0.0238308	0.782273	0	0	8.28844	30.972	STAT3;FGFR1OP
NRN1	f			c	ER-associated degradation (ERAD) pathway	2/19	0.0238308	0.765629	0	0	8.28844	30.972	SEC61A1;SKP1
CD47	f			c	FRS2-mediated activation	2/19	0.0238308	0.749678	0	0	8.28844	30.972	KIDINS220;CRK
TBC1D14	f			c	GABA biosynthesis, release, reuptake and degradation	2/19	0.0238308	0.734379	0	0	8.28844	30.972	STX1A;VAMP2
LEF1	f			c	FoxO family signaling	3/49	0.0242873	0.733477	0	0	4.82083	17.9229	EP300;SOD2;CSNK1G1
C16orf74	f			c	Hypertrophy pathway	2/20	0.0262602	0.777508	0	0	7.87402	28.6591	DUSP14;HBEGF
SSBP2	f			c	ChREBP regulation by carbohydrates and cAMP	2/21	0.0287852	0.835877	0	0	7.49906	26.6059	PRKAR1A;PRKAB1
MYB	f			c	Androgen receptor regulation of biosynthesis and transcription	3/53	0.0297684	0.848118	0	0	4.45699	15.6632	APPBP2;REL;EP300
HNRNPA0	f			c	Oxidative phosphorylation	5/136	0.0299186	0.836614	0	0	2.89486	10.1589	ATP6V0E1;NDUFB5;ATP6V1B2;COX6A1;ATP6V0D1
G3BP1	f			c	Diabetes pathways	5/137	0.0307426	0.844023	0	0	2.87373	10.0066	SERP1;DDIT3;ATP6V0D1;STX1A;VAMP2
PHB2	f			c	Kit receptor signaling pathway	3/54	0.0312321	0.842151	0	0	4.37445	15.1632	STAT3;EP300;CRK
MSN	f			c	Glycosaminoglycan biosynthesis: chondroitin sulfate	2/22	0.0314029	0.831902	0	0	7.1582	24.7735	CHST11;DSE
EVI2B	f			c	Activation of mRNA upon binding of the cap-binding complex and eIFs, and subsequent binding to 43S	3/57	0.0358457	0.933223	0	0	4.14422	13.7942	RPS19;EIF3K;EIF3I
PIK3AP1	f			c	Mechanism of gene regulation by peroxisome proliferators via PPAR-alpha	3/57	0.0358457	0.917406	0	0	4.14422	13.7942	DUSP1;PRKAR1A;EP300
SYPL1	f			c	ATF2 transcription factor network	3/59	0.0391053	0.984149	0	0	4.00374	12.9781	DUSP1;DDIT3;EP300
BCL2	f			c	C-Myc pathway	2/25	0.0397859	0.984865	0	0	6.29921	20.3102	FBXW7;TAF10
BCL7A	f			c	DARPP-32 events	2/25	0.0397859	0.96898	0	0	6.29921	20.3102	PRKAR1A;PRKACA
CD22	f			c	Neurotrophic factor-mediated Trk receptor signaling	3/60	0.0407897	0.977657	0	0	3.93701	12.5958	RIT1;STAT3;CRK
RAG2	f			c	HIV genome transcription	3/61	0.0425102	1	0	0	3.87247	12.2293	TAF13;GTF2B;TAF10
ZNF32	f			c	CARM1 and regulation of the estrogen receptor	2/26	0.042748	0.99307	0	0	6.05694	19.0941	SPEN;EP300
NUDT3	f			c	ERBB2 role in signal transduction and oncology	2/26	0.042748	0.978023	0	0	6.05694	19.0941	STAT3;EP300
NUDT22	f			c	HIV infection	6/200	0.0428069	0.964752	0	0	2.3622	7.44344	TAF13;GTF2B;TAF10;PSMF1;VPS37B;SKP1
PLEKHO1	f			c	Translation	5/151	0.0437846	0.972276	0	0	2.60729	8.15684	SEC61A1;RPS19;SSR4;EIF3K;EIF3I
XAF1	f			c	Circadian rhythm	3/62	0.0442667	0.968736	0	0	3.81001	11.8778	CHD9;EP300;SKP1
CCNI	f			c	Antigen presentation: folding, assembly, and peptide loading of class I MHC proteins	7/255	0.0447917	0.96622	0	0	2.16149	6.71303	SEC61A1;UBE2H;FBXW7;PSMF1;UBR1;PJA2;SKP1
CCDC81	f			c	RORA activates circadian expression	2/27	0.0457897	0.973838	0	0	5.8326	17.986	CHD9;EP300
BID	f			c	Endosomal sorting complex required for transport (ESCRT) pathway	2/28	0.0489086	1	0	0	5.6243	16.973	VPS37B;CHMP5
CPNE2	f			c	HIF-1 transcriptional activity in hypoxia	3/66	0.0516473	1	0	0	3.5791	10.606	EP300;PLIN2;MCL1
HENMT1	f			c	T cell receptor calcium pathway	2/29	0.0521022	1	0	0	5.43036	16.0443	FOSL1;PRKACA
SUSD3	f			c	Adipocytokine signaling pathway	3/67	0.0535798	1	0	0	3.52568	10.3182	STAT3;ADIPOR1;PRKAB1
ERGIC1	f			c	Lipid metabolism regulation by peroxisome proliferator-activated receptor alpha (PPAR-alpha)	4/112	0.0546049	1	0	0	2.81215	8.17669	MED13;CHD9;EP300;PLIN2
EVA1B	f			c	Retinoic acid receptor-mediated signaling	2/30	0.055368	1	0	0	5.24934	15.1903	EP300;PRKACA
SPN	f			c	Signaling by FGFR1 mutants	2/30	0.055368	1	0	0	5.24934	15.1903	STAT3;FGFR1OP
MPST	f			c	TRAF6-mediated IRF7 activation	2/30	0.055368	1	0	0	5.24934	15.1903	EP300;TANK
ZNF22	f			c	MicroRNAs in muscle cell differentiation	2/30	0.055368	1	0	0	5.24934	15.1903	PRKAR1A;PRKACA
FAM69B	f			c	Activation of NF-kappaB in B cells	3/68	0.0555466	1	0	0	3.47383	10.0412	REL;PSMF1;SKP1
TCF3	f			c	Messenger RNA splicing: major pathway	3/68	0.0555466	1	0	0	3.47383	10.0412	CSTF3;RBM5;CDC40
ADRBK1	f			c	Stathmin and breast cancer resistance to antimicrotubule agents	2/31	0.0587039	1	0	0	5.08001	14.4031	PRKAR1A;UHMK1
BTBD6	f			c	NF-kappaB activation by non-typeable Hemophilus influenzae	2/31	0.0587039	1	0	0	5.08001	14.4031	DUSP1;EP300
BCAT1	f			c	AP-1 transcription factor network	3/70	0.0595822	1	0	0	3.37458	9.51765	FOSL1;DUSP1;EP300
FADS2	f			c	Signaling events mediated by HDAC class I	3/70	0.0595822	1	0	0	3.37458	9.51765	STAT3;EP300;PRKACA
CCT4	f			c	Long-term potentiation	3/70	0.0595822	1	0	0	3.37458	9.51765	PPP1CB;EP300;PRKACA
CDCA7	f			c	Nucleotide metabolism	3/70	0.0595822	1	0	0	3.37458	9.51765	DGUOK;RRM2B;GUK1
ANP32A	f			c	RIG-I-like receptor signaling pathway	3/71	0.0616504	1	0	0	3.32705	9.27007	DDX3X;TANK;ATG12
NAE1	f			c	Abacavir metabolism	1/5	0.0619132	1	0	0	15.748	43.8114	GUK1
USF2	f			c	Coenzyme A biosynthesis	1/5	0.0619132	1	0	0	15.748	43.8114	PANK2
PXK	f			c	PKA-mediated phosphorylation of key metabolic factors	1/5	0.0619132	1	0	0	15.748	43.8114	PRKACA
MIIP	f			c	Signaling by NGF	6/221	0.0634024	1	0	0	2.13774	5.89643	RIT1;PRKAR1A;KIDINS220;STAT3;PRKACA;CRK
SLC25A33	f			c	HIV life cycle	4/118	0.0637047	1	0	0	2.66916	7.34952	TAF13;GTF2B;TAF10;VPS37B
MGST2	f			c	Insulin signaling pathway	7/277	0.0640932	1	0	0	1.98982	5.46688	PPP1CB;PRKAR1A;PRKACA;PRKAB1;CRK;VAMP2;SOCS4
MTA1	f			c	Glucagon signaling in metabolic regulation	2/33	0.0655765	1	0	0	4.77213	13.0019	PRKAR1A;PRKACA
TOP1MT	f			c	Signaling by NOTCH1	3/73	0.0658859	1	0	0	3.2359	8.80109	FBXW7;EP300;SKP1
ATP6V0E2	f			c	Myc repressed pathway	3/73	0.0658859	1	0	0	3.2359	8.80109	FTH1;DDIT3;EP300
CDV3	f			c	Fatty acid, triacylglycerol, and ketone body metabolism	5/173	0.0700932	1	0	0	2.27573	6.04872	MCEE;MED13;CHD9;EP300;PLIN2
KAZALD1	f			c	Signaling by PDGF	4/122	0.0701857	1	0	0	2.58164	6.85843	PRKAR1A;STAT3;PRKACA;CRK
FAM216A	f			c	RIG-I/MDA5-mediated induction of interferon-alpha/beta pathways	3/76	0.0724817	1	0	0	3.10816	8.15713	EP300;TANK;ATG12
MRPL34	f			c	Interleukin-7 signaling pathway	2/35	0.0727021	1	0	0	4.49944	11.7948	STAT3;EP300
NOP14	f			c	Transcriptional regulation of white adipocyte differentiation	3/77	0.0747437	1	0	0	3.0678	7.95692	MED13;CHD9;EP300
RAD23B	f			c	Factors involved in megakaryocyte development and platelet production	4/125	0.0752602	1	0	0	2.51969	6.51793	PRKAR1A;EP300;PRKACA;RAB5A
PCID2	f			c	Integration of energy metabolism	4/125	0.0752602	1	0	0	2.51969	6.51793	PRKAR1A;PRKACA;STX1A;VAMP2
ACBD6	f			c	Interleukin-1 signaling pathway	4/125	0.0752602	1	0	0	2.51969	6.51793	UBE2H;DUSP1;REL;SKP1
DAXX	f			c	SNARE interactions in vesicular transport	2/36	0.0763545	1	0	0	4.37445	11.2527	STX1A;VAMP2
XPO1	f			c	GM-CSF-mediated signaling events	2/36	0.0763545	1	0	0	4.37445	11.2527	STAT3;PRKACA
SLC7A1	f			c	Neurotransmitter release cycle	2/36	0.0763545	1	0	0	4.37445	11.2527	STX1A;VAMP2
PDE7A	f			c	Spliceosome	4/127	0.0787436	1	0	0	2.48	6.30308	PRPF38B;SF3A1;SYF2;CDC40
STT3B	f			c	Unfolded protein response	3/79	0.0793604	1	0	0	2.99013	7.57627	SERP1;DDIT3;ATP6V0D1
NARS	f			c	FRA pathway	2/37	0.0800638	1	0	0	4.25622	10.7467	FOSL1;EP300
MORF4L1	f			c	Signaling by FGFR in disease	4/128	0.080515	1	0	0	2.46063	6.19909	PRKAR1A;STAT3;FGFR1OP;PRKACA
VKORC1L1	f			c	Transcription	5/181	0.0814206	1	0	0	2.17514	5.45553	TAF13;GTF2B;CSTF3;TAF10;CDC40
DNAJC19	f			c	BMAL1-CLOCK/NPAS2 activates circadian expression	2/38	0.083828	1	0	0	4.14422	10.2735	CHD9;EP300
CLPTM1L	f			c	Signaling of hepatocyte growth factor receptor	2/38	0.083828	1	0	0	4.14422	10.2735	STAT3;CRK
ANAPC5	f			c	EGFR interaction with phospholipase C-gamma	2/38	0.083828	1	0	0	4.14422	10.2735	PRKAR1A;PRKACA
SNRNP25	f			c	p38 alpha/beta MAPK downstream pathway	2/38	0.083828	1	0	0	4.14422	10.2735	DDIT3;RAB5A
SLC22A16	f			c	Acetylcholine biosynthesis	1/7	0.0855958	1	0	0	11.2486	27.6504	PCYT1A
DIAPH1	f			c	Spermatogenesis regulation by CREM	1/7	0.0855958	1	0	0	11.2486	27.6504	CREM
ERG	f			c	FYVE-finger proteins in vesicle transport	1/7	0.0855958	1	0	0	11.2486	27.6504	RAB5A
UGT3A2	f			c	PELP1 modulation of estrogen receptor activity	1/7	0.0855958	1	0	0	11.2486	27.6504	EP300
MDFI	f			c	Regular glucocorticoid receptor pathway	3/82	0.0865119	1	0	0	2.88074	7.05053	EP300;PRKACA;SUV420H1
XPOT	f			c	Signaling events regulated by Ret tyrosine kinase	2/39	0.0876451	1	0	0	4.03796	9.83024	PRKACA;CRK
SMARCA4	f			c	Adipogenesis	4/133	0.0896653	1	0	0	2.36813	5.71114	CELF1;DDIT3;STAT3;PLIN2
TMEM123	f			c	Membrane trafficking	4/133	0.0896653	1	0	0	2.36813	5.71114	FTH1;VPS37B;VAMP2;CHMP5
BRI3BP	f			c	Nuclear signaling by ErbB4	2/40	0.0915133	1	0	0	3.93701	9.41445	SKP1;HBEGF
LARP1	f			c	TGF-beta regulation of skeletal system development	3/85	0.0939258	1	0	0	2.77906	6.57318	EP300;SMAD5;SKP1
GRK6	f			c	Myc active pathway	3/85	0.0939258	1	0	0	2.77906	6.57318	FOSL1;TAF10;EP300
AARS	f			c	Insulin biosynthesis and processing	2/41	0.0954305	1	0	0	3.84098	9.02384	STX1A;VAMP2
ATRNL1	f			c	Beta-oxidation of pristanoyl-CoA	1/8	0.0972127	1	0	0	9.84252	22.9415	CROT
UGP2	f			c	Thiamine metabolism	1/8	0.0972127	1	0	0	9.84252	22.9415	MTMR6
RASGRP2	f			c	Transcription factor regulation of microRNAs related to cardiac hypertrophy	1/8	0.0972127	1	0	0	9.84252	22.9415	STAT3
TMEM14A	f			c	Transport of nucleotide sugars	1/8	0.0972127	1	0	0	9.84252	22.9415	SLC35A2
TBC1D7	f			c	Nicotinate metabolism	1/8	0.0972127	1	0	0	9.84252	22.9415	NADSYN1
ECI2	f			c	Capped intron-containing pre-mRNA processing	4/138	0.099292	1	0	0	2.28232	5.27146	SF3A1;CSTF3;CDC40;RBM5
ZCRB1	f			c	Eukaryotic transcription initiation	2/42	0.099395	1	0	0	3.74953	8.65637	TAF13;GTF2B
CD3EAP	f			c	Transmembrane transport of small molecules	9/432	0.100814	1	0	0	1.64042	3.76391	SLC35A2;SLC7A6;ATP6V0E1;PRKAR1A;FTH1;ATP6V1B2;SLC39A7;PRKACA;ATP6V0D1
PM20D2	f			c	Androgen receptor signaling, proteolysis, and transcription regulation	3/88	0.101591	1	0	0	2.68432	6.1385	NCOA4;STAT3;EP300
PUS7	f			c	Cleavage of growing transcript in the termination region	2/43	0.103405	1	0	0	3.66233	8.31021	CSTF3;CDC40
SIGMAR1	f			c	Insulin secretion regulation by glucagon-like peptide-1	2/43	0.103405	1	0	0	3.66233	8.31021	PRKAR1A;PRKACA
C15orf61	f			c	TGF-beta regulation of extracellular matrix	11/565	0.106968	1	0	0	1.53299	3.42659	FOSL1;GOLGA4;PGRMC1;BTN2A1;TAF13;GOLIM4;CREM;PLIN2;CROT;CRK;TOB1
CISD3	f			c	ERBB2/ERBB3 signaling events	2/44	0.107458	1	0	0	3.5791	7.98372	STAT3;PRKACA
UBL4A	f			c	G-protein-mediated events	2/44	0.107458	1	0	0	3.5791	7.98372	PRKAR1A;PRKACA
GART	f			c	Gastrin pathway	2/44	0.107458	1	0	0	3.5791	7.98372	FOSL1;HBEGF
MGAT4B	f			c	Lysine degradation	2/44	0.107458	1	0	0	3.5791	7.98372	ASH1L;SUV420H1
UNC93B1	f			c	Polyadenylation of mRNA	1/9	0.108683	1	0	0	8.74891	19.4166	CSTF3
RPUSD1	f			c	Benzo(a)pyrene metabolism	1/9	0.108683	1	0	0	8.74891	19.4166	AKR1A1
ARRB2	f			c	EGFR transactivation by gastrin	1/9	0.108683	1	0	0	8.74891	19.4166	HBEGF
ARMC10	f			c	Elevation of cytosolic calcium levels	1/9	0.108683	1	0	0	8.74891	19.4166	P2RX1
SFXN4	f			c	cAMP receptor, G-protein-independent pathways inferred from amoeba model	1/9	0.108683	1	0	0	8.74891	19.4166	STAT3
CTSC	f			c	Gene expression regulation by hypoxia-inducible factor	1/9	0.108683	1	0	0	8.74891	19.4166	EP300
TXNRD1	f			c	Inactivation of Cdc42 and Rac	1/9	0.108683	1	0	0	8.74891	19.4166	SRGAP3
ME2	f			c	MAP kinase pathway regulation through dual specificity phosphatases	1/9	0.108683	1	0	0	8.74891	19.4166	DUSP1
SEH1L	f			c	PPAR-gamma coactivator role in obesity and thermogenesis	1/9	0.108683	1	0	0	8.74891	19.4166	EP300
PFKP	f			c	Generic transcription pathway	8/377	0.10881	1	0	0	1.67088	3.70627	ZNF430;ZNF253;ZNF394;MED13;ZNF37A;CHD9;ZNF655;ZKSCAN1
ADSL	f			c	Signaling by FGFR mutants	2/45	0.111554	1	0	0	3.49956	7.67541	STAT3;FGFR1OP
TBC1D5	f			c	Wnt interactions in lipid metabolism and immune response	2/45	0.111554	1	0	0	3.49956	7.67541	DUSP1;CREM
UBTF	f			c	Interleukin-3 signaling pathway	2/45	0.111554	1	0	0	3.49956	7.67541	STAT3;PRKACA
KIAA0930	f			c	Messenger RNA processing	5/203	0.1172	1	0	0	1.93941	4.15786	SF3A1;CELF1;CSTF3;CDC40;RBM5
BDH1	f			c	LKB1 signaling events	2/47	0.119863	1	0	0	3.35064	7.10806	PRKACA;PRKAB1
CDCA7L	f			c	Abacavir transport and metabolism	1/10	0.120008	1	0	0	7.87402	16.6945	GUK1
RPL36AL	f			c	Rheb GTPase activity by AMPK regulation	1/10	0.120008	1	0	0	7.87402	16.6945	PRKAB1
TOMM20	f			c	Dermatan sulfate biosynthesis	1/10	0.120008	1	0	0	7.87402	16.6945	DSE
MPZL1	f			c	Zinc influx into cells by the SLC39 gene family	1/10	0.120008	1	0	0	7.87402	16.6945	SLC39A7
TBL1XR1	f			c	Activation of chaperones by IRE1 alpha	2/48	0.124074	1	0	0	3.28084	6.8467	SERP1;ATP6V0D1
SPTBN1	f			c	Energy metabolism	2/48	0.124074	1	0	0	3.28084	6.8467	EP300;PRKAB1
HDAC1	f			c	Lipid digestion, mobilization, and transport	2/48	0.124074	1	0	0	3.28084	6.8467	PPP1CB;PRKACA
SRSF11	f			c	Metabolism	26/1615	0.125398	1	0	0	1.26764	2.63196	PANK2;CHD9;NDUFB5;GXYLT1;SAT2;CROT;NADSYN1;COX6A1;MTMR6;DGUOK;MCEE;MED13;CHST11;GUK1;DSE;REV3L;EP300;ATP6V0E1;PCYT1A;GGPS1;AKR1A1;TRIT1;P4HA1;RRM2B;ATP6V1B2;ATP6V0D1
PTP4A2	f			c	Downstream signaling events Of B cell receptor (BCR)	3/98	0.128819	1	0	0	2.41041	4.93978	REL;PSMF1;SKP1
SLC38A1	f			c	ALK2 pathway	1/11	0.131189	1	0	0	7.1582	14.5391	SMAD5
MATR3	f			c	Attenuation of GPCR signaling	1/11	0.131189	1	0	0	7.1582	14.5391	PRKAR1A
SEC63	f			c	Reversal of insulin resistance by leptin	1/11	0.131189	1	0	0	7.1582	14.5391	PRKAB1
ARPC1B	f			c	Serotonin transporter activity	1/11	0.131189	1	0	0	7.1582	14.5391	STX1A
GPM6B	f			c	Cardiac protection against reactive oxygen species	1/11	0.131189	1	0	0	7.1582	14.5391	SOD2
DRAP1	f			c	TGF-beta signaling in gastrointestinal stem cells	1/11	0.131189	1	0	0	7.1582	14.5391	SMAD5
NEDD8	f			c	Cystic fibrosis transmembrane conductance regulator (CFTR) and beta 2 adrenergic receptor (b2AR) pathway	1/11	0.131189	1	0	0	7.1582	14.5391	PRKAR1A
NDUFS5	f			c	Vitamin B5 (pantothenate) metabolism	1/11	0.131189	1	0	0	7.1582	14.5391	PANK2
EBPL	f			c	Erythropoietin-mediated neuroprotection through NF-kB	1/11	0.131189	1	0	0	7.1582	14.5391	SOD2
C20orf27	f			c	Aquaporin-mediated transport	2/50	0.132601	1	0	0	3.14961	6.3635	PRKAR1A;PRKACA
ABRACL	f			c	Metabolism of vitamins and cofactors	2/51	0.136913	1	0	0	3.08785	6.13991	PANK2;NADSYN1
RPL22L1	f			c	TNF-alpha signaling pathway	3/101	0.137446	1	0	0	2.33882	4.64144	REL;TANK;SKP1
CBX3	f			c	Signaling by ERBB2	3/102	0.140364	1	0	0	2.31589	4.54727	PRKAR1A;PRKACA;HBEGF
PYCR1	f			c	Signaling events mediated by PTP1B	2/52	0.141256	1	0	0	3.02847	5.92727	STAT3;CRK
NOP16	f			c	Vitamin B12 metabolism	2/52	0.141256	1	0	0	3.02847	5.92727	MCEE;SOD2
ISOC2	f			c	Phospholipase C epsilon pathway	1/12	0.142229	1	0	0	6.56168	12.7974	PRKAR1A
FAM136A	f			c	Activation of chaperones by ATF6 alpha	1/12	0.142229	1	0	0	6.56168	12.7974	DDIT3
ODC1	f			c	Rab GTPases mark targets in the endocytotic machinery	1/12	0.142229	1	0	0	6.56168	12.7974	RAB5A
TIMM13	f			c	Assembly of HIV virion	1/12	0.142229	1	0	0	6.56168	12.7974	VPS37B
URI1	f			c	BMP signaling and regulation	1/12	0.142229	1	0	0	6.56168	12.7974	TOB1
CHCHD10	f			c	Iron metabolism in placenta	1/12	0.142229	1	0	0	6.56168	12.7974	FTH1
ATIC	f			c	Protein folding	2/53	0.145628	1	0	0	2.97133	5.72486	FBXW7;PFDN5
CLNS1A	f			c	Phospholipase C-mediated cascade	2/54	0.150028	1	0	0	2.9163	5.53204	PRKAR1A;PRKACA
VDAC1	f			c	Arginine and proline metabolism	2/54	0.150028	1	0	0	2.9163	5.53204	P4HA1;SAT2
INTS10	f			c	ERBB1 downstream pathway	3/106	0.152243	1	0	0	2.2285	4.19464	DUSP1;STAT3;RAB5A
NTHL1	f			c	Purine salvage	1/13	0.153129	1	0	0	6.05694	11.3657	DGUOK
IMPDH1	f			c	Signal attenuation	1/13	0.153129	1	0	0	6.05694	11.3657	CRK
CCT6A	f			c	Sulfur metabolism	1/13	0.153129	1	0	0	6.05694	11.3657	CHST11
MRPS34	f			c	p27 phosphorylation regulation during cell cycle progression	1/13	0.153129	1	0	0	6.05694	11.3657	SKP1
C11orf83	f			c	Interleukin-22 soluble receptor signaling pathway	1/13	0.153129	1	0	0	6.05694	11.3657	STAT3
PPP1CC	f			c	Melanocyte development and pigmentation pathway	1/13	0.153129	1	0	0	6.05694	11.3657	EP300
SNHG16	f			c	Calcineurin-dependent NFAT signaling role in lymphocytes	2/55	0.154454	1	0	0	2.86328	5.3482	EP300;PRKACA
SLC7A5	f			c	TAp63 pathway	2/55	0.154454	1	0	0	2.86328	5.3482	EP300;NOC2L
ITGB1BP1	f			c	Cytoplasmic ribosomal proteins	3/108	0.158299	1	0	0	2.18723	4.03165	RPS19;EIF3K;EIF3I
TMEM14B	f			c	Signaling by interleukins	3/109	0.161354	1	0	0	2.16716	3.95323	STAT3;CRK;SKP1
IGFBP2	f			c	T cell receptor/JNK pathway	1/14	0.163891	1	0	0	5.6243	10.1718	CRK
CRNDE	f			c	TRAF3-dependent IRF activation pathway	1/14	0.163891	1	0	0	5.6243	10.1718	EP300
MID1IP1	f			c	Intronless pre-mRNA processing	1/14	0.163891	1	0	0	5.6243	10.1718	CSTF3
FBRSL1	f			c	Glycosaminoglycan metabolism	3/110	0.164428	1	0	0	2.14746	3.87677	CHST11;DSE;GXYLT1
RCC1	f			c	Wnt signaling pathway	5/231	0.171562	1	0	0	1.70433	3.00442	FOSL1;EP300;PRKACA;SKP1;CSNK1G1
RSRC1	f			c	Oocyte meiosis	3/113	0.173751	1	0	0	2.09045	3.65856	PPP1CB;PRKACA;SKP1
NUDCD2	f			c	Prolactin receptor signaling pathway	1/15	0.174517	1	0	0	5.24934	9.16394	SKP1
GLRX5	f			c	BMP signaling pathway in stem cells	1/15	0.174517	1	0	0	5.24934	9.16394	SMAD5
SEPHS1	f			c	Signaling to p38 via RIT and RIN	1/15	0.174517	1	0	0	5.24934	9.16394	RIT1
LYAR	f			c	Terpenoid backbone biosynthesis	1/15	0.174517	1	0	0	5.24934	9.16394	GGPS1
HMGN1	f			c	Clathrin derived vesicle budding	2/61	0.18149	1	0	0	2.58164	4.40571	FTH1;VAMP2
PRDX4	f			c	Leptin signaling pathway	2/61	0.18149	1	0	0	2.58164	4.40571	STAT3;REL
SSBP1	f			c	Pantothenate and CoA biosynthesis	1/16	0.185009	1	0	0	4.92126	8.30389	PANK2
HMGN3	f			c	Acetylation and deacetylation of RelA in the nucleus	1/16	0.185009	1	0	0	4.92126	8.30389	EP300
HNRNPA2B1	f			c	Rap1 signaling	1/16	0.185009	1	0	0	4.92126	8.30389	PRKACA
LSM4	f			c	Riboflavin metabolism	1/16	0.185009	1	0	0	4.92126	8.30389	MTMR6
HDGF	f			c	Selenium metabolism and selenoproteins	1/16	0.185009	1	0	0	4.92126	8.30389	CREM
HNRNPR	f			c	CD40L signaling pathway	1/16	0.185009	1	0	0	4.92126	8.30389	DUSP1
SET	f			c	Sonic Hedgehog (Shh) pathway	1/16	0.185009	1	0	0	4.92126	8.30389	PRKAR1A
PTGES3	f			c	Hypoxia-inducible factor in the cardivascular system	1/16	0.185009	1	0	0	4.92126	8.30389	EP300
LBR	f			c	Interleukin-10 anti-inflammatory signaling pathway	1/16	0.185009	1	0	0	4.92126	8.30389	STAT3
IDI1	f			c	Interleukin-9 signaling pathway	1/16	0.185009	1	0	0	4.92126	8.30389	STAT3
RHEB	f			c	LPA4-mediated signaling events	1/16	0.185009	1	0	0	4.92126	8.30389	PRKACA
IARS	f			c	Interleukin-2 signaling pathway	14/847	0.19108	1	0	0	1.30149	2.15405	RBM38;ZNF394;BTG1;DUSP1;STAT3;CREM;SMAD5;DUSP14;TMEM243;PPP1R2;REL;H1FX;TOP1;SOCS4
DKC1	f			c	Signaling by NOTCH	3/119	0.192821	1	0	0	1.98505	3.26737	FBXW7;EP300;SKP1
FAIM	f			c	Apoptosis	5/242	0.195201	1	0	0	1.62686	2.65784	PRKAR1A;PSMF1;PRKACA;MCL1;TNFRSF10D
LDHA	f			c	Ubiquitin-mediated degradation of phosphorylated Cdc25A	2/64	0.19526	1	0	0	2.46063	4.01925	PSMF1;SKP1
EIF3E	f			c	Atypical NF-kappaB pathway	1/17	0.195368	1	0	0	4.63177	7.5631	REL
MEF2C	f			c	Chromatin remodeling by hSWI/SNF ATP-dependent complexes	1/17	0.195368	1	0	0	4.63177	7.5631	GTF2B
RTN4	f			c	Synaptic proteins at the synaptic junction	1/17	0.195368	1	0	0	4.63177	7.5631	GUK1
UBASH3B	f			c	Energy-dependent regulation of mTOR by LKB1-AMPK	1/17	0.195368	1	0	0	4.63177	7.5631	PRKAB1
ATP1B3	f			c	Zinc transporters	1/17	0.195368	1	0	0	4.63177	7.5631	SLC39A7
CCDC85B	f			c	GRB2-SOS provides linkage to MAPK signaling for integrins	1/17	0.195368	1	0	0	4.63177	7.5631	CRK
NCL	f			c	Inflammasomes	1/17	0.195368	1	0	0	4.63177	7.5631	TXNIP
COX5B	f			c	Interleukin-1 regulation of extracellular matrix	3/120	0.196049	1	0	0	1.9685	3.20746	FOSL1;SOD2;HBEGF
COX6C	f			c	ERK1/ERK2 MAPK pathway	2/65	0.19988	1	0	0	2.42277	3.90076	STAT3;PRKACA
PAN3	f			c	LPA receptor mediated events	2/65	0.19988	1	0	0	2.42277	3.90076	CRK;HBEGF
SOCS2	f			c	Endochondral ossification	2/66	0.204512	1	0	0	2.38607	3.78699	CHST11;PRKACA
PITPNC1	f			c	Phosphatidylcholine biosynthesis	1/18	0.205595	1	0	0	4.37445	6.91971	PCYT1A
METTL23	f			c	Activated AMPK stimulation of fatty-acid oxidation in muscle	1/18	0.205595	1	0	0	4.37445	6.91971	PRKAB1
TMBIM4:ENSG00000155957	f			c	Bone remodeling	1/18	0.205595	1	0	0	4.37445	6.91971	FOSL1
G2E3	f			c	CBL signaling regulation	1/18	0.205595	1	0	0	4.37445	6.91971	CRK
CBFB	f			c	Huntington's disease	4/184	0.206651	1	0	0	1.71174	2.69895	NDUFB5;EP300;COX6A1;SOD2
SNRNP48	f			c	TGF-beta signaling pathway	4/185	0.209285	1	0	0	1.70249	2.66279	STAT3;EP300;SMAD5;SKP1
CCDC88A	f			c	Influenza viral RNA transcription and replication	3/125	0.212384	1	0	0	1.88976	2.92793	RPS19;CASC3;SMG6
TNPO1	f			c	AMPK signaling	2/68	0.213811	1	0	0	2.31589	3.57263	ADIPOR1;PRKAB1
SEPT7	f			c	Platelet calcium homeostasis	1/19	0.215693	1	0	0	4.14422	6.35681	P2RX1
MARS	f			c	STAT3 pathway	1/19	0.215693	1	0	0	4.14422	6.35681	STAT3
GARS	f			c	Tob role in T-cell activation	1/19	0.215693	1	0	0	4.14422	6.35681	TOB1
TWIST1	f			c	IGF-1 receptor and longevity	1/19	0.215693	1	0	0	4.14422	6.35681	SOD2
RCN2	f			c	Inhibition of T cell receptor signaling by activated Csk	1/19	0.215693	1	0	0	4.14422	6.35681	PRKAR1A
CHD4	f			c	NFAT involvement in hypertrophy of the heart	2/69	0.218475	1	0	0	2.28232	3.4716	PRKAR1A;HBEGF
TMEM60	f			c	Renal cell carcinoma	2/70	0.223149	1	0	0	2.24972	3.37439	EP300;CRK
THOC2	f			c	Signaling events mediated by VEGFR1 and VEGFR2	2/70	0.223149	1	0	0	2.24972	3.37439	PRKACA;PRKAB1
ARMC1	f			c	Hedgehog signaling pathway	2/70	0.223149	1	0	0	2.24972	3.37439	PRKACA;CSNK1G1
PTPLAD1	f			c	MicroRNA regulation of DNA damage response	2/70	0.223149	1	0	0	2.24972	3.37439	RRM2B;SESN1
U2SURP	f			c	PDGFB signaling pathway	3/129	0.225656	1	0	0	1.83117	2.72613	STAT3;RAB5A;CRK
VCP	f			c	Peroxisomal lipid metabolism	1/20	0.225663	1	0	0	3.93701	5.86107	CROT
TARS	f			c	Cell differentiation pathway	1/20	0.225663	1	0	0	3.93701	5.86107	STAT3
NUP107	f			c	Chondroitin sulfate biosynthesis	1/20	0.225663	1	0	0	3.93701	5.86107	CHST11
ZNF511	f			c	Estrogen receptor signaling pathway	1/20	0.225663	1	0	0	3.93701	5.86107	PRKACA
UCHL5	f			c	GATA3-mediated activation of Th2 cytokine expression	1/20	0.225663	1	0	0	3.93701	5.86107	PRKAR1A
PSMD1	f			c	Rac1 cell motility signaling pathway	2/71	0.22783	1	0	0	2.21803	3.28082	STAT3;CRK
HLTF	f			c	Interleukin-6 signaling pathway	2/71	0.22783	1	0	0	2.21803	3.28082	STAT3;MCL1
PTPN6	f			c	Cyclin A-Cdk2-associated events at S phase entry	2/72	0.232518	1	0	0	2.18723	3.1907	PSMF1;SKP1
SAP30	f			c	Nicotine activity on dopaminergic neurons	1/21	0.235507	1	0	0	3.74953	5.42188	PRKACA
MRPL14	f			c	Cap-dependent translation initiation	2/73	0.237212	1	0	0	2.15726	3.10388	EIF3K;EIF3I
PRSS12	f			c	Degradation of beta-catenin by the destruction complex	2/73	0.237212	1	0	0	2.15726	3.10388	PSMF1;SKP1
CDK14	f			c	E2F transcription factor network	2/74	0.24191	1	0	0	2.12811	3.02019	EP300;MCL1
VPS36	f			c	Nitric oxide signaling pathway	1/22	0.245226	1	0	0	3.5791	5.03069	PRKAR1A
RAD50	f			c	Ubiquitin-mediated proteolysis	3/136	0.249244	1	0	0	1.73692	2.41314	UBE2H;FBXW7;SKP1
SRP72	f			c	Endocytosis	4/201	0.252616	1	0	0	1.56697	2.15597	VPS37B;RAB5A;RAB22A;CHMP5
XRN2	f			c	Post-elongation processing of intronless pre-mRNA	1/23	0.254823	1	0	0	3.42349	4.68055	CSTF3
PDCD6	f			c	Progesterone-initiated oocyte maturation	1/23	0.254823	1	0	0	3.42349	4.68055	PRKAR1A
UBAP2L	f			c	BAD phosphorylation mediated by IGF1R signaling	1/23	0.254823	1	0	0	3.42349	4.68055	PRKAR1A
STUB1	f			c	CREB transcription factor and its extracellular signals	1/23	0.254823	1	0	0	3.42349	4.68055	PRKAR1A
SKIV2L2	f			c	Signaling by bone morphogenetic protein (BMP)	1/23	0.254823	1	0	0	3.42349	4.68055	SMAD5
PDCD11	f			c	Deadenylation of mRNA	1/23	0.254823	1	0	0	3.42349	4.68055	CNOT4
LRRC58	f			c	Hypoxia and p53 in the cardiovascular system	1/23	0.254823	1	0	0	3.42349	4.68055	EP300
ERICH1	f			c	Mitochondrial fatty acid beta-oxidation	1/23	0.254823	1	0	0	3.42349	4.68055	MCEE
SPG20	f			c	Mitochondrial pathway of apoptosis: antiapoptotic Bcl-2 family	1/23	0.254823	1	0	0	3.42349	4.68055	MCL1
PTPRA	f			c	Peroxisome	2/78	0.260739	1	0	0	2.01898	2.71398	CROT;SOD2
ADH5	f			c	Protein export	1/24	0.264297	1	0	0	3.28084	4.36575	SEC61A1
YLPM1	f			c	SREBP signaling	1/24	0.264297	1	0	0	3.28084	4.36575	SAR1A
TAF11	f			c	Cholesterol biosynthesis	1/24	0.264297	1	0	0	3.28084	4.36575	GGPS1
ADSS	f			c	Lysosome vesicle biogenesis	1/24	0.264297	1	0	0	3.28084	4.36575	VAMP2
IPO7	f			c	Nicotinate and nicotinamide metabolism	1/24	0.264297	1	0	0	3.28084	4.36575	NADSYN1
DNM1L	f			c	Antigen processing: cross presentation	2/79	0.26545	1	0	0	1.99342	2.64393	SEC61A1;PSMF1
PPP2R5E	f			c	Signaling events mediated by hepatocyte growth factor receptor (c-Met)	2/79	0.26545	1	0	0	1.99342	2.64393	CRK;RAB5A
KCTD20	f			c	p73 transcription factor network	2/79	0.26545	1	0	0	1.99342	2.64393	EP300;PFDN5
FAM120A	f			c	EGF/EGFR signaling pathway	3/141	0.266313	1	0	0	1.67532	2.21659	STAT3;RAB5A;CRK
SMARCA5	f			c	Apoptosis modulation and signaling	2/80	0.270161	1	0	0	1.9685	2.57625	MCL1;TNFRSF10D
PDS5A	f			c	Nuclear beta-catenin signaling and target gene transcription regulation	2/80	0.270161	1	0	0	1.9685	2.57625	EP300;SKP1
KPNA3	f			c	Opioid signaling	2/80	0.270161	1	0	0	1.9685	2.57625	PRKAR1A;PRKACA
NEXN	f			c	Phosphoinositides and their downstream targets	1/25	0.273652	1	0	0	3.14961	4.08157	RAB5A
RNPS1	f			c	SHC1 events in ERBB2 signaling	1/25	0.273652	1	0	0	3.14961	4.08157	HBEGF
WDR3	f			c	Basigin interactions	1/25	0.273652	1	0	0	3.14961	4.08157	SLC7A6
IMP3	f			c	Cellular response to hypoxia	1/25	0.273652	1	0	0	3.14961	4.08157	EP300
PPAN	f			c	Ck1/Cdk5 regulation by type 1 glutamate receptors	1/25	0.273652	1	0	0	3.14961	4.08157	PRKAR1A
PYURF	f			c	TPO signaling pathway	1/25	0.273652	1	0	0	3.14961	4.08157	STAT3
ANKLE1	f			c	Ghrelin pathway	1/25	0.273652	1	0	0	3.14961	4.08157	PLIN2
ENDOG	f			c	Metal ion solute carrier family (SLC) transporters	1/25	0.273652	1	0	0	3.14961	4.08157	SLC39A7
FAM173A	f			c	Respiratory electron transport, ATP biosynthesis by chemiosmotic coupling, and heat production by uncoupling proteins	2/81	0.274871	1	0	0	1.9442	2.51084	NDUFB5;COX6A1
MRPL19	f			c	Interleukin-5 regulation of apoptosis	3/144	0.276622	1	0	0	1.64042	2.10811	REL;SOD2;HBEGF
FXN	f			c	APC/C-mediated degradation of cell cycle proteins	2/82	0.27958	1	0	0	1.92049	2.4476	PSMF1;SKP1
NUDCD1	f			c	ATM-dependent DNA damage response	2/82	0.27958	1	0	0	1.92049	2.4476	FOSL1;SOD2
KIAA0020	f			c	ALK1 pathway	1/26	0.282888	1	0	0	3.02847	3.82406	SMAD5
KNOP1	f			c	Physiological and pathological hypertrophy of the heart	1/26	0.282888	1	0	0	3.02847	3.82406	STAT3
AFG3L2	f			c	TGF-beta signaling in development	1/26	0.282888	1	0	0	3.02847	3.82406	SMAD5
ADK	f			c	Tetrasaccharide linker sequence formation in glycosaminoglycan biosynthesis	1/26	0.282888	1	0	0	3.02847	3.82406	GXYLT1
TCOF1	f			c	Estrogen receptor transcription factor targets	1/26	0.282888	1	0	0	3.02847	3.82406	SPEN
USP14	f			c	YAP1- and WWTR1 (TAZ)-stimulated gene expression	1/26	0.282888	1	0	0	3.02847	3.82406	CHD9
USP13	f			c	Inhibition of activated T cell apoptosis by neuropeptides VIP and PACAP	1/26	0.282888	1	0	0	3.02847	3.82406	PRKAR1A
PRKRA	f			c	Interleukin-27-mediated signaling events	1/26	0.282888	1	0	0	3.02847	3.82406	STAT3
KIAA1430	f			c	Immune system	15/998	0.287792	1	0	0	1.18347	1.47403	UBE2H;FBXW7;STAT3;UBR1;TANK;ATG12;PJA2;SEC61A1;REL;TXNIP;EP300;PSMF1;PRKACA;CRK;SKP1
CSDE1	f			c	Differentiation pathway in PC12 cells	2/84	0.288991	1	0	0	1.87477	2.32726	RIT1;PRKACA
EIF2AK2	f			c	BAD phosphorylation regulation	1/27	0.292007	1	0	0	2.9163	3.5899	PRKAR1A
LYSMD2	f			c	CTCF pathway	1/27	0.292007	1	0	0	2.9163	3.5899	SMAD5
MTIF3	f			c	Cell cycle: G2/M checkpoint	1/27	0.292007	1	0	0	2.9163	3.5899	EP300
UTP6	f			c	Control of gene expression by vitamin D receptor	1/27	0.292007	1	0	0	2.9163	3.5899	EP300
EMC2	f			c	Cooperation of prefoldin and TriC/CCT in actin and tubulin folding	1/27	0.292007	1	0	0	2.9163	3.5899	PFDN5
LYN	f			c	TNF/stress-related signaling	1/27	0.292007	1	0	0	2.9163	3.5899	TANK
DARS	f			c	VEGFR1 pathway	1/27	0.292007	1	0	0	2.9163	3.5899	PRKACA
DYNC1LI1	f			c	FSH signaling pathway	1/27	0.292007	1	0	0	2.9163	3.5899	PRKACA
TAF15	f			c	Insulin regulation of blood glucose	1/27	0.292007	1	0	0	2.9163	3.5899	VAMP2
UCHL3	f			c	Mammalian calpain regulation of cell motility	1/27	0.292007	1	0	0	2.9163	3.5899	PRKAR1A
SPCS3	f			c	Oxidative stress	1/27	0.292007	1	0	0	2.9163	3.5899	SOD2
MRPS6	f			c	Signaling by the B cell receptor (BCR)	3/151	0.300814	1	0	0	1.56437	1.87923	REL;PSMF1;SKP1
MRPL16	f			c	TGF-beta receptor activation of SMADs	1/28	0.301011	1	0	0	2.81215	3.37629	PPP1CB
IMMP1L	f			c	TRAIL signaling pathway	1/28	0.301011	1	0	0	2.81215	3.37629	TNFRSF10D
C12orf65	f			c	Multi-step regulation of transcription by PITX2	1/28	0.301011	1	0	0	2.81215	3.37629	EP300
MBD2	f			c	PERK-regulated gene expression	1/28	0.301011	1	0	0	2.81215	3.37629	DDIT3
PSMD14	f			c	PKB-mediated events	1/28	0.301011	1	0	0	2.81215	3.37629	PRKAB1
NOL11	f			c	Mitotic G2-G2/M phases	2/87	0.303079	1	0	0	1.81012	2.16085	FGFR1OP;PRKACA
THOC7	f			c	Integrated breast cancer pathway	3/152	0.30428	1	0	0	1.55408	1.84906	EP300;ZNF655;CCNB1IP1
MALSU1	f			c	HIF-1 degradation in normoxia	2/88	0.307765	1	0	0	1.78955	2.10884	SAT2;PSMF1
HMBS	f			c	Association of TriC/CCT with target proteins during biosynthesis	1/29	0.3099	1	0	0	2.71518	3.18084	FBXW7
MED30	f			c	Thyroid cancer	1/29	0.3099	1	0	0	2.71518	3.18084	NCOA4
HDAC2	f			c	IGF1 pathway	1/29	0.3099	1	0	0	2.71518	3.18084	CRK
THOC6	f			c	Salivary secretion	2/89	0.312444	1	0	0	1.76944	2.05844	PRKACA;VAMP2
NUP37	f			c	Signaling pathway from G-protein families	1/30	0.318677	1	0	0	2.62467	3.00151	PRKAR1A
MRPS12	f			c	p38-alpha and p38-beta regulation	1/30	0.318677	1	0	0	2.62467	3.00151	DUSP1
MRTO4	f			c	Interferon-beta enhancer pathway	1/30	0.318677	1	0	0	2.62467	3.00151	GTF2B
MRPL12	f			c	Nectin adhesion pathway	1/30	0.318677	1	0	0	2.62467	3.00151	CRK
APPL1	f			c	PDGFA signaling pathway	1/30	0.318677	1	0	0	2.62467	3.00151	STAT3
SMARCC1	f			c	Amino acid transport across the plasma membrane	1/31	0.327343	1	0	0	2.54001	2.83654	SLC7A6
KIF2A	f			c	Transport of vitamins, nucleosides, and related molecules	1/31	0.327343	1	0	0	2.54001	2.83654	SLC35A2
LARS	f			c	Gluconeogenesis	1/31	0.327343	1	0	0	2.54001	2.83654	PRKACA
PSMG2	f			c	Protein metabolism	7/442	0.330747	1	0	0	1.24702	1.3797	SEC61A1;RPS19;SSR4;EIF3K;FBXW7;EIF3I;PFDN5
BRD7	f			c	Signaling by ERBB4	2/93	0.33109	1	0	0	1.69334	1.87176	SKP1;HBEGF
GLRX3	f			c	ERBB signaling pathway	2/94	0.33573	1	0	0	1.67532	1.82853	CRK;HBEGF
TSFM	f			c	Signaling by Robo receptor	1/32	0.335899	1	0	0	2.46063	2.68441	SRGAP3
UTP18	f			c	Sphingolipid de novo biosynthesis	1/32	0.335899	1	0	0	2.46063	2.68441	VAPB
UBA2	f			c	Hypothetical network for drug addiction	1/32	0.335899	1	0	0	2.46063	2.68441	PRKACA
CMAS	f			c	G-protein signaling pathways	2/95	0.340361	1	0	0	1.65769	1.78657	PRKAR1A;PRKACA
DERA	f			c	Propanoate metabolism	1/33	0.344347	1	0	0	2.38607	2.5438	MCEE
IER3IP1:ENSG00000134049	f			c	Syndecan 2 pathway	1/33	0.344347	1	0	0	2.38607	2.5438	PRKACA
ROCK1	f			c	Negative regulators of RIG-I/MDA5 signaling	1/33	0.344347	1	0	0	2.38607	2.5438	ATG12
NDUFA8	f			c	PIP biosynthesis at the plasma membrane	1/33	0.344347	1	0	0	2.38607	2.5438	MTMR6
ETFA	f			c	Purine metabolism	3/164	0.345939	1	0	0	1.44037	1.52894	DGUOK;RRM2B;GUK1
LYPLA1	f			c	Carbohydrate metabolism	4/235	0.349229	1	0	0	1.34026	1.40999	CHST11;DSE;GXYLT1;PRKACA
SUMO1	f			c	Interferon-gamma signaling pathway	2/97	0.349592	1	0	0	1.62351	1.70629	STAT3;EP300
NCF4	f			c	TOR signaling	1/34	0.352687	1	0	0	2.31589	2.41356	PRKAB1
PSMA3	f			c	EPO receptor signaling	1/34	0.352687	1	0	0	2.31589	2.41356	STAT3
SRSF9	f			c	Ephrin receptor A forward pathway	1/34	0.352687	1	0	0	2.31589	2.41356	CRK
EXOSC3	f			c	Fructose and mannose metabolism	1/34	0.352687	1	0	0	2.31589	2.41356	MTMR6
SSB	f			c	HIF-2-alpha transcription factor network	1/34	0.352687	1	0	0	2.31589	2.41356	EP300
MRPS26	f			c	MAPK/TRK pathway	1/34	0.352687	1	0	0	2.31589	2.41356	RIT1
YY1	f			c	Monoamine transport	1/34	0.352687	1	0	0	2.31589	2.41356	STX1A
OIP5−AS1	f			c	Wnt signaling pathway and pluripotency	2/98	0.354192	1	0	0	1.60694	1.66787	FOSL1;EP300
FYTTD1	f			c	Prion diseases	1/35	0.360922	1	0	0	2.24972	2.29267	PRKACA
PAK2	f			c	Autophagy regulation	1/35	0.360922	1	0	0	2.24972	2.29267	ATG12
CSNK2A1	f			c	EGF receptor (ErbB1) signaling pathway	1/35	0.360922	1	0	0	2.24972	2.29267	STAT3
HN1L	f			c	MEF2D role in T cell apoptosis	1/35	0.360922	1	0	0	2.24972	2.29267	EP300
MTIF2	f			c	PIK3C1/AKT pathway	1/35	0.360922	1	0	0	2.24972	2.29267	PRKACA
KRAS	f			c	Dilated cardiomyopathy	2/100	0.363356	1	0	0	1.5748	1.59429	PRKACA;PRKAB1
VPS26A	f			c	Adaptive immune system	9/606	0.364159	1	0	0	1.16941	1.18129	SEC61A1;UBE2H;FBXW7;REL;PSMF1;UBR1;PRKACA;PJA2;SKP1
IGFBP7	f			c	GnRH signaling pathway	2/101	0.36792	1	0	0	1.55921	1.55904	PRKACA;HBEGF
WAPAL	f			c	Melanogenesis	2/101	0.36792	1	0	0	1.55921	1.55904	EP300;PRKACA
PNO1	f			c	MAPK signaling pathway	5/314	0.368718	1	0	0	1.25382	1.25097	DUSP1;DDIT3;PRKACA;CRK;DUSP14
RRS1	f			c	ALK in cardiac myocytes	1/37	0.37708	1	0	0	2.12811	2.07554	SMAD5
IRAK1	f			c	Platelet aggregation (plug formation)	1/37	0.37708	1	0	0	2.12811	2.07554	CRK
GSPT1	f			c	Interleukin-23-mediated signaling events	1/37	0.37708	1	0	0	2.12811	2.07554	STAT3
NIPA2	f			c	Interleukin-4 signaling pathway	2/104	0.381533	1	0	0	1.51423	1.45905	STAT3;EP300
LSM10	f			c	Hemostasis pathway	7/468	0.384437	1	0	0	1.17774	1.12589	SLC7A6;PRKAR1A;P2RX1;EP300;PRKACA;RAB5A;CRK
HSPA4	f			c	Signaling events mediated by HDAC class II	1/38	0.385006	1	0	0	2.07211	1.97782	ANKRA2
EBAG9	f			c	Cyclin D-associated events in G1	1/38	0.385006	1	0	0	2.07211	1.97782	SKP1
HNRNPH3	f			c	ERBB4 signaling events	1/38	0.385006	1	0	0	2.07211	1.97782	HBEGF
MRPL51	f			c	Amoebiasis	2/105	0.386044	1	0	0	1.49981	1.42753	PRKACA;RAB5A
HNRNPM	f			c	Electron transport chain	2/105	0.386044	1	0	0	1.49981	1.42753	NDUFB5;COX6A1
EIF4B	f			c	Aurora B signaling	1/39	0.392831	1	0	0	2.01898	1.88648	TACC1
PDAP1	f			c	E-cadherin nascent AJ-like junctions pathway	1/39	0.392831	1	0	0	2.01898	1.88648	CRK
RSL1D1	f			c	G13 signaling pathway	1/39	0.392831	1	0	0	2.01898	1.88648	PPP1CB
SYNCRIP	f			c	Pathways in cancer	5/325	0.396393	1	0	0	1.21139	1.12096	RASSF1;NCOA4;STAT3;EP300;CRK
MOB1A	f			c	G alpha i pathway	2/108	0.399488	1	0	0	1.45815	1.33796	STAT3;HBEGF
SPRYD7	f			c	PAC1 receptor pathway	1/40	0.400557	1	0	0	1.9685	1.80098	PRKACA
GRSF1	f			c	Plasma membrane estrogen receptor signaling	1/41	0.408185	1	0	0	1.92049	1.72083	HBEGF
TIMMDC1	f			c	Bioactive peptide-induced signaling pathway	1/41	0.408185	1	0	0	1.92049	1.72083	STAT3
AASDHPPT	f			c	ERBB1 internalization pathway	1/41	0.408185	1	0	0	1.92049	1.72083	RAB5A
TYW3	f			c	FOXM1 transcription factor network	1/41	0.408185	1	0	0	1.92049	1.72083	EP300
MRPS35	f			c	Signaling by EGFR in cancer	2/111	0.412794	1	0	0	1.41874	1.25531	PRKAR1A;PRKACA
JAGN1	f			c	BMP receptor signaling	1/42	0.415717	1	0	0	1.87477	1.64558	SMAD5
NOP58	f			c	Bladder cancer	1/42	0.415717	1	0	0	1.87477	1.64558	RASSF1
CDC123	f			c	Signaling events mediated by T cell protein tyrosine phosphatase (TC-PTP)	1/42	0.415717	1	0	0	1.87477	1.64558	STAT3
LTV1	f			c	Urokinase-type plasminogen activator (uPA) and uPAR-mediated signaling	1/42	0.415717	1	0	0	1.87477	1.64558	CRK
DCUN1D5	f			c	S phase	2/112	0.417197	1	0	0	1.40607	1.22919	PSMF1;SKP1
TCERG1	f			c	Porphyrin and chlorophyll metabolism	1/43	0.423153	1	0	0	1.83117	1.57484	FTH1
SKA3	f			c	Growth hormone receptor signaling	1/43	0.423153	1	0	0	1.83117	1.57484	STAT3
ACTL6A	f			c	PI3K class IB pathway in neutrophils	1/43	0.423153	1	0	0	1.83117	1.57484	PRKACA
FANCI	f			c	Valine, leucine and isoleucine degradation	1/44	0.430495	1	0	0	1.78955	1.50827	MCEE
EIF2S2	f			c	HNF3A pathway	1/44	0.430495	1	0	0	1.78955	1.50827	EP300
ESF1	f			c	PI3K events in ERBB2 signaling	1/44	0.430495	1	0	0	1.78955	1.50827	HBEGF
UBE3A	f			c	Chemokine signaling pathway	3/189	0.431519	1	0	0	1.24984	1.05042	STAT3;PRKACA;CRK
NOL8	f			c	CXCR4 signaling pathway	2/116	0.43464	1	0	0	1.35759	1.13119	STAT3;CRK
ARL5A	f			c	Vascular smooth muscle contraction	2/116	0.43464	1	0	0	1.35759	1.13119	PPP1CB;PRKACA
EIF2AK4	f			c	Interleukin-12/STAT4 pathway	1/45	0.437743	1	0	0	1.74978	1.44553	STAT3
DDX10	f			c	Interleukin-3, interleukin-5, and GM-CSF signaling	1/45	0.437743	1	0	0	1.74978	1.44553	CRK
GTF2E2	f			c	Tricarboxylic acid (TCA) cycle and respiratory electron transport	2/117	0.438957	1	0	0	1.34599	1.10822	NDUFB5;COX6A1
CUL1	f			c	Prolactin regulation of apoptosis	2/118	0.443256	1	0	0	1.33458	1.08582	FTH1;PCMTD1
PWP1	f			c	Polo-like kinase 1 (PLK1) pathway	1/46	0.4449	1	0	0	1.71174	1.38635	PPP1CB
LEO1	f			c	Syndecan 1 pathway	1/46	0.4449	1	0	0	1.71174	1.38635	PRKACA
KRIT1	f			c	Actions of nitric oxide in the heart	1/47	0.451966	1	0	0	1.67532	1.33045	PRKAR1A
MESDC2	f			c	Regulation of NFAT transcription factors	1/47	0.451966	1	0	0	1.67532	1.33045	FOSL1
TMEM203	f			c	Delta Np63 pathway	1/47	0.451966	1	0	0	1.67532	1.33045	FBXW7
TMX1	f			c	Nucleotide-binding domain, leucine rich repeat containing receptor (NLR) signaling pathways	1/47	0.451966	1	0	0	1.67532	1.33045	TXNIP
EIF4G1	f			c	Lysosome	2/121	0.456044	1	0	0	1.30149	1.02189	AP3D1;ATP6V0D1
ATG3	f			c	Post-translational regulation of adherens junction stability and disassembly	1/48	0.458942	1	0	0	1.64042	1.27761	RAB5A
AGPAT5	f			c	Jak-STAT signaling pathway	3/199	0.464689	1	0	0	1.18704	0.90973	STAT3;EP300;SOCS4
NDUFB7	f			c	Amino acid and oligopeptide SLC transporters	1/49	0.46583	1	0	0	1.60694	1.2276	SLC7A6
PARL	f			c	Angiopoietin receptor Tie2-mediated signaling	1/49	0.46583	1	0	0	1.60694	1.2276	CRK
ALG5	f			c	Deadenylation-dependent mRNA decay	1/49	0.46583	1	0	0	1.60694	1.2276	CNOT4
TMEM70	f			c	Glycerolipid metabolism	1/49	0.46583	1	0	0	1.60694	1.2276	AKR1A1
NAA15	f			c	Interleukin-5 signaling pathway	1/49	0.46583	1	0	0	1.60694	1.2276	STAT3
PAK1IP1	f			c	Phosphatidylinositol metabolism	1/50	0.472631	1	0	0	1.5748	1.18022	MTMR6
TMA16	f			c	Translation factors	1/50	0.472631	1	0	0	1.5748	1.18022	EIF3I
RBM28	f			c	Type 2 diabetes mellitus	1/50	0.472631	1	0	0	1.5748	1.18022	SOCS4
EIF3J	f			c	Neurotrophin signaling pathway	2/126	0.476976	1	0	0	1.24984	0.925247	KIDINS220;CRK
WDR33	f			c	Glutathione metabolism	1/51	0.479345	1	0	0	1.54392	1.1353	RRM2B
USP48	f			c	Phospholipid metabolism	3/205	0.484184	1	0	0	1.15229	0.83575	PCYT1A;VAPB;MTMR6
CISD2	f			c	HIV factor interactions with host	2/128	0.485211	1	0	0	1.23031	0.889729	PSMF1;SKP1
CAMTA1	f			c	Signaling events mediated by stem cell factor receptor (c-Kit)	1/52	0.485974	1	0	0	1.51423	1.09267	STAT3
LINC00116	f			c	Taste transduction	1/52	0.485974	1	0	0	1.51423	1.09267	PRKACA
CHCHD3	f			c	Heparan sulfate/heparin glycosaminoglycan (HS-GAG) metabolism	1/52	0.485974	1	0	0	1.51423	1.09267	GXYLT1
STAG1	f			c	Amyotrophic lateral sclerosis (ALS)	1/53	0.49252	1	0	0	1.48566	1.05218	RAB5A
CMSS1	f			c	Parkinson's disease	2/131	0.497412	1	0	0	1.20214	0.839498	NDUFB5;COX6A1
EXOSC7	f			c	Non-small cell lung cancer	1/54	0.498982	1	0	0	1.45815	1.01369	RASSF1
GTF3A	f			c	Antigen-activated B-cell receptor generation of second messengers	3/211	0.503335	1	0	0	1.11953	0.768555	REL;REV3L;CRK
NOLC1	f			c	Transport of mature transcript to cytoplasm	1/55	0.505362	1	0	0	1.43164	0.977066	CDC40
PSMD2	f			c	Thromboxane A2 receptor signaling	1/56	0.511661	1	0	0	1.40607	0.9422	PRKACA
RWDD4	f			c	TNF-alpha effects on cytokine activity, cell motility, and apoptosis	2/135	0.513392	1	0	0	1.16652	0.777738	SOD2;HBEGF
RWDD1	f			c	Mitotic G1-G1/S phases	2/135	0.513392	1	0	0	1.16652	0.777738	PSMF1;SKP1
TOMM40	f			c	Acute myeloid leukemia	1/57	0.51788	1	0	0	1.38141	0.90898	STAT3
NME1	f			c	Pre-NOTCH expression and processing	1/57	0.51788	1	0	0	1.38141	0.90898	EP300
EIF3A	f			c	SHP2 signaling	1/57	0.51788	1	0	0	1.38141	0.90898	PRKACA
LSM14A	f			c	Autodegradation of Cdh1 by Cdh1-APC/C	1/58	0.524021	1	0	0	1.35759	0.877306	PSMF1
UBE2K	f			c	RNA degradation	1/59	0.530083	1	0	0	1.33458	0.847085	CNOT4
NDUFC2	f			c	Caspase cascade in apoptosis	1/59	0.530083	1	0	0	1.33458	0.847085	TOP1
NAA38	f			c	Selenium pathway	1/60	0.536069	1	0	0	1.31234	0.818232	SOD2
MAGOHB	f			c	Ephrin receptor B forward pathway	1/60	0.536069	1	0	0	1.31234	0.818232	CRK
SEC61B	f			c	Androgen receptor proteolysis and transcription regulation	1/61	0.541979	1	0	0	1.29082	0.790666	NCOA4
METTL5	f			c	FGF signaling pathway	1/61	0.541979	1	0	0	1.29082	0.790666	STAT3
NDUFC1	f			c	Glucose metabolism	1/61	0.541979	1	0	0	1.29082	0.790666	PRKACA
KTN1	f			c	Licensing factor removal from origins	1/61	0.541979	1	0	0	1.29082	0.790666	PSMF1
NOL7	f			c	Shigellosis	1/62	0.547813	1	0	0	1.27	0.764314	CRK
EEF1E1	f			c	Signaling events mediated by focal adhesion kinase	1/62	0.547813	1	0	0	1.27	0.764314	CRK
MTDH	f			c	Folate metabolism	1/63	0.553574	1	0	0	1.24984	0.739108	SOD2
PDIA6	f			c	Validated nuclear estrogen receptor alpha network	1/64	0.559261	1	0	0	1.23031	0.714983	EP300
QPRT	Down			c	Endothelins	1/64	0.559261	1	0	0	1.23031	0.714983	CRK
IL7R	Down			c	MAPK cascade role in angiogenesis	1/64	0.559261	1	0	0	1.23031	0.714983	CRK
GSN	Down			c	Interleukin-12-mediated signaling events	1/65	0.564877	1	0	0	1.21139	0.691881	STAT3
ACAP1	Down			c	Calcium regulation in the cardiac cell	2/149	0.566629	1	0	0	1.05691	0.600382	PRKAR1A;PRKACA
LBH	Down			c	Retinoblastoma protein regulation	1/66	0.570421	1	0	0	1.19303	0.669746	EP300
IKZF2	Down			c	Signaling by TGF-beta receptor complex	1/66	0.570421	1	0	0	1.19303	0.669746	PPP1CB
FNBP1	Down			c	Destabilization of mRNA by AUF1 (hnRNP D0)	1/66	0.570421	1	0	0	1.19303	0.669746	PSMF1
ZNRF1	Down			c	Thyroid-stimulating hormone signaling pathway	1/66	0.570421	1	0	0	1.19303	0.669746	STAT3
FCGRT	Down			c	SIDS susceptibility pathways	1/67	0.575894	1	0	0	1.17523	0.648526	EP300
BLK	Down			c	Telomerase regulation	1/67	0.575894	1	0	0	1.17523	0.648526	SMG6
BTK	Down			c	cAMP cell motility pathway inferred from amoeba model	1/67	0.575894	1	0	0	1.17523	0.648526	PRKACA
NUMA1	Down			c	Innate immune system	4/319	0.579404	1	0	0	0.987337	0.538845	TXNIP;EP300;TANK;ATG12
SEPT6	Down			c	CD8/T cell receptor downstream pathway	1/68	0.581299	1	0	0	1.15794	0.628174	FOSL1
JARID2	Down			c	Myometrial relaxation and contraction pathways	2/155	0.58813	1	0	0	1.016	0.5393	PRKAR1A;PRKACA
CAPNS1	Down			c	Pancreatic cancer	1/70	0.591902	1	0	0	1.12486	0.589892	STAT3
HMHA1	Down			c	Bacterial invasion of epithelial cells	1/71	0.597103	1	0	0	1.10902	0.571881	CRK
GRAMD1A	Down			c	Sphingolipid metabolism	1/72	0.602238	1	0	0	1.09361	0.554574	VAPB
CSK	Down			c	Myocyte adrenergic pathway	1/72	0.602238	1	0	0	1.09361	0.554574	PRKACA
LGALS3BP	Down			c	Chronic myeloid leukemia	1/73	0.607308	1	0	0	1.07863	0.537935	CRK
FAM89B	Down			c	Adherens junction cell adhesion	1/74	0.612313	1	0	0	1.06406	0.521931	EP300
CXXC5	Down			c	RANKL regulation of apoptosis and immune response	1/74	0.612313	1	0	0	1.06406	0.521931	TXNIP
PYCARD	Down			c	Gastric acid secretion	1/74	0.612313	1	0	0	1.06406	0.521931	PRKACA
TOP2B	Down			c	Prolactin activation of MAPK signaling	1/75	0.617255	1	0	0	1.04987	0.506533	STAT3
C17orf62	Down			c	Glycolysis and gluconeogenesis	1/75	0.617255	1	0	0	1.04987	0.506533	AKR1A1
GLG1	Down			c	SLC-mediated transmembrane transport	3/251	0.620679	1	0	0	0.941117	0.448858	SLC35A2;SLC7A6;SLC39A7
DGKD	Down			c	Apoptosis regulation	1/78	0.631708	1	0	0	1.00949	0.463687	PSMF1
SLC4A7	Down			c	Signaling by SCF-KIT	1/78	0.631708	1	0	0	1.00949	0.463687	STAT3
NDUFB9	Down			c	Alzheimer's disease	2/169	0.635198	1	0	0	0.931836	0.422884	NDUFB5;COX6A1
PAX5	Down			c	Glycerophospholipid metabolism	1/79	0.636403	1	0	0	0.996711	0.450436	PCYT1A
ZMYND8	Down			c	Cardiac muscle contraction	1/80	0.641039	1	0	0	0.984252	0.437662	COX6A1
EMB	Down			c	Platelet homeostasis	1/82	0.650135	1	0	0	0.960246	0.413458	P2RX1
MTND2P28	Down			c	SMAD2/3 nuclear pathway	1/82	0.650135	1	0	0	0.960246	0.413458	EP300
RAB10	Down			c	Metapathway biotransformation	2/174	0.65096	1	0	0	0.905059	0.388548	CHST11;AKR1A1
CD96	Down			c	Calcium signaling pathway	2/178	0.663178	1	0	0	0.884721	0.363365	P2RX1;PRKACA
FAM175A	Down			c	C-Myb transcription factor network	1/85	0.663351	1	0	0	0.926355	0.380224	EP300
PLAUR	Down			c	Integrin cell surface interactions	1/85	0.663351	1	0	0	0.926355	0.380224	CRK
CYFIP1	Down			c	MicroRNAs in cardiomyocyte hypertrophy	1/85	0.663351	1	0	0	0.926355	0.380224	STAT3
FRMD4B	Down			c	Progesterone-mediated oocyte maturation	1/86	0.667644	1	0	0	0.915583	0.369895	PRKACA
PPM1K	Down			c	mRNA stability regulation by proteins that bind AU-rich elements	1/86	0.667644	1	0	0	0.915583	0.369895	PSMF1
IRF2BP2	Down			c	Glycerophospholipid biosynthesis	1/86	0.667644	1	0	0	0.915583	0.369895	PCYT1A
[truncated: 1,692 more rows]

## Sheet: cell state 5
Gene	P-value	Average LogFC	Adjusted P-value
MT-ND3	4.4066e-254	-0.862083	2.55164e-249
RPS28	5.88314e-252	-0.597421	3.40663e-247
RPL37A	3.21948e-248	-0.555721	1.86424e-243
RPL39	2.15561e-245	-0.546502	1.24821e-240
RPS21	5.31505e-243	-0.634718	3.07768e-238
RPS27	1.81629e-240	-0.515736	1.05172e-235
RPL37	5.77834e-240	-0.554565	3.34595e-235
RPS29	1.33922e-227	-0.588001	7.75473e-223
RPL41	2.40726e-217	-0.527066	1.39392e-212
RPLP2	9.94333e-207	-0.351327	5.75769e-202
PHLDA3	2.3837e-206	1.16722	1.38028e-201
RPL34	1.22689e-202	-0.433924	7.10432e-198
RPL35	2.30212e-201	-0.403729	1.33304e-196
RPS26	5.52008e-191	-0.462902	3.1964e-186
NCL	5.32493e-190	-0.826045	3.0834e-185
HLA-B	1.7476e-179	1.08443	1.01195e-174
RPS27L	3.34033e-177	1.25093	1.93422e-172
CDKN1A	6.57287e-175	1.71415	3.80602e-170
GADD45A	3.79996e-174	1.69066	2.20037e-169
CCDC85B	5.44803e-173	-0.715467	3.15468e-168
MYC	6.93577e-173	-0.820922	4.01616e-168
RPL35A	3.96653e-169	-0.33177	2.29682e-164
RPS15A	4.706e-169	-0.303655	2.72501e-164
RPL38	4.11717e-166	-0.45051	2.38404e-161
BAX	4.33881e-166	1.0115	2.51239e-161
MDM2	2.02944e-165	1.34505	1.17515e-160
DDB2	5.07966e-164	0.848673	2.94137e-159
RPL36	3.2253e-162	-0.398926	1.86761e-157
BBC3	1.31517e-160	0.872691	7.61551e-156
PCNA	2.67447e-159	0.77078	1.54865e-154
B2M	1.10589e-155	0.460452	6.40363e-151
HLA-A	3.65231e-154	0.805552	2.11487e-149
JUN	1.01471e-149	0.808991	5.87566e-145
MYL6	2.25533e-148	0.46306	1.30595e-143
ATP5E	2.0902e-144	-0.42903	1.21033e-139
STK17A	4.42035e-139	0.646497	2.5596e-134
COX6C	1.00795e-137	-0.331507	5.83654e-133
SNRPF	8.76644e-137	-0.479153	5.07621e-132
BTG2	2.9441e-136	0.585071	1.70478e-131
COX7C	6.43495e-136	-0.367697	3.72616e-131
MT1X	1.12106e-135	-0.769111	6.4915e-131
CD70	3.31919e-132	1.3151	1.92198e-127
UQCR10	3.56334e-131	-0.436725	2.06335e-126
IER5	1.2368e-130	0.723548	7.16171e-126
TNFRSF10B	1.31905e-128	0.486066	7.63796e-124
MT1G	1.60885e-128	-0.645448	9.31603e-124
NDUFA1	1.87086e-128	-0.463736	1.08332e-123
H3F3B	3.10613e-127	0.362771	1.7986e-122
ACTB	4.69688e-125	0.397267	2.71973e-120
IL4I1	1.65205e-124	0.73292	9.56622e-120
LGALS1	2.11696e-124	0.976538	1.22583e-119
HIST1H1D	3.34737e-124	0.70701	1.93829e-119
HIST1H1C	1.99061e-123	0.668167	1.15266e-118
ATP5J2	2.90945e-123	-0.381252	1.68472e-118
SERBP1	3.20637e-121	-0.419872	1.85665e-116
EIF1	3.80997e-121	0.298619	2.20616e-116
HIST2H2AA3	1.49783e-120	0.475719	8.67317e-116
LIMD2	8.99661e-120	0.638058	5.20948e-115
TYMS	2.15454e-119	0.563508	1.24759e-114
JUND	2.42075e-117	1.11216	1.40174e-112
PLK2	3.73666e-116	0.444196	2.16371e-111
FDXR	6.0477e-116	0.679123	3.50192e-111
BLOC1S2	8.86177e-115	0.706769	5.13141e-110
HSPD1	1.02293e-114	-0.506259	5.9233e-110
SERTAD1	1.44785e-114	0.483391	8.3838e-110
DKC1	1.59011e-114	-0.498966	9.20756e-110
RELB	4.87618e-114	0.867027	2.82355e-109
PPM1D	5.19208e-114	0.474124	3.00647e-109
FAS	6.22436e-114	0.436677	3.60421e-109
PPP1R14B	5.00106e-112	-0.461675	2.89586e-107
COX5B	8.08321e-111	-0.44791	4.68058e-106
CLIC1	1.66162e-110	0.419084	9.62159e-106
TRIM22	4.71216e-110	0.489181	2.72858e-105
AC013394,2	9.79657e-110	0.585385	5.67271e-105
PTMA	3.29084e-108	-0.253123	1.90556e-103
RGS16	8.09428e-108	1.09867	4.68699e-103
BUD31	9.12449e-108	0.433023	5.28354e-103
MYL12A	3.37017e-107	0.412909	1.9515e-102
HLA-C	1.43388e-104	0.510194	8.30291e-100
FAM195A	5.96783e-104	-0.407524	3.45567e-99
LAPTM5	6.97504e-104	0.546716	4.0389e-99
CD40	1.1973e-103	0.989051	6.93298e-99
UQCRQ	6.1642e-103	-0.380343	3.56938e-98
PPA1	9.36749e-103	-0.4274	5.42424e-98
ZMAT3	2.77236e-102	0.565104	1.60533e-97
ATP5I	4.27412e-102	-0.39957	2.47493e-97
ATF3	9.35865e-102	0.58456	5.41913e-97
SRA1	2.14881e-101	0.635335	1.24427e-96
UBE2C	2.62488e-101	0.598027	1.51993e-96
NFKB2	2.95864e-101	0.495851	1.7132e-96
ARPC3	3.61068e-101	0.304285	2.09077e-96
CSRP2	1.74515e-100	0.467352	1.01053e-95
PTTG1	7.62514e-100	0.393577	4.41534e-95
PMAIP1	7.5682e-99	0.62668	4.38236e-94
CLEC14A	1.06405e-98	-0.471497	6.16137e-94
UQCR11:ENSG00000127540	1.81434e-98	-0.39421	1.05059e-93
EIF4EBP1	2.01357e-98	-0.538678	1.16596e-93
IFITM2	2.15607e-97	-0.378641	1.24847e-92
APOBEC3H	3.30425e-97	0.467033	1.91332e-92
GCC2	4.00923e-97	0.545771	2.32155e-92
TRIAP1	2.2917e-96	0.74244	1.32701e-91
PPP1R15A	3.81651e-96	0.772504	2.20995e-91
C1QBP	2.90163e-95	-0.366453	1.68019e-90
VWCE	1.48485e-94	0.342837	8.59805e-90
GPX1	1.50854e-94	0.510354	8.73518e-90
FAM212B	1.8685e-94	0.264078	1.08195e-89
HLA-E	2.90546e-94	0.435332	1.6824e-89
SESN1	1.45122e-93	0.429571	8.40327e-89
MT2A	6.62483e-93	-0.516906	3.83611e-88
IER3	7.39842e-93	0.760808	4.28406e-88
PNRC1	2.11723e-92	0.446114	1.22598e-87
RPL22L1	3.77394e-91	-0.42692	2.1853e-86
SNORD3B-2	5.47898e-91	0.348167	3.17261e-86
EIF1B	5.10564e-90	0.403146	2.95642e-85
LSMD1	1.02783e-89	-0.378017	5.95166e-85
NME4	1.31742e-89	-0.425615	7.62854e-85
PTPRCAP	1.17193e-88	0.442579	6.78604e-84
CDKN3	1.40971e-88	0.44523	8.16293e-84
CD69	2.27545e-88	0.46453	1.3176e-83
HSPE1	6.17947e-88	-0.474867	3.57822e-83
APEX1	3.16458e-87	-0.391776	1.83245e-82
AEN	4.81237e-87	0.431647	2.7866e-82
POU2F2	3.17491e-86	0.362479	1.83843e-81
TXNIP	1.11418e-85	0.514337	6.45163e-81
HIST1H2AC	1.53042e-85	0.466856	8.86192e-81
C12orf5	1.72868e-85	0.439896	1.00099e-80
IKBIP	1.77668e-85	0.546278	1.02879e-80
UBL5	6.91394e-85	-0.330758	4.00352e-80
IMPDH1	1.79861e-84	-0.378509	1.04148e-79
TNFAIP3	1.84039e-84	0.321005	1.06568e-79
NDUFAF3	2.50201e-84	0.384499	1.44879e-79
CIRBP	3.82266e-84	0.405966	2.21351e-79
XPC	4.50152e-84	0.512928	2.6066e-79
SNRPE	4.74389e-84	-0.313528	2.74695e-79
FBXO22	7.85855e-84	0.472167	4.5505e-79
ACTA2	1.00126e-83	0.481616	5.79781e-79
ZNF22	1.22064e-83	-0.376664	7.06812e-79
C6orf48	1.44576e-83	0.391876	8.37169e-79
DANCR	2.05964e-83	-0.415198	1.19264e-78
FTH1	7.18431e-83	0.298694	4.16008e-78
RPL31	6.84046e-82	-0.290887	3.96097e-77
PPP2R5C	5.50348e-81	-0.374975	3.18679e-76
ARPC4	6.55941e-81	0.382871	3.79822e-76
INTS10	7.64447e-81	-0.336529	4.42653e-76
MALAT1	8.00872e-81	0.326031	4.63745e-76
USMG5	9.22119e-81	-0.331138	5.33953e-76
ISOC2	1.03773e-80	-0.400291	6.00896e-76
CD320	2.61945e-80	-0.376336	1.51679e-75
SAP18	2.79065e-79	0.366018	1.61593e-74
HIST1H2AL	4.65715e-79	0.269322	2.69672e-74
TNFSF9	1.40769e-78	0.261799	8.15122e-74
SRM	1.46078e-78	-0.413509	8.45867e-74
GAS5	2.14595e-78	0.317921	1.24261e-73
UBXN1	1.21751e-77	0.366634	7.04998e-73
PRKDC	1.23367e-77	-0.362273	7.14357e-73
BCL3	2.78622e-77	0.253781	1.61336e-72
EDF1	3.04673e-77	0.317441	1.76421e-72
OST4	5.2682e-77	-0.316216	3.05055e-72
SHFM1	1.12013e-76	-0.262166	6.48613e-72
ZCCHC7	9.146e-75	0.35037	5.29599e-70
NTHL1	1.14719e-74	-0.33663	6.64283e-70
CCL4	1.67715e-74	0.588013	9.71151e-70
NTPCR	1.97409e-74	0.45084	1.14309e-69
CCDC90B	2.20601e-74	0.397054	1.27739e-69
IP6K2	3.4769e-74	0.432968	2.0133e-69
CD83	4.44554e-74	0.284627	2.57419e-69
HIST1H1E	8.74243e-74	0.358482	5.0623e-69
MRPS26	2.44863e-73	-0.349878	1.41788e-68
SNHG3	2.59459e-73	-0.390573	1.5024e-68
TMA7	3.37775e-73	-0.273798	1.95589e-68
STX5	5.34437e-73	0.409203	3.09466e-68
PEBP1	5.90492e-73	-0.258624	3.41925e-68
TNFSF4	2.64445e-72	0.352536	1.53127e-67
OPTN	9.08254e-72	0.330018	5.25924e-67
UBE2D2	3.31308e-71	0.325709	1.91844e-66
URI1	3.34591e-71	-0.313255	1.93745e-66
TMEM258	4.24304e-71	-0.321208	2.45693e-66
HMGA1	6.13982e-71	-0.316318	3.55526e-66
ARPC2	7.11609e-71	0.268277	4.12057e-66
SET	8.44042e-71	-0.27143	4.88743e-66
LSM7	1.11899e-70	-0.294097	6.4795e-66
DDIT3	3.67536e-70	0.444251	2.12822e-65
KTN1	1.32795e-69	-0.336105	7.68948e-65
MT-ND4L	2.08298e-69	-0.377147	1.20615e-64
JUNB	2.39272e-69	0.584795	1.3855e-64
ENY2	2.6084e-69	0.260113	1.5104e-64
SDCBP	3.0987e-69	0.382203	1.7943e-64
CCNG1	3.52003e-69	0.376008	2.03827e-64
PYCR1	4.08484e-69	-0.336563	2.36533e-64
HOXA9	5.11282e-69	0.441117	2.96058e-64
GTF2B	6.72449e-69	0.371266	3.89382e-64
BTG1	1.49674e-68	0.43701	8.6669e-64
RNF114	2.48755e-68	0.399603	1.44042e-63
SLIRP	4.05912e-68	-0.353316	2.35043e-63
NFKBIA	4.21395e-68	0.829591	2.44009e-63
FAM136A	6.09642e-68	-0.325475	3.53013e-63
AKAP1	8.29164e-68	-0.282167	4.80127e-63
IFRD2	2.14589e-67	-0.315866	1.24258e-62
ISCU	4.24314e-67	0.410053	2.45699e-62
MT-ND6	8.23378e-67	-0.373424	4.76777e-62
SUPT16H	1.22771e-66	-0.334661	7.10905e-62
LDHA	2.37949e-66	-0.328668	1.37785e-61
PM20D2	2.54507e-66	-0.254925	1.47372e-61
BCAS2	4.5004e-66	0.374317	2.60596e-61
NOSIP	8.25848e-66	0.332452	4.78207e-61
DRAM1	1.38854e-65	0.366669	8.04037e-61
C4orf48	1.97654e-65	-0.324233	1.14451e-60
FABP5	2.87943e-65	-0.301383	1.66733e-60
MTDH	4.46197e-65	-0.274591	2.58371e-60
VEGFB	5.75399e-65	-0.322439	3.33185e-60
LENG1	2.05012e-64	0.306313	1.18712e-59
SLC39A4	4.89149e-64	-0.312976	2.83242e-59
NEAT1	6.61285e-64	0.56036	3.82917e-59
PA2G4	9.68813e-64	-0.311904	5.60991e-59
APOBEC3G	1.27013e-63	0.384787	7.35469e-59
GNA15	2.52207e-63	0.510618	1.4604e-58
UBE2S	2.91417e-63	0.339758	1.68745e-58
IARS	1.07815e-62	-0.332349	6.24302e-58
CDKN2C	2.72729e-62	0.404398	1.57924e-57
ARF4	3.11774e-62	0.37106	1.80533e-57
RBM8A	3.79175e-62	0.279783	2.19561e-57
FUCA1	4.05855e-62	0.350423	2.35011e-57
MBNL1-AS1	4.75187e-62	0.2854	2.75157e-57
IGHM	5.024e-62	0.414622	2.90915e-57
CCDC174	7.0948e-62	0.310292	4.10825e-57
NOP16	1.33998e-61	-0.304489	7.75916e-57
C20orf27	4.15984e-61	-0.309511	2.40875e-56
ZNF92	1.39567e-60	0.348012	8.08162e-56
SLC7A5	2.30834e-60	-0.308431	1.33665e-55
ZC3H7A	3.01614e-60	0.321575	1.7465e-55
C8orf59	3.06009e-60	-0.267234	1.77195e-55
POLH	1.05511e-59	0.269803	6.10963e-55
XBP1	1.13897e-59	0.411348	6.59521e-55
ANAPC5	1.2459e-59	-0.290151	7.21438e-55
CENPV	1.40685e-59	-0.314382	8.14637e-55
BTG3	1.44815e-59	0.360527	8.3855e-55
DUSP1	2.29172e-59	0.73589	1.32702e-54
LARP1	2.46664e-59	-0.320603	1.42831e-54
MRPL52	4.56063e-59	-0.295394	2.64084e-54
DCTN3	4.74051e-59	0.301184	2.745e-54
TOMM7	6.84684e-59	-0.300538	3.96467e-54
UBE2A	9.79257e-59	0.303229	5.67039e-54
PHPT1	2.46398e-58	0.462362	1.42677e-53
SIGMAR1	4.92592e-58	-0.270134	2.85236e-53
TTF1	7.44161e-58	0.399545	4.30907e-53
SNHG16	9.9303e-58	-0.305675	5.75014e-53
TRAF4	2.14076e-57	0.558819	1.23961e-52
SMC4	2.77044e-57	0.334656	1.60423e-52
PPM1G	5.25227e-57	-0.286955	3.04133e-52
UPF3B	6.6224e-57	0.327745	3.8347e-52
CLECL1	7.76516e-57	0.395935	4.49642e-52
BNIP1	8.69057e-57	0.283182	5.03227e-52
LCP1	1.18706e-56	0.322913	6.87366e-52
ODC1	1.50354e-56	-0.345	8.70624e-52
TMBIM6	1.63302e-56	0.273049	9.456e-52
MRPL3	2.5045e-56	-0.304745	1.45023e-51
LYAR	4.67951e-56	-0.310139	2.70967e-51
PTP4A1	5.29948e-56	0.38722	3.06867e-51
DDX18	5.96677e-56	-0.303805	3.45506e-51
METAP2	8.24347e-56	-0.289238	4.77338e-51
DYNLT1	8.30013e-56	0.319084	4.80619e-51
DDX21	1.03199e-55	-0.342748	5.97574e-51
ASF1A	1.38672e-55	0.320736	8.02982e-51
MRPS34	1.40068e-55	-0.271963	8.11065e-51
C11orf83	1.50957e-55	-0.298326	8.74117e-51
HNRNPH1	3.26013e-55	0.36566	1.88778e-50
TIFA	4.99483e-55	0.4391	2.89225e-50
NUCB2	7.12108e-55	0.353391	4.12346e-50
ZFP36L1	1.30001e-54	0.595253	7.52771e-50
MRPL12	1.55167e-54	-0.303529	8.98492e-50
POLR2I	2.28021e-54	-0.272753	1.32036e-49
UBE2L3	2.39399e-54	0.298953	1.38624e-49
HNRNPAB	4.21682e-54	-0.310192	2.44175e-49
TMEM97	4.9504e-54	-0.300812	2.86653e-49
RPL36A	5.9402e-54	-0.28292	3.43967e-49
MRP63	8.12387e-54	-0.277164	4.70413e-49
HIST1H2AG	8.70441e-54	0.268803	5.04029e-49
MED19	9.26247e-54	0.295799	5.36344e-49
ZMYM5	9.2844e-54	0.261094	5.37613e-49
BUB3	1.28066e-53	0.314958	7.41565e-49
SESN2	2.30686e-53	0.277621	1.33579e-48
TFDP1	2.82585e-53	-0.280841	1.63631e-48
MIF	4.46304e-53	-0.272504	2.58432e-48
TMEM109	4.59481e-53	-0.257292	2.66063e-48
ZNF93	5.50204e-53	0.35405	3.18595e-48
SLC38A2	8.187e-53	-0.29183	4.74068e-48
LARS	8.4224e-53	-0.287946	4.87699e-48
NUDT15	1.49215e-52	0.342046	8.64029e-48
HOXA10	2.1241e-52	0.355737	1.22996e-47
MRPL49	6.17569e-52	0.323669	3.57603e-47
PSAT1	1.09666e-51	-0.312689	6.3502e-47
HSPA8	1.21689e-51	-0.367601	7.04638e-47
SPI1	2.22904e-51	0.314061	1.29073e-46
PLK3	5.13373e-51	0.31555	2.97269e-46
MCL1	5.94508e-51	0.326382	3.4425e-46
DECR1	1.16143e-50	0.282692	6.72526e-46
TSG101	1.63485e-50	0.279425	9.46658e-46
SLU7	2.51914e-50	0.300784	1.45871e-45
ASCC3	4.13436e-50	0.343473	2.394e-45
GGNBP2	5.28709e-50	0.314661	3.06149e-45
PPIG	5.96205e-50	0.317758	3.45233e-45
CHTOP	9.01854e-50	0.306675	5.22218e-45
CCNA2	9.2873e-50	-0.315524	5.37781e-45
CDKN2D	1.26333e-49	0.382654	7.31533e-45
TRAPPC2P1	1.43385e-49	0.251084	8.3027e-45
PRDX4	5.05942e-49	-0.274099	2.92965e-44
USE1	5.78722e-49	0.280444	3.35109e-44
MAP1LC3B	6.23283e-49	0.341832	3.60912e-44
NOP14	8.35447e-49	-0.25474	4.83766e-44
CDV3	1.06842e-48	-0.301873	6.18667e-44
PSMC2	1.1236e-48	0.295435	6.50622e-44
RRP1B	1.15973e-48	-0.282527	6.7154e-44
ARL6IP1	2.50767e-48	0.354553	1.45206e-43
ARID4B	3.46037e-48	0.367483	2.00373e-43
MAT2A	3.9571e-48	-0.295586	2.29136e-43
CCNB2	7.58808e-48	0.295356	4.39388e-43
SLAMF1	8.91349e-48	0.270502	5.16136e-43
DYNLL1	9.73603e-48	0.281329	5.63765e-43
NDUFC1	1.0718e-47	-0.265449	6.20626e-43
HMMR	1.07853e-47	0.330106	6.24521e-43
FAM96B	1.25158e-47	0.280282	7.2473e-43
GCSH	1.71163e-47	-0.260429	9.9112e-43
AMD1	1.76646e-47	-0.278903	1.02287e-42
PKIG	1.88848e-47	0.261831	1.09352e-42
HNRNPDL	4.67422e-47	-0.269474	2.70661e-42
GOSR1	9.31985e-47	0.295213	5.39666e-42
STRA13	1.3114e-46	-0.260441	7.59365e-42
PAICS	1.35014e-46	-0.259691	7.81798e-42
UBC	2.13377e-46	0.444274	1.23556e-41
TMEM50A	2.75737e-46	0.253617	1.59665e-41
TXNDC9	2.98212e-46	0.272946	1.7268e-41
CENPU	3.56972e-46	0.293061	2.06704e-41
HSP90AB1	5.1985e-46	-0.282977	3.01019e-41
CHD2	5.41558e-46	0.323357	3.13589e-41
N4BP3	5.80661e-46	0.356515	3.36232e-41
RBM22	7.90519e-46	0.274092	4.5775e-41
C19orf70	9.09767e-46	-0.258547	5.26801e-41
WDR1	1.5804e-45	0.303353	9.1513e-41
ICAM1	1.73136e-45	0.376841	1.00254e-40
MAPRE1	2.76006e-45	0.265578	1.59822e-40
RSL1D1	3.33538e-45	-0.277063	1.93135e-40
TIMM8B	3.80795e-45	-0.252057	2.20499e-40
TERF2IP	4.37568e-45	0.30715	2.53374e-40
SH2D2A	1.74022e-44	0.32054	1.00768e-39
CCND3	1.79167e-44	-0.266477	1.03747e-39
NDUFA3	2.69202e-44	-0.250717	1.55881e-39
RSRC2	2.87909e-44	0.310137	1.66714e-39
PPIL4	6.11982e-44	0.262429	3.54368e-39
PRPF38A	6.36498e-44	0.262446	3.68564e-39
TUBA1A	1.00061e-43	0.369438	5.79404e-39
HDGF	1.17135e-43	-0.264988	6.78271e-39
TTC9C	1.86111e-43	0.272967	1.07768e-38
REV3L	2.20063e-43	0.378964	1.27427e-38
IKZF1	2.77189e-43	0.287441	1.60506e-38
SLC38A1	4.08424e-43	-0.26134	2.36498e-38
ADRM1	4.24517e-43	0.282974	2.45817e-38
H1FX	4.61956e-43	0.340035	2.67496e-38
ACTR3	5.17541e-43	0.26581	2.99682e-38
EIF5B	6.98742e-43	-0.268469	4.04607e-38
UHRF1	7.29526e-43	-0.272111	4.22432e-38
PTS	9.08186e-43	0.260959	5.25885e-38
ZFAS1	1.22062e-42	0.261306	7.06801e-38
TK1	1.25762e-42	0.300094	7.28223e-38
TMEM11	1.70615e-42	0.301261	9.87944e-38
ARL2	3.19598e-42	-0.256413	1.85063e-37
POLR2L	3.71154e-42	-0.250352	2.14917e-37
S100A4	5.02259e-42	-0.263978	2.90833e-37
PSMD4	7.35261e-42	0.264188	4.25753e-37
RABL6	1.75907e-41	-0.253481	1.01859e-36
GNL3	2.11609e-41	-0.279389	1.22532e-36
EIF4H	4.95423e-41	0.275482	2.86875e-36
TPM4	5.88179e-41	0.299667	3.40585e-36
LAT2	6.25054e-41	0.294172	3.61937e-36
MRPS31	1.16779e-40	0.281939	6.76211e-36
FASN	1.6361e-40	-0.262102	9.47382e-36
R3HCC1	2.50417e-40	0.266642	1.45004e-35
TMEM57	4.7601e-40	0.26873	2.75634e-35
CIR1	6.83046e-40	0.262548	3.95518e-35
PSMC5	7.93549e-40	0.258572	4.59504e-35
ARID4A	1.77676e-39	0.265793	1.02884e-34
COPS5	2.76852e-39	0.272229	1.60311e-34
HIST1H1B	6.62677e-39	0.288043	3.83723e-34
ORAI3	8.75093e-39	0.257648	5.06723e-34
LSM1	1.02923e-38	0.259154	5.95974e-34
NOLC1	2.30944e-38	-0.269496	1.33728e-33
C20orf24	3.59897e-38	0.258405	2.08398e-33
VASP	5.28444e-38	0.338793	3.05996e-33
CCNL1	7.35397e-38	0.303671	4.25831e-33
PDLIM1	1.00487e-37	0.260722	5.81871e-33
TRAC	1.09706e-37	0.266557	6.35252e-33
CWC25	1.10831e-37	0.2521	6.41764e-33
FDFT1	1.68282e-37	0.284797	9.74439e-33
PIDD	3.64521e-37	0.293338	2.11076e-32
CTC-340A15,2	5.53337e-37	-0.254885	3.2041e-32
C19orf48	5.83982e-37	0.407035	3.38155e-32
TAP1	8.44544e-37	0.257093	4.89033e-32
ZNF24	1.26598e-36	0.281063	7.33066e-32
MLF2	2.13772e-36	0.279857	1.23785e-31
AHSA1	2.74095e-36	-0.25468	1.58714e-31
YWHAH	4.55126e-36	0.278807	2.63541e-31
GPM6B	3.19702e-35	-0.252711	1.85123e-30
NUSAP1	3.48289e-35	0.269193	2.01677e-30
PAN3	2.92906e-34	0.25386	1.69607e-29
EIF5	3.34954e-34	0.30751	1.93955e-29
C10orf32	2.27249e-33	0.26748	1.31588e-28
SMEK1	2.80478e-33	0.254227	1.62411e-28
TBCC	4.73495e-33	0.250417	2.74177e-28
KDM6B	1.16717e-32	0.262524	6.75849e-28
RHOBTB3	2.47105e-32	0.314311	1.43086e-27
ZFR	5.99144e-32	0.252729	3.46934e-27
MED10	1.10242e-31	0.268419	6.38355e-27
UBE2T	2.13808e-31	0.265891	1.23805e-26
KCNK12	3.17562e-31	-0.439781	1.83884e-26
EI24	1.03577e-30	0.308373	5.9976e-26
SAC3D1	2.0551e-30	0.325912	1.19001e-25
KMT2E	2.79859e-30	0.266855	1.62052e-25
CDC20	7.76926e-30	0.279291	4.49879e-25
SARS	3.41921e-29	0.250496	1.97989e-24
IL7R	1.48051e-28	0.300466	8.57288e-24
TUBA4A	1.71415e-28	0.304672	9.92577e-24
PIM3	2.36321e-28	0.309779	1.36841e-23
MND1	9.72617e-28	0.257197	5.63194e-23
AURKA	2.90054e-27	0.255744	1.67956e-22
PTPN6	1.05354e-25	0.266509	6.10054e-21
GOLGA4	1.61586e-25	0.254171	9.35661e-21
EMP3	3.34117e-25	0.292023	1.93471e-20
CDK1	8.40317e-25	0.270214	4.86586e-20
CREM	8.83078e-23	0.255581	5.11346e-18
ATF5	4.47242e-22	0.426971	2.58975e-17
HLA-DRA	9.21443e-22	0.271466	5.33562e-17
SNHG15	1.26518e-21	0.305926	7.32604e-17
IER2	2.20435e-21	0.266445	1.27643e-16
NFKB1	1.51589e-20	0.334978	8.77775e-16
GOLIM4	3.01897e-20	0.253725	1.74813e-15
GAMT	4.09965e-18	0.253609	2.3739e-13

## Sheet: cell state 6
Gene	P-value	Average LogFC	Adjusted P-value
SERTAD1	0	1.04573	0
TNFRSF10B	0	1.1139	0
BBC3	0	1.21431	0
IL4I1	0	1.46067	0
TRIAP1	0	1.49967	0
BAX	0	1.54672	0
SRA1	0	1.57107	0
HLA-A	0	1.59172	0
FDXR	0	1.59522	0
BLOC1S2	0	1.60547	0
DDB2	0	1.71118	0
RELB	0	1.74058	0
CD40	0	1.81338	0
PHLDA3	0	1.96809	0
HLA-B	0	2.08758	0
RPS27L	0	2.12958	0
MDM2	0	2.19791	0
CDKN1A	0	2.36788	0
CD70	0	2.51539	0
GADD45A	0	2.92474	0
GPX1	1.57051e-307	1.12211	9.09404e-303
NFKB2	4.88593e-307	1.02517	2.8292e-302
CCDC85B	5.30187e-307	-1.37044	3.07005e-302
B2M	6.76498e-303	0.904503	3.91726e-298
VWCE	5.69591e-302	0.896196	3.29822e-297
MT-ND3	1.16173e-301	-1.11349	6.72699e-297
MYL6	1.64867e-301	0.900476	9.54664e-297
CCND3	4.23965e-301	-1.54713	2.45497e-296
COX5B	5.14856e-300	-1.11316	2.98127e-295
SAP18	1.77529e-299	0.92292	1.02798e-294
LAPTM5	3.69797e-299	1.11948	2.14131e-294
PTMA	3.90346e-298	-0.775326	2.2603e-293
AC013394,2	6.20288e-298	1.13221	3.59178e-293
RPS28	1.51249e-296	-0.749079	8.75807e-292
FAS	2.95878e-296	0.895579	1.71328e-291
RPL37	1.35897e-295	-0.776464	7.86909e-291
RPS21	6.46739e-295	-0.790552	3.74494e-290
ATF3	7.93624e-295	1.00365	4.59548e-290
XPC	1.80264e-294	1.15251	1.04382e-289
RPL39	2.48922e-294	-0.66206	1.44138e-289
FBXO22	3.85343e-294	1.06057	2.23133e-289
C19orf48	2.83164e-293	1.16206	1.63966e-288
LIMD2	1.17798e-292	1.16833	6.82107e-288
HSPD1	3.6148e-292	-1.23254	2.09315e-287
HLA-C	3.93088e-291	1.08996	2.27618e-286
ACTA2	5.27798e-290	1.15388	3.05622e-285
BUD31	1.12679e-289	0.908493	6.52466e-285
PHPT1	1.26548e-287	1.13479	7.32777e-283
RPL37A	2.02938e-287	-0.616774	1.17511e-282
STK17A	3.58464e-287	1.10606	2.07568e-282
RPL41	8.08575e-287	-0.772853	4.68205e-282
TUBA1B	8.58022e-287	-1.09586	4.96838e-282
IFITM2	6.65759e-284	-1.01282	3.85508e-279
CCL4	2.05933e-283	1.63861	1.19246e-278
IER5	7.16354e-283	0.991871	4.14805e-278
LGALS1	2.22523e-282	1.65805	1.28852e-277
TRIM22	4.00495e-282	0.961447	2.31907e-277
NCL	4.47868e-282	-1.18228	2.59338e-277
APOBEC3H	1.66377e-281	0.979689	9.63407e-277
ZMAT3	2.20898e-281	1.16281	1.27911e-276
UBXN1	9.52891e-281	0.958102	5.51772e-276
JUND	6.10029e-280	1.10801	3.53237e-275
TUBB	1.06992e-279	-1.10835	6.19537e-275
POU2F2	2.34517e-279	0.887593	1.35797e-274
PPP1R14B	1.91704e-278	-1.08951	1.11006e-273
H3F3B	2.14853e-278	0.658672	1.2441e-273
RGS16	2.37576e-278	1.09635	1.37568e-273
ANP32B	1.25134e-277	-0.904082	7.24587e-273
IKBIP	8.67419e-277	1.05112	5.02279e-272
EIF4EBP1	1.28055e-276	-1.22595	7.41501e-272
AEN	2.15548e-276	0.861211	1.24813e-271
PPP2R5C	3.33243e-276	-1.01499	1.92965e-271
APEX1	8.9254e-276	-0.991387	5.16825e-271
IP6K2	1.10418e-275	0.966766	6.39378e-271
CIRBP	1.08776e-273	0.953186	6.29865e-269
PEBP1	5.89495e-273	-0.814269	3.41347e-268
PCNA	1.46167e-272	1.10991	8.46381e-268
PPP1R15A	4.36458e-272	1.18903	2.52731e-267
C12orf5	4.6472e-272	0.920964	2.69096e-267
MRPL49	4.4822e-271	0.909461	2.59542e-266
CLIC1	2.71146e-270	0.742751	1.57007e-265
HSPA8	5.36335e-268	-1.29238	3.10565e-263
HMGB1	1.95816e-267	-0.71603	1.13387e-262
STX5	3.09946e-267	0.892669	1.79474e-262
RPLP2	3.38438e-267	-0.428938	1.95972e-262
MT1X	5.55284e-267	-1.37852	3.21537e-262
PLK2	8.29336e-266	0.79434	4.80227e-261
MYC	1.97127e-265	-0.997068	1.14146e-260
PMAIP1	2.90654e-265	1.00664	1.68303e-260
BCAS2	3.55639e-265	0.882098	2.05933e-260
CLEC14A	2.68936e-264	-0.978405	1.55727e-259
HNRNPDL	5.15721e-264	-0.917903	2.98628e-259
RNF114	1.6936e-263	0.882148	9.80681e-259
RPS29	3.3228e-263	-0.631984	1.92407e-258
RPS27	4.49102e-263	-0.494408	2.60053e-258
C1QBP	1.06842e-261	-0.842911	6.18667e-257
APOBEC3G	1.25044e-260	0.960198	7.24067e-256
INSIG1	9.11228e-260	-0.907171	5.27647e-255
CLEC11A	2.09119e-259	-0.912076	1.21091e-254
BTG2	3.59093e-259	0.834897	2.07933e-254
PPM1D	6.53387e-259	0.76176	3.78344e-254
RPL34	5.85371e-258	-0.505028	3.38959e-253
RPS23	5.18632e-257	-0.476152	3.00314e-252
KIAA0101	3.99249e-256	-0.97243	2.31185e-251
CCNA2	7.22489e-256	-0.950426	4.18357e-251
SESN1	7.52091e-256	0.824559	4.35498e-251
SRSF3	9.64776e-256	-0.8703	5.58653e-251
RAN	1.00389e-254	-0.715615	5.81301e-250
JUN	1.14162e-254	0.820671	6.61054e-250
ISCU	1.24333e-253	0.898193	7.19948e-249
EDF1	1.32567e-253	0.665646	7.67627e-249
RPS8	1.48019e-253	-0.397629	8.57105e-249
NTPCR	9.23529e-252	0.89728	5.3477e-247
CSRP2	1.18713e-251	0.884926	6.87406e-247
MAZ	2.63957e-250	-0.803239	1.52844e-245
MT-ND4	1.88094e-249	-0.502461	1.08916e-244
GCC2	6.67469e-249	0.939997	3.86498e-244
TYMS	2.18474e-248	1.00195	1.26508e-243
BNIP1	2.21247e-248	0.757686	1.28113e-243
EI24	9.25721e-248	0.813611	5.36039e-243
SNHG15	1.73753e-246	0.938033	1.00612e-241
HNRNPH1	1.64027e-244	0.853389	9.498e-240
FAM69B	3.18306e-244	-0.742127	1.84315e-239
RBM8A	4.612e-244	0.65195	2.67058e-239
EMC6	8.82775e-244	0.757067	5.11171e-239
COX6C	3.79083e-243	-0.574679	2.19508e-238
MT-CO3	7.36032e-243	-0.388612	4.262e-238
TKT	9.47078e-243	-0.80613	5.48405e-238
DYNLT1	4.6383e-242	0.808372	2.68581e-237
RPS15A	2.64312e-241	-0.388018	1.5305e-236
TXNIP	1.07862e-240	0.945938	6.24572e-236
CCDC174	2.39719e-240	0.742822	1.38809e-235
EIF5	1.6678e-239	0.859572	9.65741e-235
PTP4A1	6.76427e-238	0.798159	3.91685e-233
PYCR1	2.01747e-237	-0.719513	1.16822e-232
UBE2L3	1.18625e-236	0.673764	6.86897e-232
ASCC3	3.67495e-235	0.877866	2.12798e-230
ZFAS1	2.77934e-234	0.701548	1.60937e-229
UHRF1	4.01e-234	-0.783014	2.32199e-229
C12orf45	7.46508e-234	0.84247	4.32265e-229
PKIG	4.73177e-233	0.733667	2.73993e-228
HMGA1	1.36167e-232	-0.755546	7.88477e-228
FUCA1	6.78775e-232	0.798316	3.93045e-227
NPM1	8.55416e-232	-0.617669	4.95329e-227
MT1G	6.04221e-230	-0.888928	3.49874e-225
MT-CO2	7.17126e-230	-0.419757	4.15252e-225
ARPC3	1.03442e-229	0.512992	5.98981e-225
CD81	7.10731e-229	-0.703338	4.11549e-224
DPYSL2	1.71186e-228	-0.564853	9.9125e-224
PRDX1	2.48484e-228	-0.769552	1.43884e-223
SPI1	1.23053e-227	0.747913	7.12536e-223
COPS5	3.38174e-226	0.696634	1.9582e-221
NME4	1.94309e-225	-0.742426	1.12514e-220
NFKB1	3.28249e-225	0.948342	1.90073e-220
CLECL1	7.99279e-225	0.858264	4.62823e-220
DRAM1	9.20319e-225	0.761056	5.32911e-220
NEAT1	2.69492e-223	1.13967	1.56049e-218
TNFRSF4	5.24808e-223	1.24856	3.0389e-218
TNIP1	1.46666e-222	0.690538	8.49268e-218
EIF4H	5.08712e-222	0.651844	2.9457e-217
SPN	2.45729e-221	-0.751209	1.4229e-216
CYC1	2.94091e-221	0.611335	1.70294e-216
PSMC5	1.29225e-220	0.668858	7.48276e-216
TTF1	1.90312e-220	0.748677	1.102e-215
FAM96B	1.08893e-219	0.658026	6.30544e-215
PPA1	1.8545e-219	-0.733843	1.07385e-214
TAP1	3.3309e-219	0.724098	1.92876e-214
UQCR10	9.87841e-219	-0.618534	5.72009e-214
ADRBK1	1.50277e-218	-0.674233	8.7018e-214
ARF4	3.04444e-218	0.731141	1.76288e-213
MT-ATP6	5.09798e-218	-0.517051	2.95198e-213
ZNF92	2.54944e-217	0.734804	1.47625e-212
TRAF4	3.7035e-217	0.862559	2.14451e-212
MED10	5.27468e-217	0.677283	3.0543e-212
PNRC1	1.98829e-216	0.784861	1.15132e-211
ARPC2	4.08657e-216	0.518829	2.36633e-211
TNFSF4	5.03143e-215	0.64562	2.91345e-210
ZNF22	5.65521e-215	-0.712751	3.27465e-210
PSAT1	1.33125e-214	-0.704343	7.70863e-210
TRAC	2.62064e-214	0.733953	1.51748e-209
GAPDH	7.63648e-214	-0.429495	4.4219e-209
BTBD6	1.06606e-213	-0.620653	6.17301e-209
VPREB1	1.07493e-213	-0.977594	6.22438e-209
FAM212B	1.4005e-213	0.515363	8.10958e-209
RPL22L1	1.43112e-213	-0.781812	8.28688e-209
NINJ1	2.97231e-213	0.920637	1.72112e-208
RPL35	3.92062e-213	-0.385525	2.27023e-208
DAD1	6.25011e-213	0.509026	3.61913e-208
RPL26L1	6.88676e-213	0.736387	3.98778e-208
AHSA1	4.16515e-212	-0.735944	2.41183e-207
GLRX	7.21466e-212	-0.76178	4.17765e-207
SLC7A5	1.14208e-210	-0.566666	6.61322e-206
UPF3B	2.53876e-210	0.702202	1.47007e-205
NSRP1	3.50698e-210	0.72212	2.03072e-205
PTTG1	1.16895e-209	0.590428	6.76878e-205
GOSR1	2.52796e-209	0.655891	1.46381e-204
TMEM11	3.50055e-209	0.678451	2.02699e-204
CD83	6.31027e-209	0.595633	3.65396e-204
C17orf89	3.04512e-208	0.668497	1.76327e-203
PIDD	6.67932e-208	0.733977	3.86766e-203
SLU7	7.54623e-208	0.669489	4.36964e-203
MRPL39	5.48375e-207	0.702508	3.17537e-202
RIOK3	8.98318e-207	0.721344	5.20171e-202
PSMD4	1.823e-206	0.647232	1.05561e-201
C11orf58	4.69492e-206	0.592358	2.71859e-201
LSM1	9.44099e-206	0.644358	5.46681e-201
UTP23	1.2633e-204	0.657685	7.31517e-200
EIF1B	1.65674e-203	0.6429	9.59336e-199
RPL35A	2.38701e-203	-0.35846	1.3822e-198
GPR108	2.49955e-203	0.647495	1.44736e-198
MAP1LC3B	7.97878e-203	0.809645	4.62011e-198
CCNG1	1.32026e-202	0.688322	7.64494e-198
SAC3D1	1.6793e-202	0.869648	9.72397e-198
BTF3	1.75671e-202	-0.444945	1.01722e-197
TXN	8.02118e-202	-0.64052	4.64466e-197
COMMD3	9.24488e-202	0.667391	5.35325e-197
CHTOP	1.03096e-201	0.637244	5.96975e-197
TMEM97	5.06709e-201	-0.584298	2.9341e-196
BTG3	1.91943e-200	0.760438	1.11145e-195
LINC01021	1.08235e-199	0.558558	6.26735e-195
C10orf32	2.56461e-199	0.734192	1.48504e-194
RPL38	6.42907e-199	-0.474387	3.72276e-194
TERF2IP	8.6462e-199	0.647852	5.00658e-194
DOK3	1.16805e-198	-0.52661	6.76362e-194
PCNP	3.77265e-198	0.665511	2.18455e-193
MRPS18C	4.81598e-198	0.567645	2.7887e-193
NFKBIB	8.66311e-198	0.634061	5.01637e-193
VEGFB	1.36124e-197	-0.642894	7.88229e-193
GTF2B	5.89129e-197	0.664304	3.41135e-192
ARID4B	1.08776e-196	0.723351	6.29869e-192
MT-ND1	1.21487e-196	-0.415014	7.03473e-192
LENG1	2.79529e-196	0.591056	1.61861e-191
TP53INP1	7.73845e-196	0.467947	4.48095e-191
UGT3A2	9.56412e-196	-0.575577	5.5381e-191
UBE2V2	1.13057e-195	0.602434	6.54656e-191
RPS12	1.20627e-195	-0.254726	6.9849e-191
HSPE1	4.39894e-195	-0.749147	2.54721e-190
PTS	1.2148e-194	0.624982	7.03432e-190
SNX11	6.50685e-194	0.579885	3.76779e-189
PPIG	7.04364e-194	0.627522	4.07862e-189
BCL3	4.43613e-193	0.467416	2.56874e-188
PEF1	3.22139e-192	0.62372	1.86534e-187
PSMD8	9.05003e-192	0.523948	5.24042e-187
OPTN	1.31742e-191	0.563722	7.62849e-187
DKC1	2.24603e-191	-0.674888	1.30056e-186
CCDC90B	3.90593e-191	0.701551	2.26173e-186
ATP6V0B	1.69438e-190	0.623156	9.81132e-186
POLH	7.37166e-190	0.568402	4.26856e-185
DANCR	8.12331e-190	-0.677857	4.7038e-185
ZC3H7A	1.19636e-189	0.618182	6.92751e-185
JUNB	3.57082e-189	0.706242	2.06768e-184
MRPS18A	3.76382e-189	0.589892	2.17944e-184
FXYD5	5.80576e-188	-0.673655	3.36183e-183
URI1	6.40225e-188	-0.526238	3.70722e-183
SESN2	7.31275e-188	0.563401	4.23445e-183
HLA-E	9.29556e-188	0.638483	5.38259e-183
CD320	5.66259e-187	-0.62431	3.27892e-182
IARS	1.12523e-186	-0.644825	6.51566e-182
RHOBTB3	1.14403e-186	0.772308	6.62452e-182
ENSA	1.9679e-186	0.607108	1.13951e-181
ARPC4	4.469e-186	0.590746	2.58777e-181
GNA15	3.61317e-185	0.694307	2.09221e-180
BST2	4.34446e-185	-0.669186	2.51566e-180
C20orf27	1.26776e-184	-0.562648	7.34097e-180
TMSB15A	3.20157e-184	-0.611914	1.85387e-179
STMN1	1.10511e-183	-0.600845	6.39914e-179
TNFRSF9	4.06352e-183	0.475258	2.35298e-178
SLAMF1	1.61883e-182	0.630235	9.37382e-178
CPEB4	4.54974e-182	0.478189	2.63453e-177
RPS24	7.91698e-182	-0.29266	4.58433e-177
ATP6AP2	9.50892e-182	0.629249	5.50614e-177
GPR137	1.08546e-181	0.560518	6.28534e-177
SUSD3	1.15462e-181	-0.476078	6.68581e-177
C6orf48	1.47322e-181	0.607191	8.5307e-177
VIM	1.57536e-181	-0.649705	9.12209e-177
RSRC2	5.34367e-181	0.604014	3.09425e-176
SAR1B	1.12538e-180	0.556992	6.51654e-176
RPS26	3.15855e-180	-0.403416	1.82896e-175
PRKDC	4.80519e-180	-0.608607	2.78244e-175
CCDC28B	5.28647e-179	0.929504	3.06113e-174
CYLD	9.29849e-179	0.491212	5.38429e-174
MLF2	1.02209e-178	0.58629	5.91844e-174
PSMC2	2.51244e-178	0.574222	1.45483e-173
DPF2	1.85175e-177	0.572503	1.07225e-172
PTK2B	1.90195e-177	-0.522353	1.10133e-172
HRAS	5.56631e-177	0.724802	3.22317e-172
TMBIM6	3.80524e-176	0.484495	2.20343e-171
ADRM1	5.02611e-176	0.585289	2.91037e-171
CYB561A3	6.39642e-176	0.608036	3.70385e-171
ZNF24	7.50135e-176	0.577761	4.34365e-171
UBB	7.50925e-176	-0.635647	4.34823e-171
IGLC2	1.14981e-175	0.601774	6.65796e-171
MAP2K3	1.82448e-175	0.602378	1.05646e-170
MPST	7.85868e-174	-0.530187	4.55057e-169
SET	1.66627e-173	-0.471553	9.64853e-169
C20orf24	2.60883e-173	0.556666	1.51064e-168
CASP7	3.66627e-173	0.590844	2.12296e-168
RGS19	7.07433e-173	-0.580119	4.09639e-168
CDC5L	2.13787e-172	0.592413	1.23793e-167
RPL23	2.20361e-172	-0.444065	1.276e-167
PRKRIP1	2.72921e-172	0.560698	1.58035e-167
LEF1	4.95566e-172	-0.606306	2.86957e-167
MT-ND6	8.36864e-172	-0.662728	4.84586e-167
ZMYM5	1.08326e-171	0.517722	6.27264e-167
PRKAB1	1.48536e-170	0.467654	8.60095e-166
PTGES3	1.66158e-170	-0.547681	9.62137e-166
FTH1	1.69403e-170	0.486798	9.80928e-166
FERMT3	2.6305e-170	-0.597571	1.52319e-165
SAFB2	1.35303e-169	0.619564	7.83472e-165
NOSIP	3.25924e-169	0.556421	1.88726e-164
GPT2	6.51996e-169	-0.519166	3.77538e-164
MRPL27	6.96143e-169	0.576556	4.03102e-164
TCF3	7.56588e-169	-0.545397	4.38102e-164
ATP5J	1.14639e-168	-0.464131	6.63816e-164
UBASH3B	1.54706e-168	-0.586611	8.95824e-164
SNRPF	2.51433e-168	-0.516623	1.45592e-163
PVT1	7.55921e-168	0.564868	4.37716e-163
GOLGA4	9.66851e-168	0.641649	5.59855e-163
HNRNPA1	1.06038e-166	-0.465083	6.14013e-162
C11orf83	1.49023e-166	-0.556733	8.62919e-162
MT-ND5	1.96371e-166	-0.463786	1.13709e-161
ZNF385A	2.87321e-166	0.50007	1.66373e-161
IMPDH1	5.16842e-166	-0.533763	2.99277e-161
COX7C	6.33448e-166	-0.39772	3.66798e-161
HOXA9	1.23916e-165	0.672799	7.17534e-161
SRP68	1.26658e-165	0.547271	7.33413e-161
LMO2	1.37177e-164	-0.5938	7.94326e-160
MRPS31	1.92068e-164	0.565861	1.11217e-159
LCP1	2.27667e-164	0.592647	1.3183e-159
NDUFS3	2.9389e-164	0.505768	1.70177e-159
ZNF326	6.98967e-164	0.568999	4.04737e-159
ZNF561	7.73789e-164	0.452741	4.48063e-159
CSNK2B	8.31979e-164	0.492733	4.81758e-159
SMEK1	1.49299e-163	0.58321	8.64514e-159
CD69	2.28305e-163	0.469378	1.322e-158
DPH3	4.54403e-163	0.492436	2.63122e-158
DHRS7B	1.14715e-162	0.489685	6.6426e-158
GAMT	7.02425e-162	0.735149	4.06739e-157
DCTN3	1.49464e-161	0.496033	8.6547e-157
C16orf87	2.94455e-161	0.540256	1.70504e-156
CENPV	5.49072e-161	-0.581734	3.1794e-156
ACBD3	5.58529e-161	0.571097	3.23416e-156
GPATCH4	8.39983e-161	0.603746	4.86392e-156
INTS10	1.86259e-160	-0.46412	1.07853e-155
SNHG3	1.93065e-160	-0.601519	1.11794e-155
ATP6V0E1	6.69245e-160	0.562689	3.87526e-155
EBPL	7.45937e-160	-0.533936	4.31935e-155
PHGDH	1.88505e-159	-0.602019	1.09154e-154
SERBP1	4.06754e-159	-0.465911	2.35531e-154
CALR	6.93503e-159	0.602462	4.01573e-154
NFKBIA	9.72148e-159	0.809053	5.62922e-154
LRPAP1	1.62364e-158	0.554977	9.40169e-154
REV3L	2.95252e-158	0.71924	1.70966e-153
DNAJB2	9.97314e-158	0.421122	5.77495e-153
LRRC59	1.68216e-157	0.555158	9.74055e-153
MRPL54	2.20793e-157	0.528178	1.2785e-152
NDUFA1	4.30497e-157	-0.500957	2.4928e-152
NRN1	5.31442e-157	-0.533463	3.07732e-152
EVA1B	1.56474e-156	-0.61784	9.06065e-152
CHD2	3.47662e-156	0.641848	2.01314e-151
UBE2D3	4.08476e-156	0.49848	2.36528e-151
ENY2	6.09147e-156	0.41154	3.52726e-151
TMED9	1.66368e-155	0.530108	9.63355e-151
IER3	1.70452e-155	0.851491	9.87e-151
HMGN3	2.05435e-155	-0.513419	1.18957e-150
SH2D2A	1.78956e-154	0.630573	1.03625e-149
TNIP2	2.4796e-154	0.634727	1.43581e-149
MT2A	2.75069e-154	-0.679378	1.59279e-149
TMSB10	3.10355e-154	-0.384362	1.79711e-149
MRPL28	9.94961e-154	0.501186	5.76132e-149
TFDP1	9.91338e-153	-0.502739	5.74034e-148
EIF2B2	1.03707e-152	0.467126	6.00513e-148
ZNF622	1.37165e-152	0.503363	7.94253e-148
SAPCD2	1.48425e-152	-0.427476	8.59453e-148
CASP3	1.5297e-152	0.577455	8.85771e-148
PSMC3	1.80228e-152	0.494493	1.04361e-147
CHCHD7	2.23353e-152	0.531907	1.29333e-147
H2AFX	4.36673e-152	-0.730895	2.52855e-147
MIR142	5.1685e-152	-0.523397	2.99282e-147
SDHD	6.82236e-152	0.498051	3.95049e-147
NTHL1	7.97846e-152	-0.482174	4.61993e-147
CPNE2	1.39557e-151	-0.469304	8.08104e-147
PRPF38A	5.39042e-151	0.509227	3.12132e-146
HTRA3	6.25333e-151	-0.428309	3.62099e-146
CCDC109B	8.15731e-151	-0.420646	4.72349e-146
ICAM1	1.14957e-150	0.700356	6.65656e-146
ANAPC16	5.08946e-150	0.480184	2.94705e-145
C16orf74	7.0273e-150	-0.408718	4.06916e-145
USE1	1.94359e-149	0.512503	1.12543e-144
CIAPIN1	2.99857e-149	0.480477	1.73632e-144
POLR2C	4.79529e-149	0.498332	2.77671e-144
EWSR1	2.39309e-148	0.477582	1.38572e-143
SLC39A1	3.15036e-148	0.509714	1.82421e-143
SLC38A2	3.28122e-148	-0.504396	1.89999e-143
RPS19BP1	3.71294e-148	0.490251	2.14998e-143
PCBD1	5.32673e-148	-0.492611	3.08444e-143
TP53I3	5.83137e-148	0.530684	3.37666e-143
EDA2R	8.45814e-148	0.367616	4.89769e-143
CREM	2.40659e-147	0.863448	1.39354e-142
NKG7	2.82528e-147	0.669503	1.63598e-142
COX19	6.47222e-147	0.447069	3.74774e-142
PSMB1	2.37154e-146	0.398535	1.37324e-141
PRDX4	2.80747e-146	-0.505604	1.62567e-141
SAP30BP	3.03055e-146	0.460825	1.75484e-141
ATP5B	3.74376e-146	0.367478	2.16782e-141
SDCBP	4.34825e-146	0.541038	2.51785e-141
TNFAIP3	6.55841e-146	0.400146	3.79765e-141
CCDC94	2.27207e-145	0.441131	1.31564e-140
NDUFAF3	8.00488e-145	0.492419	4.63523e-140
EIF3K	1.67806e-144	0.37055	9.71679e-140
PLK3	1.98518e-143	0.452993	1.14952e-138
CD48	2.17346e-143	-0.447208	1.25854e-138
FAM195A	2.8996e-143	-0.458309	1.67901e-138
GPM6B	3.03262e-143	-0.518554	1.75604e-138
OCIAD1	3.91575e-143	0.516935	2.26741e-138
E2F7	6.23997e-143	0.38244	3.61326e-138
TMEM242	9.9359e-143	0.481	5.75338e-138
SNW1	1.09898e-142	0.473363	6.36364e-138
ARCN1	1.7391e-142	0.516581	1.00702e-137
UBE2A	3.62768e-142	0.488019	2.10061e-137
MT-CO1	4.72427e-142	-0.319256	2.73559e-137
CUTA	5.43577e-142	-0.46401	3.14758e-137
PLXNB2	6.11e-142	0.502564	3.53799e-137
NUDT15	3.63892e-141	0.510798	2.10712e-136
CD82	8.82176e-141	0.418061	5.10824e-136
PABPC1	9.00348e-141	-0.355881	5.21347e-136
TBC1D14	9.90354e-141	-0.446003	5.73465e-136
GOLIM4	1.41111e-140	0.618234	8.17101e-136
ISOC2	2.55448e-140	-0.529622	1.47917e-135
SNHG12	2.85447e-140	0.637364	1.65288e-135
WDR73	3.48643e-140	0.446392	2.01882e-135
ARID5A	5.08595e-140	0.571831	2.94502e-135
FAM49A	9.0418e-140	0.404983	5.23565e-135
BTG1	1.0684e-139	0.584368	6.18655e-135
TRAF2	1.32686e-139	0.432288	7.68318e-135
SETD5-AS1	3.50283e-139	0.619226	2.02831e-134
RPS25	5.55668e-139	-0.279925	3.2176e-134
BIN3	1.2903e-138	0.464457	7.47151e-134
ZFR	1.44068e-138	0.538047	8.34224e-134
SLC39A4	2.02705e-138	-0.465886	1.17377e-133
C19orf43	2.47894e-138	0.402581	1.43543e-133
IL32	3.15046e-138	0.528238	1.82427e-133
DECR1	4.26777e-138	0.468188	2.47125e-133
SPPL2A	4.73086e-138	0.442483	2.73941e-133
RPL36AL	5.15633e-138	-0.368738	2.98577e-133
GRK6	5.78024e-138	-0.464435	3.34705e-133
ZBTB10	6.44998e-138	0.499785	3.73486e-133
TNFSF9	1.04812e-137	0.359859	6.06913e-133
HMGCL	1.12675e-137	0.456313	6.52445e-133
NSUN5	1.92243e-137	0.482428	1.11318e-132
PPIL4	2.44644e-137	0.496349	1.41661e-132
TBCA	2.84018e-137	-0.465265	1.6446e-132
ZFP36L1	5.41597e-137	0.637662	3.13612e-132
FADS2	8.81355e-137	-0.437845	5.10348e-132
CD9	1.17754e-136	-0.636818	6.81854e-132
CIR1	1.54478e-136	0.490913	8.94506e-132
TIFA	1.88981e-136	0.671502	1.0943e-131
NSL1	4.24469e-136	0.468488	2.45789e-131
GGNBP2	5.17178e-136	0.50932	2.99472e-131
TRIP6	1.25902e-135	0.509837	7.29036e-131
TMEM57	1.67211e-135	0.475043	9.68233e-131
POLR2J	2.61248e-135	0.410796	1.51275e-130
LDHA	3.20089e-135	-0.480977	1.85347e-130
CBX3	9.64244e-135	-0.482651	5.58346e-130
ASPA	1.90458e-134	0.319265	1.10285e-129
CENPU	2.24156e-134	0.532709	1.29798e-129
BDH1	2.24948e-134	-0.31376	1.30256e-129
MED19	3.5798e-134	0.468266	2.07288e-129
DCP1B	5.21812e-134	0.342599	3.02155e-129
ORC6	7.36003e-134	0.494925	4.26182e-129
MRPS34	8.5771e-134	-0.452332	4.96657e-129
SIRT6	1.28714e-133	0.397715	7.45316e-129
COMMD6	6.67667e-133	-0.447813	3.86612e-128
ATP5F1	7.92016e-133	0.419829	4.58617e-128
CCNL1	1.26662e-132	0.555786	7.33436e-128
RRM2	2.19997e-132	-0.430092	1.27389e-127
RTN4	1.3534e-131	-0.482319	7.83685e-127
SMC4	3.15574e-131	0.548486	1.82733e-126
RBM22	3.74443e-131	0.469732	2.16821e-126
BRD2	4.0254e-131	0.481187	2.33091e-126
WHAMM	7.35067e-131	0.405688	4.2564e-126
TUBB4B	7.40408e-131	-0.585044	4.28733e-126
CHCHD10	7.9397e-131	-0.493032	4.59748e-126
VBP1	9.10327e-131	0.458619	5.27125e-126
AKIRIN1	1.49544e-130	0.498944	8.65934e-126
TMEM106C	1.69394e-130	-0.468793	9.80874e-126
HMGB2	2.85705e-130	-0.505243	1.65437e-125
RFK	3.15443e-130	0.533157	1.82657e-125
PPM1K	3.73391e-130	-0.527128	2.16212e-125
C9orf156	5.60171e-130	0.374462	3.24367e-125
TRAPPC2P1	5.87017e-130	0.416156	3.39912e-125
UBE2M	1.45477e-129	0.42953	8.42387e-125
LBR	1.47505e-129	-0.494477	8.54126e-125
MARCKSL1	1.80783e-129	-0.485082	1.04683e-124
PLA2G4C	2.50596e-129	0.297901	1.45108e-124
MOB4	4.18448e-129	0.466776	2.42302e-124
ETS2	4.95528e-129	-0.483019	2.86936e-124
GNB2L1	5.16295e-129	-0.276131	2.98961e-124
RPL36	6.55022e-129	-0.303658	3.79291e-124
SEC31A	8.05409e-129	0.542987	4.66372e-124
REL	1.05232e-128	0.431254	6.09343e-124
PPM1G	1.80337e-128	-0.460105	1.04424e-123
RP11-706O15,1	2.41299e-128	0.441973	1.39724e-123
C11orf24	5.74131e-128	0.409898	3.32451e-123
ZNF93	1.08165e-127	0.475336	6.26327e-123
AC003092,1	2.56798e-127	0.306106	1.48699e-122
FBRS	4.39854e-127	0.443062	2.54698e-122
COPE	8.13405e-127	0.396014	4.71002e-122
ACTB	1.18102e-126	0.374683	6.83867e-122
KLF10	1.30325e-126	0.35804	7.54648e-122
FAIM	1.5302e-126	-0.468365	8.86059e-122
FABP5	1.55187e-126	-0.433555	8.98613e-122
GCSH	2.8073e-126	-0.425548	1.62557e-121
AKAP1	3.13087e-126	-0.3643	1.81293e-121
IL21R	3.65485e-126	0.508092	2.11634e-121
CCT4	3.94468e-126	-0.443747	2.28416e-121
MXD3	4.35917e-126	-0.399357	2.52418e-121
MT-ND2	1.18673e-125	-0.380788	6.87178e-121
SLC7A6OS	1.25497e-125	0.440867	7.26688e-121
MDFI	1.30074e-125	-0.386786	7.53195e-121
PARP1	1.52667e-125	-0.398007	8.8402e-121
PSMC4	2.01919e-125	0.450138	1.16921e-120
CD22	2.12537e-125	-0.327501	1.2307e-120
TFG	2.84048e-125	0.453119	1.64478e-120
LY6E	5.81193e-125	-0.423287	3.3654e-120
TXNDC9	7.9583e-125	0.469078	4.60825e-120
DUSP1	8.15123e-125	0.65966	4.71997e-120
ALAS1	8.6211e-125	0.401342	4.99205e-120
GALK1	1.47321e-124	-0.446482	8.53063e-120
ANKRA2	3.38093e-124	0.353424	1.95773e-119
TTC3	6.02797e-124	-0.446852	3.4905e-119
EP300	8.21455e-124	0.435376	4.75664e-119
ERP29	1.2128e-123	-0.440869	7.02273e-119
TSPO	1.35135e-123	-0.415569	7.82497e-119
RAD51C	1.54026e-123	0.529074	8.91888e-119
GTSE1	4.34188e-123	-0.556571	2.51417e-118
VAMP2	5.19102e-123	0.461753	3.00586e-118
SULF2	5.72628e-123	0.341546	3.3158e-118
CHMP3	1.36758e-122	0.452643	7.919e-118
SNRPA	2.17468e-122	-0.436561	1.25925e-117
EMP3	5.17877e-122	0.76777	2.99877e-117
FBXW4	5.26775e-122	0.389135	3.05029e-117
MAPRE1	5.65879e-122	0.433365	3.27672e-117
LDHB	5.77123e-122	-0.337355	3.34183e-117
XPOT	6.16502e-122	-0.349399	3.56986e-117
PHF19	1.07409e-121	-0.484563	6.21953e-117
ZBTB21	1.44726e-121	0.315172	8.38037e-117
PER2	1.4493e-121	0.4576	8.39215e-117
TRAF3IP2-AS1	1.78352e-121	0.38407	1.03275e-116
RP11-363E7,4	2.05929e-121	0.292732	1.19243e-116
HDGF	4.13072e-121	-0.477877	2.3919e-116
GALNT1	6.82325e-121	-0.447781	3.951e-116
MRPL20	1.19775e-120	0.411995	6.93559e-116
PAFAH1B3	1.5544e-120	-0.422439	9.00076e-116
UBTF	2.06084e-120	-0.425746	1.19333e-115
BCL2	2.11734e-120	-0.438025	1.22605e-115
SWAP70	4.07278e-120	0.536907	2.35834e-115
RHBDD2	5.06032e-120	0.368853	2.93018e-115
RNASEH2B	5.98322e-120	-0.476051	3.46459e-115
C9orf169	8.15933e-120	0.519302	4.72466e-115
LUC7L3	1.56779e-119	0.435018	9.07826e-115
LARP1	1.99794e-119	-0.471596	1.15691e-114
APOBEC3C	3.5631e-119	0.45133	2.06321e-114
DNTTIP1	4.16103e-119	0.393388	2.40944e-114
RTN4R	4.84274e-119	-0.284364	2.80419e-114
C19orf10	4.9614e-119	0.451538	2.8729e-114
MRPL21	5.20283e-119	0.431506	3.0127e-114
TMEM222	9.9406e-119	0.41199	5.7561e-114
MALAT1	1.01283e-118	0.371156	5.86479e-114
RNMTL1	1.21989e-118	0.378415	7.0638e-114
UFM1	3.31474e-118	0.439603	1.9194e-113
UQCR11:ENSG00000127540	5.21081e-118	-0.41569	3.01732e-113
TMEM50A	5.42703e-118	0.410286	3.14252e-113
PHF20L1	1.06934e-117	0.444157	6.19202e-113
PVRL4	1.5352e-117	0.335079	8.88957e-113
RBFA	2.12534e-117	-0.338498	1.23068e-112
TOP1	2.96628e-117	0.406103	1.71762e-112
MRPL10	5.94057e-117	0.418046	3.43989e-112
PABPC4	6.54413e-117	-0.454951	3.78938e-112
COPZ1	7.78687e-117	0.429712	4.50899e-112
ARRDC4	9.46257e-117	0.300188	5.4793e-112
CHMP2A	1.14206e-116	0.427316	6.61308e-112
MRPL13	1.37955e-116	0.416258	7.9883e-112
RPL31	2.55273e-116	-0.332339	1.47816e-111
IL2RG	2.61835e-116	0.46578	1.51616e-111
EIF6	2.66987e-116	0.424017	1.54599e-111
ARL2	5.5618e-116	-0.443617	3.22056e-111
KIF20A	5.76338e-116	-0.351571	3.33729e-111
PPP2CA	6.2953e-116	0.426281	3.6453e-111
PCNXL2	6.38319e-116	0.269782	3.69618e-111
HLA-F	9.97302e-116	0.463067	5.77488e-111
PAICS	1.1223e-115	-0.43576	6.49869e-111
EHMT2	1.67813e-115	-0.344926	9.71724e-111
NFU1	2.11622e-115	0.457467	1.2254e-110
GADD45GIP1	2.12457e-115	0.402048	1.23023e-110
EED	2.57144e-115	0.396738	1.48899e-110
PHAX	3.0193e-115	0.412993	1.74833e-110
NKAP	3.34504e-115	0.430239	1.93694e-110
MCL1	7.07148e-115	0.433247	4.09474e-110
VLDLR	7.91838e-115	-0.325041	4.58514e-110
DUSP10	9.3354e-115	0.322286	5.40566e-110
TPGS1	1.274e-114	0.41181	7.37711e-110
DCTN6	1.78692e-114	0.432373	1.03471e-109
IDH1	1.94314e-114	-0.339907	1.12518e-109
NDRG1	1.94515e-114	0.326016	1.12634e-109
KIAA0930	2.27871e-114	-0.302044	1.31949e-109
BRI3BP	2.32464e-114	-0.369738	1.34608e-109
YIF1A	2.39066e-114	0.457439	1.38431e-109
TMEM109	2.61545e-114	-0.366044	1.51447e-109
SNRPE	5.30257e-114	-0.354587	3.07045e-109
DUT	6.32725e-114	-0.477922	3.66379e-109
NDUFB8:ENSG00000166136	6.3788e-114	0.414057	3.69364e-109
UBE2H	9.79796e-114	0.359462	5.67351e-109
PFDN1	1.19237e-113	0.415246	6.90441e-109
KRR1	1.72894e-113	0.404957	1.00114e-108
CD96	2.39578e-113	-0.350374	1.38728e-108
SRSF2	6.16217e-113	-0.445687	3.56821e-108
UBL4A	7.72917e-113	-0.311149	4.47558e-108
PSMG1	8.23782e-113	-0.434314	4.77011e-108
STRA13	8.94075e-113	-0.418544	5.17714e-108
SLC38A1	1.96022e-112	-0.433677	1.13507e-107
PET100	3.80035e-112	-0.365853	2.20059e-107
SMC6	4.20011e-112	0.467598	2.43207e-107
MT-RNR1	4.75362e-112	-0.350036	2.75259e-107
IFT43	1.30622e-111	0.331527	7.56365e-107
ZCCHC10	1.3192e-111	0.402765	7.63883e-107
KREMEN2	1.38228e-111	0.34503	8.0041e-107
ORAI3	1.66586e-111	0.454441	9.64617e-107
MAD2L1	2.97199e-111	-0.408639	1.72093e-106
S100A4	3.50918e-111	-0.458215	2.03199e-106
ZNF706	5.37633e-111	0.357295	3.11316e-106
ATP5G3	6.3259e-111	0.300619	3.66301e-106
SMCHD1	7.63833e-111	0.470411	4.42298e-106
C14orf142	9.66599e-111	0.394459	5.59709e-106
RER1	1.11424e-110	0.413858	6.45203e-106
PSMB7	1.12613e-110	0.374773	6.52083e-106
PDE7A	1.29729e-110	-0.369755	7.51195e-106
SURF2	1.32446e-110	0.405087	7.66929e-106
BID	2.87921e-110	-0.437427	1.66721e-105
SMARCA4	4.13059e-110	-0.408997	2.39182e-105
IDI1	4.84918e-110	-0.487631	2.80791e-105
SQLE	6.99734e-110	-0.482199	4.05181e-105
IFT20	7.36213e-110	0.405697	4.26304e-105
CCNK	9.40044e-110	0.430772	5.44332e-105
ZNF195	1.1084e-109	0.394319	6.41819e-105
DLST	1.64957e-109	0.372781	9.55185e-105
ZNF267	1.67639e-109	0.37953	9.70715e-105
ACAA2	2.46895e-109	-0.406266	1.42964e-104
TSG101	2.66087e-109	0.414172	1.54078e-104
SARNP	3.04202e-109	0.321298	1.76148e-104
MITD1	4.98504e-109	0.415402	2.88659e-104
NEU1	5.16791e-109	0.40948	2.99248e-104
CLK4	5.52893e-109	0.369211	3.20153e-104
FOXM1	8.1675e-109	-0.340153	4.72939e-104
RP9	8.24583e-109	0.367215	4.77475e-104
MT-ND4L	9.27767e-109	-0.473099	5.37224e-104
UQCRQ	1.92019e-108	-0.366654	1.11188e-103
PM20D2	2.22329e-108	-0.303635	1.28739e-103
GAS5	2.70988e-108	0.372953	1.56916e-103
C10orf118	3.31286e-108	0.374397	1.91831e-103
EMC7	3.92803e-108	0.40897	2.27453e-103
C8orf82	4.27361e-108	-0.394881	2.47463e-103
CD3EAP	6.11223e-108	-0.290122	3.53929e-103
IDH2	8.25851e-108	-0.410367	4.78209e-103
MR1	9.17137e-108	0.33207	5.31068e-103
FASN	9.43266e-108	-0.423237	5.46198e-103
STAT3	9.47218e-108	0.373131	5.48487e-103
EEF1B2	1.10324e-107	-0.264414	6.3883e-103
CCNF	1.50471e-107	-0.398492	8.71305e-103
NT5DC2	3.19678e-107	-0.343882	1.85109e-102
DCAF15	6.63476e-107	0.380821	3.84186e-102
STX4	1.06321e-106	0.389611	6.15653e-102
SARS	1.53378e-106	0.456237	8.88135e-102
MRP63	3.03515e-106	-0.396775	1.7575e-101
NECAP2	3.05998e-106	0.397502	1.77188e-101
EXOSC9	4.52663e-106	0.405524	2.62115e-101
GDI2	6.46499e-106	0.358733	3.74355e-101
HENMT1	7.01674e-106	-0.324378	4.06305e-101
TRAPPC6B	7.10965e-106	0.327974	4.11684e-101
SMG9	8.80705e-106	0.328563	5.09972e-101
C1orf50	9.86565e-106	0.327554	5.71271e-101
SLC7A1	1.01313e-105	-0.293041	5.86656e-101
PPP1R14A	1.23592e-105	0.377048	7.1566e-101
NFE2L2	1.36621e-105	0.495861	7.91107e-101
MIF	1.40187e-105	-0.392097	8.11751e-101
CENPF	1.52716e-105	-0.628281	8.84304e-101
CDCA3	1.66013e-105	-0.404303	9.613e-101
RP3-326I13,1	2.15039e-105	0.277675	1.24518e-100
CCNB1IP1	2.20731e-105	0.408434	1.27814e-100
BANF1	2.749e-105	-0.354068	1.59181e-100
CLK1	3.05886e-105	0.38324	1.77123e-100
UBE2J2	4.34147e-105	0.385627	2.51393e-100
ATP5E	7.53505e-105	-0.317282	4.36317e-100
TMF1	7.96174e-105	0.44454	4.61025e-100
RHEB	1.01917e-104	-0.374646	5.90152e-100
LEPROTL1	1.02116e-104	0.383418	5.91302e-100
RANBP1	2.88057e-104	-0.347199	1.66799e-99
HSP90AB1	4.93061e-104	-0.418696	2.85507e-99
SS18L2	6.17082e-104	0.428677	3.57321e-99
RP11-861A13,4	7.88574e-104	0.31641	4.56624e-99
GINS4	9.17657e-104	0.393498	5.31369e-99
PPP1R2	1.05629e-103	0.385335	6.11647e-99
TRIP11	1.05841e-103	0.454458	6.12871e-99
SSBP1	1.2744e-103	-0.336741	7.37941e-99
KCNK12	1.34816e-103	-0.84267	7.80653e-99
CDCA7	1.41136e-103	-0.427924	8.17246e-99
MYB	2.4533e-103	-0.46929	1.42058e-98
HNRNPAB	2.91389e-103	-0.42694	1.68729e-98
C11orf31	2.94486e-103	0.374749	1.70522e-98
ITSN2	4.01334e-103	0.424612	2.32392e-98
PLAUR	4.01676e-103	-0.300871	2.32591e-98
PBK	4.71037e-103	-0.420385	2.72754e-98
ATP6V0E2	1.02797e-102	-0.31899	5.95245e-98
TBC1D5	1.34183e-102	-0.28914	7.76988e-98
TMEM30A	1.53008e-102	0.405402	8.85992e-98
MTHFD2	1.66482e-102	-0.474017	9.64016e-98
HIST1H1C	2.99123e-102	0.59543	1.73207e-97
ASPM	3.44679e-102	-0.574693	1.99586e-97
MTCH1	3.47558e-102	0.42349	2.01254e-97
PFN1	1.14478e-101	-0.320546	6.62885e-97
PSMB6	1.30222e-101	0.335695	7.5405e-97
KIAA0247	1.36606e-101	0.285668	7.91015e-97
PEX16	1.82416e-101	0.351985	1.05628e-96
LYST	2.62887e-101	0.299782	1.52225e-96
FBXL6	3.26604e-101	0.386487	1.8912e-96
DR1	3.31499e-101	0.387942	1.91954e-96
ZBTB17	3.3388e-101	0.336705	1.93333e-96
RHOC	4.11701e-101	0.377265	2.38396e-96
RPL36A	4.81301e-101	-0.389016	2.78698e-96
NHP2	5.48238e-101	-0.387445	3.17457e-96
CERS5	1.22304e-100	0.332807	7.08202e-96
FAM207A	2.47456e-100	0.392678	1.4329e-95
GTF2A2	3.95563e-100	0.355905	2.29051e-95
AEBP1	4.13703e-100	-0.328316	2.39555e-95
TPI1	4.45043e-100	-0.368946	2.57702e-95
CDCA8	4.56276e-100	-0.442818	2.64207e-95
SNHG16	4.9402e-100	-0.408101	2.86062e-95
UQCRFS1	5.21086e-100	0.356707	3.01735e-95
EBP	5.48434e-100	-0.440476	3.17571e-95
CTC-340A15,2	5.52622e-100	-0.424773	3.19995e-95
ZC3HC1	8.57463e-100	0.350944	4.96514e-95
ERGIC1	1.00534e-99	-0.419715	5.82142e-95
XPO1	1.18235e-99	-0.398922	6.84642e-95
THAP1	1.56546e-99	0.337025	9.06477e-95
SENP6	1.96647e-99	0.447603	1.13869e-94
SLC25A1	2.76037e-99	-0.407864	1.59839e-94
BRF2	2.99641e-99	0.298944	1.73507e-94
RAE1	4.89195e-99	0.377388	2.83268e-94
SAR1A	6.65094e-99	0.394222	3.85123e-94
RBM5	7.48926e-99	0.381982	4.33666e-94
SSBP2	7.84832e-99	-0.358052	4.54457e-94
EPC1	9.67853e-99	0.433148	5.60435e-94
PLIN2	1.01636e-98	0.458821	5.88525e-94
BIN1	1.41533e-98	-0.334442	8.19549e-94
GNB2	1.59716e-98	0.338915	9.24835e-94
TAF3	1.61544e-98	0.457674	9.35419e-94
PSMA4	1.86916e-98	0.339085	1.08234e-93
FAM175A	2.20975e-98	-0.332246	1.27955e-93
PUF60	2.26526e-98	0.363484	1.3117e-93
LDLR	2.80007e-98	-0.345336	1.62138e-93
C19orf82	2.93166e-98	0.317304	1.69758e-93
CACYBP	3.1645e-98	-0.424703	1.8324e-93
BAG1	5.19691e-98	0.407007	3.00927e-93
EGFL7	5.5153e-98	-0.48683	3.19363e-93
EIF4A1	5.54668e-98	-0.35373	3.2118e-93
EPRS	5.97132e-98	-0.424046	3.45769e-93
SRSF8	6.38893e-98	0.403184	3.69951e-93
ARID4A	7.29217e-98	0.431668	4.22253e-93
CWC25	8.66208e-98	0.367868	5.01578e-93
ING3	8.84105e-98	0.394807	5.11941e-93
DCTN5	1.01674e-97	0.331114	5.88744e-93
NREP	1.45932e-97	-0.299286	8.45021e-93
HNRNPR	1.51667e-97	-0.39708	8.78229e-93
JARID2	1.86895e-97	-0.297815	1.08222e-92
SOX4	2.91252e-97	-0.439157	1.68649e-92
CD97	3.82677e-97	0.3609	2.21589e-92
DDX5	5.81255e-97	0.364154	3.36576e-92
SSSCA1	9.27834e-97	0.410235	5.37262e-92
SCD	9.43925e-97	-0.272606	5.4658e-92
RABL5	9.65539e-97	0.385977	5.59095e-92
SNORD3B-2	1.0024e-96	0.295784	5.80438e-92
RBM18	1.14588e-96	0.344046	6.63522e-92
TCEB1	1.16641e-96	0.324945	6.75411e-92
AARS	1.27888e-96	-0.355353	7.40535e-92
IK	1.50064e-96	0.369814	8.68948e-92
PPP1R7	2.05176e-96	0.387432	1.18807e-91
IMP4	3.02904e-96	0.386627	1.75396e-91
SELK	3.35444e-96	0.386605	1.94239e-91
SDHB	4.18654e-96	0.358988	2.42422e-91
RABL6	6.05315e-96	-0.392768	3.50508e-91
SPC25	1.03439e-95	-0.277993	5.98965e-91
TSSC4	1.09744e-95	0.368303	6.35473e-91
DZIP3	1.22449e-95	0.358924	7.0904e-91
CD99	1.721e-95	-0.43835	9.96546e-91
MTATP6P1	2.17493e-95	-0.331999	1.2594e-90
MYNN	2.24009e-95	0.307078	1.29713e-90
CSRP1	2.80203e-95	0.38461	1.62252e-90
SEC62	3.57354e-95	0.371702	2.06926e-90
C1orf43	4.9366e-95	0.345626	2.85854e-90
IRF2BP2	6.40753e-95	-0.407338	3.71028e-90
CKLF	7.42601e-95	-0.36672	4.30003e-90
DERL2	8.17995e-95	0.368192	4.7366e-90
CHD9	9.69453e-95	0.40824	5.61362e-90
CISD3	1.20523e-94	-0.291206	6.9789e-90
ANAPC5	1.56491e-94	-0.359519	9.06159e-90
PMPCB	1.61424e-94	0.375059	9.34725e-90
TIMM22	1.77046e-94	0.358426	1.02519e-89
MRPS11	2.57367e-94	0.388031	1.49029e-89
GNB1	2.79184e-94	0.353755	1.61662e-89
MRPL22	4.41941e-94	0.360576	2.55906e-89
MORF4L2	4.99455e-94	0.378494	2.8921e-89
EMG1	7.48148e-94	0.381598	4.33215e-89
RRP36	8.33149e-94	0.380295	4.82435e-89
KIF14	1.23124e-93	-0.404412	7.12947e-89
UQCRC2	1.29695e-93	0.359675	7.51001e-89
ZNF430	1.68676e-93	0.392335	9.76718e-89
PFDN2	3.10715e-93	0.35041	1.79919e-88
TMX2	3.11295e-93	0.397375	1.80255e-88
PIF1	3.64686e-93	-0.394221	2.11172e-88
FMNL2	3.95459e-93	-0.250088	2.28991e-88
MRPS30	4.66463e-93	0.371186	2.70106e-88
MPDU1	5.95426e-93	0.363082	3.44781e-88
RQCD1	5.98206e-93	0.378324	3.46391e-88
ACP1	6.27828e-93	0.342498	3.63544e-88
PDHA1	6.36946e-93	0.408224	3.68823e-88
IGLC3	6.73292e-93	0.308929	3.89869e-88
DNAJA1	7.36972e-93	0.409154	4.26743e-88
ZNF32	1.0846e-92	-0.279324	6.28035e-88
C20orf196	1.22153e-92	0.324218	7.07326e-88
MGME1	1.5951e-92	0.373998	9.23641e-88
ACTR3	1.67026e-92	0.406497	9.67166e-88
SPTBN1	2.05111e-92	-0.369713	1.18769e-87
LRMP	2.10058e-92	-0.418447	1.21634e-87
MOSPD1	2.11345e-92	0.274973	1.22379e-87
ABRACL	2.36297e-92	-0.380548	1.36828e-87
BBIP1	2.82579e-92	0.375267	1.63627e-87
HSCB	3.25727e-92	0.316419	1.88612e-87
ATG4D	3.68431e-92	0.36073	2.1334e-87
PSMD13	1.11897e-91	0.350988	6.47941e-87
ITPA	1.68345e-91	0.36998	9.74804e-87
RASSF1	2.09071e-91	0.35825	1.21063e-86
GPI	2.26937e-91	-0.339469	1.31408e-86
GYPC	2.32639e-91	-0.408483	1.34709e-86
SUGT1	2.59288e-91	0.371978	1.50141e-86
IKZF2	3.8512e-91	-0.32177	2.23004e-86
C7orf55-LUC7L2	3.92892e-91	0.37176	2.27504e-86
GOLGA7	4.14503e-91	0.365213	2.40018e-86
PSMD11	4.44496e-91	0.363249	2.57386e-86
RASGRP2	4.62313e-91	-0.290166	2.67702e-86
CD47	6.84438e-91	-0.341879	3.96324e-86
PSMC3IP	9.12235e-91	0.304008	5.2823e-86
TWF2	9.6696e-91	-0.363717	5.59918e-86
E2F2	2.07965e-90	-0.287637	1.20422e-85
ARL8A	4.17913e-90	0.339413	2.41992e-85
SKA2	4.50705e-90	0.403779	2.60981e-85
CDCA7L	4.55681e-90	-0.263341	2.63862e-85
CREB3	5.02639e-90	0.339482	2.91053e-85
HSPA5	1.70395e-89	0.434583	9.86671e-85
RBM42	1.75955e-89	0.347229	1.01887e-84
CLK3	1.88911e-89	0.335449	1.09389e-84
MRPL32	2.52479e-89	0.333998	1.46198e-84
TMEM205	6.35771e-89	0.386146	3.68143e-84
KIFC1	7.20107e-89	-0.357521	4.16978e-84
EVI2B	1.58296e-88	-0.358304	9.16613e-84
C19orf70	1.60247e-88	-0.357364	9.27912e-84
LSMD1	1.69719e-88	-0.358199	9.82756e-84
CCDC66	1.88072e-88	0.396028	1.08903e-83
SKP1	3.74078e-88	0.288387	2.1661e-83
WDR1	5.54969e-88	0.385652	3.21355e-83
VPS25	5.79783e-88	0.369288	3.35723e-83
FAM175B	6.08643e-88	0.324494	3.52435e-83
TP53TG1	6.75415e-88	0.414628	3.91099e-83
BCAT1	7.12107e-88	-0.373115	4.12345e-83
GOLGB1	7.22174e-88	0.463487	4.18175e-83
BAD	7.53464e-88	0.366883	4.36293e-83
EDC3	9.08635e-88	0.285468	5.26145e-83
NUDT22	1.14865e-87	-0.360961	6.65126e-83
CNBP	1.28425e-87	0.324669	7.43642e-83
METTL5	1.66431e-87	-0.361038	9.63719e-83
HNRNPA2B1	2.25057e-87	-0.358908	1.30319e-82
HMGCS1	2.29988e-87	-0.476447	1.33175e-82
XRCC6	2.53643e-87	-0.323259	1.46872e-82
NUDT16L1	3.14469e-87	0.367	1.82093e-82
EBF1	3.69966e-87	-0.436058	2.14229e-82
TMED2	3.98762e-87	0.352396	2.30903e-82
RP11-742N3,1	4.47142e-87	-0.356702	2.58918e-82
RAP2B	5.10832e-87	0.356899	2.95798e-82
RDX	5.44706e-87	0.379086	3.15412e-82
ATP5A1	5.68622e-87	0.290927	3.2926e-82
METAP2	6.85748e-87	-0.3527	3.97082e-82
RIT1	7.85497e-87	0.287937	4.54842e-82
AKR7A2	9.35685e-87	-0.355102	5.41808e-82
PIM3	1.14802e-86	0.499634	6.64763e-82
MZT2B	1.31237e-86	-0.252795	7.59925e-82
BZW1	1.37327e-86	0.353393	7.95192e-82
FAM46A	1.37725e-86	0.279594	7.97497e-82
AURKB	1.49292e-86	-0.39796	8.64477e-82
C6orf211	1.76994e-86	0.304338	1.02488e-81
TSR2	2.19793e-86	0.343369	1.27271e-81
MRPS10	2.49882e-86	0.355589	1.44694e-81
ZNF708	3.52145e-86	0.328316	2.0391e-81
USP15	4.07803e-86	0.355937	2.36138e-81
C14orf166	5.21126e-86	0.307575	3.01758e-81
C9orf85	6.23791e-86	0.35384	3.61206e-81
CCT8	7.72028e-86	0.300476	4.47043e-81
CIDECP	8.67255e-86	0.256358	5.02184e-81
DRG2	1.33769e-85	0.331219	7.7459e-81
NOP16	1.35396e-85	-0.363278	7.8401e-81
MTDH	1.45237e-85	-0.314035	8.40995e-81
SAMD1	1.49131e-85	-0.294472	8.6354e-81
DNM2	1.84989e-85	0.364467	1.07118e-80
PSRC1	2.08285e-85	-0.268213	1.20607e-80
C1orf27	2.10654e-85	0.316304	1.21979e-80
ATP5I	2.26045e-85	-0.332441	1.30892e-80
ZNF85	2.27813e-85	0.354725	1.31915e-80
EXOSC1	3.28793e-85	0.363641	1.90388e-80
ALDOA	3.46788e-85	-0.301717	2.00807e-80
YRDC	4.23751e-85	0.373776	2.45373e-80
GSN	5.22145e-85	-0.382166	3.02348e-80
PAX5	6.55042e-85	-0.422122	3.79302e-80
DRAP1	7.36661e-85	-0.350927	4.26563e-80
CECR5	8.37637e-85	-0.281313	4.85034e-80
IARS2	9.80322e-85	-0.304447	5.67656e-80
ZNF655	1.55087e-84	0.347459	8.98032e-80
PQBP1	2.00422e-84	0.345523	1.16055e-79
SRP9	2.74286e-84	0.330361	1.58825e-79
TIMM17A	3.48434e-84	0.340844	2.01761e-79
SRM	3.66628e-84	-0.401809	2.12296e-79
BUB1B	4.02609e-84	-0.357241	2.33131e-79
PHYHD1	5.19767e-84	-0.345366	3.00971e-79
SQSTM1	5.2172e-84	0.424798	3.02102e-79
CDKN2C	5.64432e-84	0.459137	3.26834e-79
CCDC50	7.16261e-84	0.413222	4.14751e-79
CYTH1	7.29931e-84	0.371925	4.22666e-79
MGMT	1.0317e-83	-0.334949	5.97404e-79
ATP6V1B2	1.13945e-83	0.33879	6.59797e-79
LUC7L	1.29055e-83	0.338543	7.47295e-79
HPS4	1.29967e-83	-0.345203	7.52575e-79
TANK	1.44003e-83	0.357013	8.33849e-79
SRP19	1.46929e-83	0.352149	8.50792e-79
ZRSR2	1.52888e-83	0.299796	8.85298e-79
C18orf21	1.5537e-83	0.328715	8.99671e-79
IRF7	2.07158e-83	0.322289	1.19955e-78
CYCS	2.29029e-83	0.341253	1.32619e-78
AUP1	2.57805e-83	0.356979	1.49282e-78
THG1L	3.16354e-83	0.328465	1.83185e-78
AAGAB	3.47594e-83	0.275173	2.01274e-78
BET1	5.6023e-83	0.337626	3.24401e-78
CENPA	5.76241e-83	-0.451084	3.33672e-78
CDK5RAP1	5.95957e-83	0.301366	3.45089e-78
OXLD1	6.27252e-83	0.323612	3.6321e-78
SENP1	6.301e-83	0.275478	3.64859e-78
MSN	6.78094e-83	-0.353584	3.9265e-78
NARS	7.34249e-83	-0.363395	4.25167e-78
CARHSP1	8.07523e-83	-0.361061	4.67596e-78
KRT10	9.99806e-83	0.326863	5.78938e-78
OSBPL8	1.11494e-82	-0.32666	6.45608e-78
FAM136A	1.74155e-82	-0.348244	1.00845e-77
DDIT3	2.09748e-82	0.348583	1.21455e-77
MRPS26	2.11545e-82	-0.351188	1.22495e-77
SUV420H1	2.97096e-82	0.334475	1.72033e-77
CDV3	3.12483e-82	-0.379553	1.80943e-77
SLC1A5	3.95106e-82	-0.380213	2.28786e-77
ABCF1	7.41485e-82	0.360173	4.29357e-77
DPM2	8.3231e-82	0.341635	4.81949e-77
RNASET2	8.37869e-82	-0.290785	4.85168e-77
SFXN4	1.09266e-81	-0.288319	6.32705e-77
NVL	1.18386e-81	0.295558	6.85515e-77
MED4	1.37844e-81	0.345548	7.98187e-77
SEPHS1	1.47832e-81	-0.340144	8.56023e-77
RNF40	1.79268e-81	0.311761	1.03805e-76
TMEM167A	1.85103e-81	0.352431	1.07184e-76
RAD21	2.02435e-81	-0.362715	1.1722e-76
MBNL1-AS1	2.17846e-81	0.276732	1.26144e-76
ARFIP2	2.97288e-81	0.311364	1.72145e-76
SPEN	3.4394e-81	0.401185	1.99158e-76
IRGQ	3.73119e-81	0.324839	2.16055e-76
GLRX5	5.93248e-81	-0.35106	3.43521e-76
NDUFB5	6.76177e-81	0.344025	3.9154e-76
C21orf58	7.09729e-81	-0.301136	4.10969e-76
PSMD7	8.05551e-81	0.309066	4.66454e-76
C4orf48	9.75047e-81	-0.351215	5.64601e-76
RRM2B	1.0596e-80	0.355002	6.1356e-76
LCN8	1.23498e-80	-0.29855	7.15114e-76
CRTAP	1.28589e-80	-0.323788	7.44596e-76
SLC25A6	1.51292e-80	-0.27852	8.76055e-76
TALDO1	1.621e-80	-0.33591	9.38642e-76
DGUOK	1.82255e-80	0.349287	1.05535e-75
TBCC	2.06091e-80	0.356144	1.19337e-75
SHFM1	2.47358e-80	-0.260114	1.43233e-75
DESI2	2.64146e-80	0.36251	1.52954e-75
PTP4A2	2.86995e-80	-0.349641	1.66184e-75
ODC1	2.97288e-80	-0.413843	1.72144e-75
HIST1H2AC	3.7148e-80	0.368984	2.15106e-75
TMEM14A	3.93155e-80	-0.254145	2.27657e-75
AC002454,1	5.04958e-80	-0.328922	2.92396e-75
ABT1	5.12366e-80	0.31191	2.96685e-75
ASH1L	5.12793e-80	0.364353	2.96933e-75
ENDOG	7.91067e-80	-0.328127	4.58067e-75
YBX3	9.23811e-80	0.508001	5.34933e-75
PPCS	1.2395e-79	0.337657	7.17735e-75
TBC1D7	1.32845e-79	-0.282843	7.6924e-75
C16orf80	1.56908e-79	0.341373	9.08573e-75
ABCE1	2.7604e-79	0.388262	1.59841e-74
SNHG5	3.93357e-79	0.401199	2.27773e-74
RASAL3	4.68481e-79	0.27034	2.71274e-74
NDUFS7	4.9292e-79	0.329991	2.85425e-74
SMS	9.05505e-79	-0.340008	5.24333e-74
NEDD8	1.07245e-78	-0.308974	6.21002e-74
UQCC1	1.23691e-78	0.283793	7.16234e-74
DHX29	1.35608e-78	0.343004	7.85239e-74
OST4	1.47327e-78	-0.30137	8.53098e-74
SMAP2	1.6848e-78	0.342533	9.75585e-74
ARFGAP2	1.80117e-78	0.318337	1.04297e-73
HSD17B7P2	1.93071e-78	0.294315	1.11798e-73
ERVK3-1	1.94386e-78	0.253361	1.12559e-73
GPATCH2	1.98794e-78	0.307442	1.15111e-73
UBR7	2.48248e-78	0.340783	1.43748e-73
TAGLN2	2.50486e-78	-0.370764	1.45044e-73
IFIH1	2.54205e-78	0.25283	1.47198e-73
RAB21	2.86006e-78	0.318989	1.65612e-73
SOD2	3.24959e-78	0.42718	1.88168e-73
STK19	3.42282e-78	0.252564	1.98198e-73
RALY	3.60583e-78	0.331574	2.08796e-73
CPNE8	3.66278e-78	0.354921	2.12094e-73
ZWINT	4.07544e-78	0.342972	2.35988e-73
SOX7	4.54109e-78	-0.291318	2.62952e-73
RTFDC1	5.53801e-78	0.331729	3.20679e-73
SUCLG1	6.03278e-78	0.335487	3.49328e-73
SFPQ	7.07388e-78	0.356243	4.09613e-73
G3BP1	7.10967e-78	-0.344777	4.11686e-73
MAD2L1BP	7.26163e-78	0.294407	4.20485e-73
RB1	1.09437e-77	0.368096	6.33693e-73
SUPT16H	1.21779e-77	-0.350314	7.05162e-73
TUBA1C	1.52455e-77	-0.392252	8.82792e-73
PHB2	1.58915e-77	-0.319596	9.20198e-73
PTPRCAP	1.66165e-77	0.384675	9.62181e-73
RPAIN	1.93678e-77	0.325312	1.12149e-72
STARD4	2.08263e-77	0.278237	1.20595e-72
ZNF675	2.38541e-77	0.296328	1.38127e-72
SIGMAR1	4.1189e-77	-0.301626	2.38505e-72
TBL1XR1	4.16283e-77	-0.322917	2.41049e-72
MSMO1	4.39213e-77	-0.418232	2.54326e-72
PPIF	4.79256e-77	0.430134	2.77513e-72
VASP	6.0977e-77	0.427483	3.53087e-72
ATP1B3	8.05706e-77	-0.34312	4.66544e-72
SF3B2	9.2655e-77	0.345081	5.36519e-72
PSMA7	1.10428e-76	0.251096	6.39431e-72
FAM101B	1.77302e-76	-0.314068	1.02667e-71
UBL5	1.78491e-76	-0.2948	1.03355e-71
TERF1	1.94082e-76	0.335713	1.12383e-71
PAIP2	1.95124e-76	0.313813	1.12987e-71
ZNF394	2.3525e-76	0.29842	1.36222e-71
SNRPC	2.38072e-76	0.288471	1.37855e-71
CENPH	2.63147e-76	-0.319533	1.52376e-71
MTMR6	2.63408e-76	0.269374	1.52526e-71
RNF181	3.14396e-76	0.323485	1.82051e-71
KRCC1	3.15125e-76	0.327118	1.82473e-71
PITHD1	3.75863e-76	0.324033	2.17643e-71
SP2	4.18455e-76	0.253878	2.42307e-71
ANP32E	4.55846e-76	-0.360143	2.63958e-71
SLC25A4	5.49308e-76	0.315429	3.18077e-71
SEC13	5.91544e-76	0.320943	3.42533e-71
NIFK	6.84918e-76	0.334043	3.96602e-71
LBH	9.98155e-76	-0.361652	5.77982e-71
TRAF3	1.1585e-75	0.269268	6.70829e-71
TTC9C	1.21266e-75	0.353658	7.02193e-71
HMGCR	1.2563e-75	-0.347395	7.2746e-71
CLPTM1L	1.61003e-75	-0.319996	9.32285e-71
NDUFS8	1.70317e-75	0.336217	9.86223e-71
CST7	1.98152e-75	-0.375518	1.1474e-70
TARSL2	3.39393e-75	-0.258194	1.96526e-70
MTRF1L	4.05166e-75	0.318448	2.34611e-70
HMG20B	4.28798e-75	-0.324922	2.48295e-70
AES	5.32858e-75	-0.315038	3.08551e-70
XBP1	6.50576e-75	0.370036	3.76716e-70
TOB1	1.1124e-74	0.319805	6.44136e-70
SIPA1	1.26878e-74	-0.296237	7.3469e-70
RPUSD1	1.97369e-74	-0.268516	1.14286e-69
RNF19B	3.06076e-74	0.257265	1.77233e-69
TIMM21	3.57427e-74	0.368498	2.06968e-69
PRR11	6.91086e-74	-0.342567	4.00174e-69
FARSA	8.76778e-74	0.339924	5.07698e-69
COPA	9.00525e-74	0.320923	5.21449e-69
EXOSC5	1.04203e-73	-0.257558	6.03385e-69
MRFAP1	1.04635e-73	0.317319	6.05889e-69
PA2G4	1.2318e-73	-0.313325	7.13274e-69
CHST11	1.25097e-73	0.367575	7.24374e-69
TMEM59	1.25707e-73	0.318002	7.27909e-69
AGPAT2	1.43853e-73	-0.334456	8.32981e-69
CCDC18	1.47047e-73	0.372811	8.51477e-69
CCT7	1.66822e-73	0.28625	9.65982e-69
NUPL1	2.416e-73	0.326	1.39898e-68
PSMB4	2.70913e-73	0.313836	1.56872e-68
PRPF40A	2.84352e-73	0.309546	1.64654e-68
GAK	4.03293e-73	0.29815	2.33527e-68
UBC	4.46795e-73	-0.380021	2.58717e-68
FIS1	5.3988e-73	0.325149	3.12617e-68
TOX4	7.29174e-73	0.310805	4.22228e-68
NAP1L1	1.03857e-72	-0.280412	6.01384e-68
IGFBP2	1.04462e-72	-0.484124	6.04888e-68
TOR1A	1.32124e-72	0.263495	7.65064e-68
LINC00910	1.58079e-72	0.272491	9.15354e-68
STX18	1.70935e-72	0.274311	9.898e-68
TYW5	1.75208e-72	0.257322	1.01454e-67
C19orf25	2.43331e-72	0.30012	1.40901e-67
TMEM170A	3.81091e-72	0.291513	2.20671e-67
EIF3I	4.1676e-72	0.298852	2.41325e-67
PITPNA	4.2009e-72	0.306053	2.43253e-67
PSMD3	4.22805e-72	0.313503	2.44825e-67
ZFP36L2	4.43869e-72	-0.379219	2.57023e-67
CASC3	4.46513e-72	0.295035	2.58553e-67
PANK2	4.82216e-72	0.308959	2.79227e-67
LGALS3BP	5.00975e-72	-0.280859	2.9009e-67
SYNE2	6.45688e-72	-0.36954	3.73885e-67
SLC25A33	7.96751e-72	-0.262915	4.61359e-67
COL27A1	9.16336e-72	0.281351	5.30605e-67
SYNGR2	9.25054e-72	0.336048	5.35653e-67
THUMPD2	1.03446e-71	0.349073	5.99004e-67
MZT2A	1.03873e-71	-0.279888	6.01475e-67
PSPC1	1.10384e-71	0.332167	6.39181e-67
SNRNP25	1.13887e-71	-0.307352	6.5946e-67
ORMDL1	1.27452e-71	0.31884	7.38013e-67
BCL7A	1.49576e-71	-0.331637	8.66119e-67
ARL14EP	1.76524e-71	0.331641	1.02216e-66
NOTCH1	2.22325e-71	0.281474	1.28737e-66
CYBA	2.60739e-71	0.306547	1.50981e-66
AHCY	2.98801e-71	-0.316997	1.73021e-66
AKIRIN2	3.11864e-71	0.295291	1.80585e-66
SLC43A3	3.93302e-71	0.357337	2.27742e-66
ERCC1	4.1587e-71	0.31015	2.40809e-66
PDLIM1	4.59887e-71	0.368001	2.66297e-66
FAM204A	4.84518e-71	0.319881	2.8056e-66
COQ9	5.35725e-71	0.292735	3.10211e-66
COPRS	6.41719e-71	-0.299582	3.71587e-66
FAM216A	6.55021e-71	-0.29629	3.7929e-66
TRIT1	7.28748e-71	0.25712	4.21981e-66
ERCC4	8.22053e-71	0.266951	4.7601e-66
LYRM5	1.31075e-70	0.284132	7.58988e-66
ARPP19	1.45445e-70	0.306133	8.42201e-66
FKBP11	1.69867e-70	-0.288772	9.83614e-66
TIPRL	1.91085e-70	0.319278	1.10648e-65
TMEM259	2.20961e-70	0.320434	1.27948e-65
MTO1	2.26213e-70	0.300688	1.30988e-65
APTX	3.89901e-70	0.284006	2.25772e-65
HERC5	3.90344e-70	0.271748	2.26029e-65
NELFE	4.42021e-70	0.314902	2.55952e-65
RAB1A	5.83402e-70	0.310214	3.37819e-65
C11orf73	6.81245e-70	0.320268	3.94475e-65
SEC22B	8.23737e-70	0.293012	4.76985e-65
DNAJC21	8.60834e-70	0.319922	4.98466e-65
DNAJA2	1.11545e-69	0.297764	6.45903e-65
C8orf76	1.473e-69	0.294342	8.52944e-65
DLGAP5	1.55969e-69	-0.406359	9.0314e-65
SRSF7	1.68087e-69	0.329099	9.73305e-65
DDRGK1	1.8179e-69	0.312259	1.05265e-64
TAPBP	2.29793e-69	0.318461	1.33061e-64
NUDT3	2.77348e-69	-0.315079	1.60598e-64
PSIP1	2.87837e-69	-0.334719	1.66672e-64
ATIC	4.09201e-69	-0.31621	2.36948e-64
FBRSL1	4.20824e-69	-0.295112	2.43678e-64
DDX3X	4.35833e-69	0.336265	2.52369e-64
LSM3	4.8199e-69	0.262374	2.79097e-64
ANXA2	5.07478e-69	-0.402037	2.93855e-64
SPCS2	6.84583e-69	0.29293	3.96408e-64
HOXA10	7.68502e-69	0.370063	4.45001e-64
PSMG4	7.73303e-69	-0.269304	4.47781e-64
CNPY3	9.85425e-69	-0.292583	5.7061e-64
PPP2CB	1.28761e-68	0.2935	7.4559e-64
RPS6KA1	1.75215e-68	0.318092	1.01459e-63
VDAC1	2.10238e-68	-0.312658	1.21738e-63
ERG	2.91154e-68	-0.297413	1.68593e-63
CCT6P3	2.92064e-68	0.269065	1.69119e-63
NSF	3.38112e-68	0.264648	1.95784e-63
MGAT4B	3.38843e-68	-0.255077	1.96207e-63
MYL6B	3.41699e-68	-0.317913	1.97861e-63
NCAPD3	4.19435e-68	-0.275037	2.42874e-63
SEC61A1	4.23101e-68	0.303738	2.44997e-63
DDX52	6.74262e-68	0.314144	3.90431e-63
KDELR2	9.7194e-68	0.311432	5.62802e-63
ASF1A	1.15583e-67	0.327411	6.69283e-63
CYFIP1	1.19961e-67	-0.339873	6.94635e-63
HCCS	1.30058e-67	0.278833	7.53101e-63
C14orf119	1.63236e-67	0.29254	9.45216e-63
HNRNPA0	2.38613e-67	-0.299543	1.38169e-62
JMJD6	2.4391e-67	0.327557	1.41236e-62
CLTB	2.47573e-67	0.321475	1.43357e-62
HDDC2	2.69007e-67	-0.30137	1.55768e-62
NUMA1	2.85193e-67	-0.270546	1.65141e-62
CDC42	3.24693e-67	0.303836	1.88014e-62
CHMP5	3.51021e-67	0.293386	2.03259e-62
ATG12	6.06004e-67	0.328904	3.50907e-62
STT3B	6.5828e-67	-0.305982	3.81177e-62
SYT1	6.68384e-67	-0.339899	3.87028e-62
STAG3L4	8.03293e-67	0.300528	4.65147e-62
PPP6C	1.01308e-66	0.296502	5.86621e-62
TRAM1	1.29618e-66	-0.314078	7.50551e-62
RAB13	1.33154e-66	0.398145	7.7103e-62
ARMCX3	1.55065e-66	0.31797	8.97904e-62
SLC7A6	1.81382e-66	0.262392	1.05029e-61
SDHA	2.6045e-66	0.306867	1.50813e-61
TACC1	3.05673e-66	0.326803	1.77e-61
HJURP	3.7294e-66	-0.295868	2.15951e-61
PBRM1	3.78793e-66	0.313263	2.1934e-61
MRPL34	3.79778e-66	-0.305205	2.19911e-61
POLA2	3.82629e-66	0.261511	2.21561e-61
XAF1	4.55546e-66	-0.28808	2.63784e-61
RNH1	5.11685e-66	-0.30843	2.96291e-61
LSM4	5.71574e-66	-0.290676	3.3097e-61
NARF	6.08597e-66	-0.286068	3.52408e-61
COMMD1	6.6619e-66	0.294474	3.85757e-61
ILK	7.57531e-66	0.303346	4.38648e-61
APPBP2	7.81372e-66	0.252577	4.52453e-61
CGGBP1	8.38813e-66	0.316941	4.85715e-61
NDUFC1	1.20546e-65	-0.306825	6.98021e-61
LARS	1.2325e-65	-0.314706	7.13679e-61
LYAR	1.98475e-65	-0.321565	1.14927e-60
PINX1	2.04004e-65	0.309603	1.18128e-60
ARRB2	2.54178e-65	-0.265421	1.47182e-60
IKZF1	2.75851e-65	0.338429	1.59732e-60
ZBED3	2.98801e-65	-0.269891	1.7302e-60
ZNF593	4.44334e-65	0.319576	2.57292e-60
RAB22A	5.6575e-65	0.25888	3.27598e-60
WBP4	7.01788e-65	0.302464	4.06371e-60
RSRC1	1.02285e-64	-0.289249	5.9228e-60
COQ10B	1.41022e-64	0.253314	8.1659e-60
NADSYN1	1.83145e-64	0.253206	1.0605e-59
SCO2	2.19325e-64	-0.257319	1.27e-59
VDAC2	3.08272e-64	0.290789	1.78505e-59
YPEL5	3.90992e-64	0.265859	2.26404e-59
RPAP2	4.28809e-64	0.318961	2.48302e-59
TSPAN14	4.31768e-64	-0.2564	2.50015e-59
STX12	7.48607e-64	0.265557	4.33481e-59
GART	7.96891e-64	-0.265494	4.6144e-59
RFXANK	8.1085e-64	0.294554	4.69523e-59
TOMM7	1.97879e-63	-0.300315	1.14582e-58
CCT6A	3.19475e-63	-0.315527	1.84992e-58
SEPT9	3.53838e-63	-0.292876	2.0489e-58
HAT1	4.49347e-63	0.31092	2.60195e-58
NCAPH	4.55408e-63	-0.280225	2.63704e-58
DNAJB12	4.58154e-63	0.277019	2.65294e-58
PLEKHO1	4.75102e-63	-0.2959	2.75108e-58
APRT	4.99739e-63	-0.26432	2.89374e-58
OGFRL1	5.00676e-63	0.26244	2.89916e-58
ZNF720	6.53683e-63	0.291428	3.78515e-58
MATR3	6.98346e-63	-0.308151	4.04377e-58
ZNF37A	7.16778e-63	0.336561	4.1505e-58
LRRFIP2	7.50621e-63	0.322003	4.34647e-58
TMEM208	8.69762e-63	0.289444	5.03636e-58
PHYH	8.95268e-63	0.282685	5.18405e-58
COG4	1.0371e-62	0.265927	6.00531e-58
KPNA1	1.25724e-62	0.296274	7.28007e-58
FIP1L1	1.39214e-62	0.312766	8.06121e-58
TIMM50	1.41447e-62	0.284258	8.19047e-58
TMEM123	1.61932e-62	-0.290655	9.37664e-58
DHCR24	2.04443e-62	-0.278197	1.18383e-57
SEH1L	2.59417e-62	-0.259627	1.50215e-57
ZYX	2.76016e-62	0.289404	1.59827e-57
RRP7A	3.00383e-62	0.299878	1.73937e-57
PSMB9	3.01446e-62	0.309928	1.74552e-57
FAM64A	4.07393e-62	-0.318288	2.35901e-57
TIAL1	4.56307e-62	0.273778	2.64225e-57
TP53I11	4.61034e-62	0.273554	2.66962e-57
SSBP4	4.71348e-62	-0.259943	2.72934e-57
FRG1	4.73105e-62	0.303014	2.73951e-57
NAE1	4.88757e-62	-0.298212	2.83015e-57
RAP1A	8.98294e-62	0.320398	5.20157e-57
NFYB	1.13615e-61	0.322196	6.57889e-57
CCDC43	1.19516e-61	0.274195	6.92056e-57
KNSTRN	1.25047e-61	-0.314931	7.24085e-57
MDK	1.38729e-61	-0.380166	8.03313e-57
BTN2A1	1.73863e-61	0.258167	1.00676e-56
SDF4	2.03342e-61	0.272543	1.17745e-56
TIMM9	2.39854e-61	0.293809	1.38888e-56
MTA1	2.53034e-61	-0.255544	1.46519e-56
CDKN2AIP	2.53887e-61	0.273172	1.47013e-56
MED6	3.06447e-61	0.27871	1.77448e-56
ORAI2	3.62114e-61	-0.298099	2.09682e-56
C1D	3.67083e-61	0.274688	2.12559e-56
CTBP2	4.09052e-61	-0.296977	2.36861e-56
ASNA1	5.1981e-61	0.28978	3.00996e-56
FNTA	5.31004e-61	0.29865	3.07478e-56
DGKZ	5.36338e-61	0.282604	3.10567e-56
MAT2A	7.76684e-61	-0.31615	4.49739e-56
MAD2L2	1.02796e-60	-0.289721	5.95242e-56
MGST3	1.10548e-60	-0.278994	6.40126e-56
CPSF4	1.20321e-60	0.301605	6.96719e-56
COPS8	1.41375e-60	0.276569	8.18631e-56
REEP3	1.74384e-60	0.331112	1.00977e-55
MID1IP1	1.82959e-60	-0.265598	1.05942e-55
ZNF271	2.20803e-60	0.258446	1.27856e-55
UNC93B1	2.29337e-60	-0.255461	1.32797e-55
YIPF3	2.30678e-60	0.282197	1.33574e-55
NOL12	2.47246e-60	0.291257	1.43168e-55
MYCBP2	2.90811e-60	-0.311643	1.68394e-55
NFYC	3.32755e-60	0.289805	1.92682e-55
TFPT	3.38237e-60	0.272184	1.95856e-55
PCYT2	3.97637e-60	-0.274503	2.30252e-55
ZNF273	4.39942e-60	0.287634	2.54748e-55
LYPLA2	5.57181e-60	0.264956	3.22636e-55
ARMC10	6.59705e-60	-0.26371	3.82002e-55
BCAS4	7.3363e-60	-0.294854	4.24809e-55
SRPK1	8.08175e-60	0.300769	4.67974e-55
HBEGF	1.33167e-59	0.311949	7.71106e-55
C16orf13	1.90428e-59	-0.279651	1.10268e-54
TOMM20	2.10412e-59	-0.266129	1.21839e-54
TMEM179B	2.5098e-59	0.289907	1.4533e-54
TP53RK	2.52881e-59	0.253036	1.46431e-54
OTUB1	3.25204e-59	0.296066	1.88309e-54
PPP1R8	4.32111e-59	0.265087	2.50214e-54
ZNF259	5.50856e-59	0.28696	3.18973e-54
ARID1B	6.17826e-59	-0.252241	3.57752e-54
CNOT4	7.64504e-59	0.304091	4.42686e-54
SUN2	8.81408e-59	-0.284821	5.10379e-54
NDUFV3	8.9823e-59	0.2975	5.2012e-54
HNRNPU	1.15323e-58	0.307407	6.67776e-54
ZNF451	1.16177e-58	0.262478	6.72722e-54
WAS	1.32132e-58	-0.263053	7.65113e-54
FAM53C	1.7895e-58	0.251955	1.03621e-53
PRKRA	1.85394e-58	-0.27319	1.07352e-53
PAFAH1B1	2.08157e-58	0.290584	1.20534e-53
MED13	2.08292e-58	0.280959	1.20611e-53
RSF1	2.10149e-58	0.343783	1.21687e-53
MAPK1IP1L	2.1312e-58	0.292275	1.23407e-53
DUSP14	2.55381e-58	0.277238	1.47878e-53
TGS1	2.65128e-58	0.29258	1.53522e-53
SNRPA1	2.75505e-58	0.299383	1.59531e-53
MEF2C	2.90197e-58	-0.286706	1.68039e-53
PLGRKT	3.00895e-58	0.275157	1.74233e-53
CYHR1	3.29321e-58	0.282609	1.90693e-53
DNAJC19	3.58557e-58	-0.261048	2.07622e-53
IL10RB	3.86376e-58	0.251266	2.23731e-53
PDCD11	4.95546e-58	-0.25069	2.86946e-53
EIF2S1	6.20185e-58	0.288142	3.59118e-53
TOP1MT	6.59686e-58	-0.265059	3.81991e-53
ZCRB1	6.87314e-58	-0.280263	3.97989e-53
RAB5A	7.64147e-58	0.257983	4.42479e-53
ZNF253	8.31265e-58	0.254795	4.81344e-53
MARCH5	1.07397e-57	0.287427	6.2188e-53
MRPL17	1.26948e-57	0.296865	7.3509e-53
CTSC	1.40416e-57	-0.282388	8.13076e-53
ELAVL1	1.4862e-57	0.276582	8.60585e-53
PPP1CC	2.21444e-57	-0.26867	1.28227e-52
AHSA2	2.28753e-57	0.272238	1.3246e-52
YIPF4	3.24311e-57	0.304479	1.87792e-52
RBBP7	3.37883e-57	-0.282382	1.95651e-52
SGOL1	3.96138e-57	0.32066	2.29384e-52
NAA16	4.01157e-57	0.250984	2.3229e-52
GMNN	4.55943e-57	0.334927	2.64014e-52
BABAM1	4.69552e-57	0.278536	2.71894e-52
SNRNP27	5.15997e-57	0.260769	2.98788e-52
PPP2R2A	5.90625e-57	0.297507	3.42001e-52
PYCARD	7.28897e-57	-0.30033	4.22068e-52
MIS18BP1	7.44864e-57	-0.306334	4.31313e-52
NUDCD2	7.55396e-57	-0.291416	4.37412e-52
KTN1	9.02981e-57	-0.28419	5.22871e-52
RTF1	1.05866e-56	-0.276085	6.13018e-52
KIF22	1.09025e-56	0.319865	6.31311e-52
EIF4G2	1.4153e-56	0.270671	8.19532e-52
MRPS22	1.50666e-56	0.269788	8.72434e-52
ZBED5	1.53304e-56	0.264375	8.87705e-52
SLC25A39	1.54866e-56	-0.269376	8.96753e-52
P4HA1	1.67469e-56	0.282621	9.69732e-52
HSD17B7	1.681e-56	0.28733	9.73381e-52
MED27	2.31344e-56	0.263154	1.33959e-51
DDX27	2.4387e-56	0.284615	1.41213e-51
LAMP5	2.83076e-56	-0.366837	1.63915e-51
PIN1	3.29466e-56	0.273044	1.90777e-51
LLPH	3.34969e-56	0.262417	1.93964e-51
CCDC81	3.64218e-56	-0.265108	2.109e-51
TAOK3	3.80648e-56	-0.287614	2.20414e-51
FADS1	6.25333e-56	-0.27885	3.62099e-51
FUNDC1	7.73324e-56	0.267981	4.47793e-51
N4BP3	8.63082e-56	0.292303	4.99767e-51
VAT1L	9.30255e-56	-0.292544	5.38664e-51
NAA10	1.14346e-55	-0.282925	6.62119e-51
NBPF10	1.22064e-55	0.254764	7.06813e-51
TFEB	1.36306e-55	0.256361	7.89282e-51
DLGAP4	1.37958e-55	0.252369	7.98847e-51
ECI2	1.45736e-55	-0.252197	8.43887e-51
IPO5	1.8045e-55	-0.270405	1.04489e-50
VMP1	1.85777e-55	0.253834	1.07574e-50
PMF1	2.08824e-55	0.272843	1.2092e-50
NEMF	3.8829e-55	0.299699	2.24839e-50
PGRMC1	3.91706e-55	0.267541	2.26817e-50
GDF11	7.12334e-55	0.273083	4.12477e-50
STRAP	8.88509e-55	0.257292	5.14491e-50
SEPT6	1.34904e-54	-0.266196	7.81159e-50
DNAJB11	2.02221e-54	0.290361	1.17096e-49
RP11-349A22,5	2.5403e-54	0.272246	1.47096e-49
ZBTB8OS	2.5435e-54	0.272977	1.47282e-49
C17orf62	3.91099e-54	-0.25601	2.26466e-49
SLAIN1	5.78921e-54	0.325974	3.35224e-49
DIAPH1	7.54629e-54	-0.270627	4.36968e-49
OSTC	7.79036e-54	0.254915	4.51101e-49
PRKAR1A	8.03324e-54	0.277828	4.65165e-49
DBF4	9.29288e-54	-0.290065	5.38104e-49
CEP290	9.45435e-54	0.257363	5.47454e-49
SURF1	9.84166e-54	0.264005	5.69881e-49
FASTK	1.13067e-53	0.255731	6.54713e-49
CCNDBP1	1.24289e-53	0.271848	7.19696e-49
TXN2	1.28016e-53	0.264058	7.41276e-49
GGH	1.33252e-53	-0.264049	7.71596e-49
RFC5	1.4351e-53	0.25664	8.30992e-49
ZNF638	1.51889e-53	0.297492	8.79512e-49
CRNDE	1.91476e-53	-0.278112	1.10874e-48
IRF1	1.93271e-53	0.289521	1.11913e-48
BUB1	2.3875e-53	-0.291919	1.38248e-48
IGHM	2.8688e-53	0.375105	1.66118e-48
PSMA5	3.23747e-53	0.261085	1.87466e-48
PDCD5	3.66397e-53	-0.264283	2.12162e-48
MCTS1	3.98807e-53	0.27603	2.30929e-48
PTBP3	5.61595e-53	0.273872	3.25191e-48
HMMR	5.72948e-53	0.391616	3.31766e-48
KDM6B	7.25682e-53	0.290056	4.20206e-48
DYNC1H1	8.08859e-53	-0.271482	4.6837e-48
TMED10	8.98392e-53	0.275494	5.20214e-48
PDRG1	9.97813e-53	0.254727	5.77784e-48
NEXN	1.36711e-52	-0.251163	7.91627e-48
PHIP	1.49954e-52	0.386911	8.68311e-48
HNRNPA3	1.95141e-52	-0.288011	1.12996e-47
CMC2	2.05175e-52	0.255112	1.18806e-47
ICT1	2.22057e-52	0.259868	1.28582e-47
WASF2	2.26293e-52	0.272552	1.31035e-47
SCAMP2	4.30458e-52	0.26283	2.49257e-47
TXNRD1	4.78151e-52	-0.262379	2.76873e-47
IL7R	4.97993e-52	-0.26816	2.88363e-47
PGP	5.03376e-52	-0.272116	2.9148e-47
NOP14	5.71666e-52	-0.259074	3.31023e-47
ECM1	8.02287e-52	0.250933	4.64564e-47
WDR43	8.24219e-52	0.316998	4.77264e-47
SUPT6H	1.48174e-51	0.267548	8.58001e-47
LRRFIP1	1.64349e-51	0.267485	9.51662e-47
ADAM10	1.87271e-51	-0.272982	1.08439e-46
TTF2	2.08577e-51	-0.26088	1.20777e-46
TMEM68	2.09393e-51	0.256819	1.21249e-46
RFC2	2.60451e-51	0.281765	1.50814e-46
CNOT7	3.76014e-51	-0.263442	2.17731e-46
GTF2H3	5.04975e-51	0.263419	2.92406e-46
HMGXB4	5.2877e-51	0.255357	3.06184e-46
KIF20B	5.69377e-51	0.337616	3.29698e-46
SEC63	6.60622e-51	-0.260839	3.82533e-46
BDP1	1.23086e-50	0.319779	7.12728e-46
SLTM	1.37327e-50	0.282233	7.95189e-46
FAM200B	1.40658e-50	0.261816	8.14482e-46
SNRNP40	1.57882e-50	0.255458	9.14217e-46
TOP2B	1.94255e-50	-0.285804	1.12483e-45
POLR2J3	3.32409e-50	0.274973	1.92481e-45
ADSL	3.46092e-50	-0.268399	2.00405e-45
FCGRT	3.75946e-50	-0.280355	2.17692e-45
LSM12	6.8559e-50	0.258842	3.96991e-45
UFD1L	9.91996e-50	0.262413	5.74415e-45
RRM1	1.15343e-49	-0.254762	6.67895e-45
ACADVL	1.73499e-49	0.265931	1.00464e-44
DNMT1	1.76526e-49	0.27111	1.02218e-44
PAPOLA	2.92637e-49	-0.254707	1.69451e-44
RBM17	4.44001e-49	0.253599	2.57099e-44
EMB	5.59825e-49	-0.275895	3.24167e-44
SMAD5	5.73219e-49	0.257505	3.31923e-44
ANKRD11	6.70782e-49	-0.321071	3.88417e-44
FAM133B	1.00129e-48	0.285066	5.79796e-44
ACAP1	1.19763e-48	-0.251631	6.93488e-44
PSMF1	1.4664e-48	0.250158	8.49118e-44
MRPL42	1.79832e-48	0.266148	1.04132e-43
DNAJB6	2.71614e-48	-0.272384	1.57278e-43
SLC3A2	4.59433e-48	0.297101	2.66034e-43
EMC9	5.59605e-48	0.314508	3.24039e-43
ANAPC10	7.26452e-48	0.252264	4.20652e-43
CHURC1	1.4389e-47	0.255718	8.33198e-43
RIOK1	1.58971e-47	0.261649	9.20522e-43
BIRC5	2.07126e-47	-0.269962	1.19937e-42
COIL	2.68887e-47	0.252861	1.55699e-42
USP8	3.10168e-47	0.256992	1.79603e-42
ZC3H8	3.68223e-47	0.273472	2.1322e-42
FNBP4	4.52511e-47	0.271904	2.62027e-42
ATAD5	5.75781e-47	0.267622	3.33406e-42
JPX	9.55564e-47	0.261724	5.53319e-42
RP11-304L19,5	9.93938e-47	-0.255718	5.7554e-42
KIF23	1.31116e-46	-0.294744	7.59224e-42
RSBN1L	1.35042e-46	0.257998	7.81962e-42
ZNHIT3	1.96742e-46	0.250322	1.13923e-41
SRGN	2.2056e-46	0.36666	1.27715e-41
URM1	2.63452e-46	0.259423	1.52552e-41
CYB5A	3.77373e-46	0.268995	2.18518e-41
CLNS1A	4.36455e-46	-0.250938	2.52729e-41
APLP2	7.94197e-46	0.270613	4.5988e-41
TOP2A	1.23549e-45	-0.416558	7.15411e-41
LMO4	2.75214e-45	-0.329926	1.59363e-40
CHI3L2	3.24661e-45	0.264593	1.87995e-40
RAB14	5.29893e-45	0.253734	3.06835e-40
MDC1	9.1606e-45	0.264546	5.30445e-40
SNHG1	1.18154e-44	0.273509	6.84169e-40
TACC3	1.61883e-44	-0.253077	9.37384e-40
MCM5	2.65078e-44	0.289783	1.53493e-39
IGBP1	2.96687e-44	0.257303	1.71797e-39
TOPORS	5.45439e-44	0.250966	3.15837e-39
C9orf142	1.96583e-43	0.281957	1.13831e-38
MCM3	3.91559e-43	-0.269494	2.26732e-38
NUF2	5.97723e-43	-0.268982	3.46111e-38
SRSF11	6.11488e-43	-0.255597	3.54082e-38
SBF2	1.20338e-42	0.270496	6.96817e-38
SSU72	3.08385e-42	0.255575	1.7857e-37
HES6	4.92415e-42	0.402809	2.85133e-37
SYNGR1	6.31409e-42	0.267019	3.65618e-37
CCNB1	1.84766e-41	-0.323422	1.06989e-36
CEBPZ-AS1	1.85792e-41	0.255412	1.07583e-36
R3HCC1	2.59215e-41	0.26636	1.50099e-36
HIST2H2AC	3.57593e-41	0.252741	2.07064e-36
PPP1CB	6.225e-41	0.251068	3.60458e-36
NKTR	7.38074e-40	0.259631	4.27382e-35
RUNX1	7.99056e-40	-0.254027	4.62693e-35
ZNF292	5.38548e-39	0.284407	3.11846e-34
XRCC2	1.67275e-38	0.28982	9.68607e-34
ATF5	6.23454e-38	0.342376	3.61011e-33
SMC1A	1.12603e-37	-0.251647	6.52029e-33
BAZ1A	7.17056e-37	0.270612	4.15211e-32
CD74	1.90044e-36	0.283318	1.10045e-31
KPNA2	2.66897e-33	-0.409387	1.54547e-28
HIST1H1D	1.51831e-32	0.264577	8.79177e-28
IGLL1	1.16846e-31	-0.287156	6.76597e-27
NUCB2	1.52265e-30	0.364296	8.8169e-26
ATAD2	2.31594e-30	0.253658	1.34105e-25
GNAQ	2.56053e-30	0.295182	1.48267e-25
H1FX	1.7464e-29	0.315607	1.01125e-24
EEA1	5.64998e-29	0.251972	3.27162e-24
DAAM1	1.85081e-28	-0.250278	1.07171e-23
MAP4K4	2.59678e-28	0.296022	1.50367e-23
UBE2C	3.15932e-27	0.310573	1.82941e-22
HIST1H4C	4.83961e-08	-0.300927	0.00280238

## Sheet: cell state 7
Gene	P-value	Average LogFC	Adjusted P-value
PHLDA3	0	2.09537	0
TNFRSF10B	1.12609e-290	1.2205	6.52061e-286
FDXR	5.6801e-279	1.95682	3.28906e-274
ZMAT3	7.99683e-278	1.62681	4.63056e-273
GADD45A	2.38523e-277	3.44296	1.38117e-272
BLOC1S2	1.83479e-273	1.88404	1.06244e-268
ACTA2	8.29134e-270	1.55625	4.8011e-265
BBC3	1.42441e-269	1.19516	8.24803e-265
CCND3	7.57362e-269	-1.89546	4.3855e-264
LINC01021	2.37726e-268	1.14415	1.37655e-263
DDB2	2.68673e-268	1.96311	1.55575e-263
SERTAD1	1.03268e-266	1.24444	5.97975e-262
TUBB	1.92832e-265	-2.3348	1.1166e-260
VWCE	2.08755e-265	0.952298	1.20879e-260
TUBA1B	7.51035e-265	-2.55691	4.34887e-260
RPS27L	1.62976e-264	2.53926	9.43713e-260
PTMA	3.3627e-264	-1.40378	1.94717e-259
APOBEC3H	6.24985e-264	1.28005	3.61898e-259
HMGB1	1.56357e-263	-1.47444	9.05386e-259
TP53I3	2.86421e-263	1.38931	1.65852e-258
CDKN1A	4.71933e-263	2.71457	2.73273e-258
CD70	4.91244e-263	2.15777	2.84455e-258
MDM2	1.68162e-262	2.43113	9.73744e-258
KIAA0101	5.80903e-261	-1.59321	3.36372e-256
SRA1	1.00884e-260	1.97673	5.84169e-256
LAPTM5	2.90123e-260	1.40738	1.67996e-255
XPC	3.23906e-259	1.4095	1.87558e-254
HLA-B	6.162e-259	2.31611	3.5681e-254
HSPD1	1.27912e-258	-1.59293	7.40672e-254
CCDC85B	2.0316e-258	-1.4501	1.1764e-253
ANP32B	2.82867e-258	-1.341	1.63794e-253
ACTG1	1.22206e-257	-1.44311	7.07632e-253
IFITM2	5.57221e-257	-1.46734	3.22659e-252
STMN1	9.63982e-257	-1.53408	5.58194e-252
TRIAP1	3.73727e-256	1.80846	2.16407e-251
GPX1	1.25071e-255	1.39074	7.24223e-251
HSPA8	1.92492e-255	-1.75679	1.11462e-250
RAN	6.00926e-255	-1.23836	3.47966e-250
BAX	1.63959e-254	1.59124	9.49402e-250
CLEC11A	7.61547e-254	-1.53214	4.40974e-249
HMGB2	2.83461e-253	-1.57783	1.64138e-248
CCNA2	5.98522e-253	-1.12198	3.46574e-248
VPREB1	7.59577e-253	-1.73656	4.39833e-248
MT-ND3	1.44879e-252	-1.1134	8.38923e-248
PHPT1	3.35854e-252	1.58972	1.94476e-247
PRDX1	9.62399e-252	-1.66029	5.57277e-247
UBB	4.20614e-251	-1.44576	2.43557e-246
TRIM22	1.09128e-250	1.14931	6.31907e-246
PEBP1	1.85388e-250	-1.20648	1.07349e-245
H3F3B	4.93634e-250	0.820953	2.85839e-245
SAP18	2.0916e-249	1.13119	1.21114e-244
ISCU	2.11534e-249	1.27317	1.22489e-244
RPL41	3.60164e-249	-1.00082	2.08553e-244
HLA-C	5.07618e-249	1.35093	2.93936e-244
BUD31	6.45457e-249	1.05374	3.73752e-244
RPL37	1.37117e-247	-0.956421	7.93975e-243
MRPL49	2.83074e-247	1.23292	1.63914e-242
NCL	6.11538e-247	-1.30074	3.54111e-242
EIF4EBP1	5.17222e-246	-1.34659	2.99497e-241
RPS28	7.64713e-246	-0.828198	4.42807e-241
FBXO22	1.92877e-245	1.16945	1.11685e-240
FAM96B	4.46468e-245	0.99919	2.58528e-240
RNF114	6.05168e-245	1.17793	3.50423e-240
PIDD	1.06202e-244	1.09748	6.14962e-240
FAS	1.53651e-244	0.914412	8.89719e-240
UBXN1	3.07036e-244	1.20326	1.77789e-239
HLA-A	3.27193e-244	1.69795	1.89461e-239
TP53INP1	5.42128e-244	0.717633	3.13919e-239
UHRF1	1.32179e-243	-0.948332	7.65383e-239
HNRNPA1	4.9459e-243	-1.03316	2.86393e-238
PPP1R14B	6.76026e-243	-1.18332	3.91453e-238
RPS19	3.59549e-242	0.552561	2.08197e-237
PFN1	2.2003e-241	-1.04822	1.27409e-236
AEN	2.21166e-240	0.970069	1.28066e-235
STK17A	4.32714e-240	0.980068	2.50563e-235
MARCKSL1	5.77052e-240	-1.11566	3.34142e-235
RPS21	6.59537e-240	-0.775967	3.81905e-235
NTPCR	1.23354e-239	1.15796	7.14283e-235
COX5B	7.06394e-239	-1.08385	4.09038e-234
IKBIP	7.51391e-238	1.17193	4.35093e-233
JUN	1.20491e-237	0.991269	6.97705e-233
MAZ	1.41998e-237	-1.04433	8.22242e-233
B2M	6.61558e-237	1.03617	3.83075e-232
MT1X	1.9232e-236	-1.50815	1.11363e-231
NPM1	2.2776e-236	-0.988164	1.31884e-231
UBE2L3	2.99332e-236	0.924934	1.73328e-231
EDF1	7.02053e-236	0.90791	4.06524e-231
C1QBP	7.11471e-235	-1.00993	4.11977e-230
BNIP1	9.9832e-235	0.939782	5.78077e-230
HMGA1	2.73282e-234	-1.03904	1.58244e-229
APEX1	3.6991e-234	-1.04028	2.14196e-229
ZFAS1	5.34141e-234	0.938824	3.09294e-229
BTG2	8.05769e-234	0.975821	4.6658e-229
MYL6	1.34931e-233	0.947625	7.81318e-229
PPP2R5C	2.31897e-233	-1.13679	1.3428e-228
STX5	1.78529e-232	0.98355	1.03377e-227
HNRNPDL	2.44424e-232	-1.00343	1.41534e-227
HMGN2	3.02551e-232	-0.975995	1.75192e-227
COX6C	6.7672e-232	-0.848661	3.91855e-227
ZNF385A	8.86312e-232	0.90917	5.13219e-227
PCNP	1.25467e-230	0.989689	7.26516e-226
LGALS1	1.84218e-230	1.79132	1.06671e-225
RPL39	1.96469e-230	-0.565128	1.13765e-225
FUCA1	3.94925e-230	1.11807	2.28681e-225
SPN	7.27041e-230	-0.961085	4.20993e-225
SRSF2	8.0594e-230	-1.0407	4.66679e-225
ATP6V0B	1.25603e-229	0.908303	7.27302e-225
PABPC1	2.09743e-229	-0.735158	1.21452e-224
GCC2	9.07556e-229	1.12344	5.2552e-224
SESN1	1.40365e-227	0.976096	8.12784e-223
NEAT1	2.39093e-227	1.64664	1.38447e-222
PTGES3	3.23055e-225	-0.931179	1.87065e-220
HRAS	4.09726e-225	1.17609	2.37252e-220
TXN	2.58784e-224	-0.994167	1.49849e-219
CENPF	4.59381e-224	-1.45602	2.66004e-219
C12orf45	1.90597e-223	1.13591	1.10365e-218
TKT	7.45199e-223	-0.960158	4.31507e-218
C12orf5	8.06915e-223	0.915003	4.67244e-218
PSMD8	5.13413e-222	0.80113	2.97292e-217
CCNB1	1.07301e-221	-1.27633	6.21325e-217
INSIG1	4.86198e-221	-0.940133	2.81533e-216
TMSB10	8.49263e-221	-0.752249	4.91766e-216
PLK2	9.15101e-221	0.735334	5.29889e-216
AC013394,2	9.19954e-221	1.00669	5.327e-216
PVRL4	5.1809e-220	0.8252	3e-215
DAD1	1.74844e-219	0.701026	1.01244e-214
CLEC14A	2.09268e-219	-0.991896	1.21177e-214
RELB	2.21638e-219	1.221	1.28339e-214
ATF3	6.34618e-219	0.852937	3.67476e-214
C19orf48	1.37617e-217	1.28588	7.96868e-213
MT1G	1.57071e-217	-0.981843	9.09521e-213
COPS5	2.33582e-217	0.878036	1.35256e-212
BTF3	2.77104e-217	-0.690036	1.60457e-212
TMSB15A	2.91763e-217	-0.77133	1.68945e-212
PTP4A1	3.64308e-217	1.00568	2.10953e-212
MYC	7.71121e-217	-1.01102	4.46518e-212
EMC6	1.81006e-216	0.905456	1.04811e-211
C10orf32	2.68194e-216	0.990673	1.55297e-211
PSMD4	3.28118e-216	0.850631	1.89997e-211
SPI1	1.65813e-215	0.925057	9.60143e-211
CDC20	1.48394e-214	-1.13322	8.59278e-210
SET	1.86477e-214	-0.743464	1.07979e-209
GYPC	9.73479e-213	-0.998768	5.63693e-208
POU2F2	3.50808e-212	0.746703	2.03135e-207
RIOK3	5.02353e-212	0.941283	2.90887e-207
ASPM	7.21256e-212	-1.16669	4.17643e-207
CCDC90B	1.00242e-211	0.997838	5.8045e-207
BST2	1.6923e-211	-0.897589	9.79929e-207
C11orf58	7.6663e-211	0.745162	4.43917e-206
DUT	9.6119e-211	-1.00595	5.56577e-206
GTSE1	4.45706e-210	-0.920967	2.58086e-205
CYC1	5.63233e-210	0.750728	3.2614e-205
TMSB4X	9.18152e-210	-0.719233	5.31656e-205
SRSF3	9.66227e-210	-0.964147	5.59493e-205
H2AFX	9.69613e-210	-1.13613	5.61454e-205
TP53TG1	3.06536e-209	1.05075	1.77499e-204
PEF1	4.73899e-209	0.861964	2.74411e-204
AURKB	1.48351e-208	-0.880249	8.59025e-204
CIRBP	2.24735e-208	0.965836	1.30133e-203
TUBA1C	3.46478e-208	-0.98614	2.00628e-203
IP6K2	5.47341e-208	0.957215	3.16938e-203
EI24	3.53741e-207	0.925192	2.04833e-202
ARF4	2.32468e-206	0.974806	1.34611e-201
PHF19	3.79546e-206	-0.815356	2.19776e-201
GAMT	3.43228e-205	1.2361	1.98746e-200
ASPA	4.08606e-205	0.633719	2.36603e-200
APOBEC3G	9.56164e-205	0.991276	5.53667e-200
PPA1	1.41718e-204	-0.844226	8.2062e-200
MAD2L1	2.64533e-204	-0.834546	1.53178e-199
NME4	3.86077e-204	-0.801965	2.23558e-199
SULF2	7.36192e-204	0.683806	4.26292e-199
SLU7	8.26962e-204	0.838727	4.78852e-199
PHGDH	1.04424e-203	-0.845943	6.04669e-199
RPS23	3.91119e-203	-0.783505	2.26477e-198
BTBD6	6.36384e-203	-0.682036	3.68498e-198
PSMC5	6.82818e-203	0.862083	3.95386e-198
SAC3D1	2.12226e-202	1.2135	1.2289e-197
LAT2	5.51209e-202	-0.887557	3.19177e-197
CCNG1	1.21225e-201	0.967084	7.01953e-197
CDCA8	1.58491e-201	-0.782285	9.17744e-197
ASCC3	3.52025e-201	1.04388	2.0384e-196
EIF4H	3.74873e-201	0.748664	2.1707e-196
BCAS2	6.13539e-201	0.96731	3.55269e-196
RPL22L1	2.27718e-200	-0.925621	1.3186e-195
VIM	3.08902e-200	-0.923285	1.7887e-195
MT-CO3	5.43619e-200	-0.426395	3.14782e-195
C9orf169	1.18796e-199	1.11737	6.87889e-195
C17orf89	5.03076e-199	0.94661	2.91306e-194
SNHG15	9.42415e-199	0.971538	5.45706e-194
MRPS18C	1.20357e-198	0.736287	6.96929e-194
PPM1D	1.4787e-198	0.739137	8.56241e-194
PYCR1	1.91311e-198	-0.733344	1.10778e-193
PBK	3.46582e-198	-0.757389	2.00688e-193
CREM	3.56514e-198	1.56425	2.0644e-193
CHCHD7	9.38752e-198	0.883291	5.43585e-193
DKC1	1.22898e-197	-0.82506	7.11638e-193
TERF2IP	3.27313e-197	0.820948	1.89531e-192
RNASEH2B	4.47569e-197	-0.818668	2.59165e-192
BANF1	4.65709e-197	-0.72644	2.69669e-192
FAM69B	4.81221e-197	-0.743336	2.78651e-192
C6orf48	5.03568e-197	0.799717	2.91591e-192
RPL18	9.69855e-197	0.343945	5.61595e-192
COMMD3	1.3087e-196	0.865691	7.57802e-192
JUND	4.17527e-196	0.904119	2.41769e-191
YIF1A	6.06742e-196	0.880534	3.51334e-191
ARPC3	1.31898e-195	0.575659	7.63757e-191
RPS8	7.70674e-195	-0.4469	4.46259e-190
DPYSL2	8.2861e-195	-0.587084	4.79807e-190
CLIC1	2.11037e-194	0.681058	1.22201e-189
DYNLT1	2.38e-194	0.860792	1.37814e-189
TUBB4B	4.93857e-194	-1.02639	2.85968e-189
RBM8A	1.23004e-193	0.701995	7.12257e-189
TXNIP	7.78228e-193	0.978264	4.50633e-188
RPS27A	1.02135e-192	0.353459	5.91414e-188
BTG3	1.16873e-192	0.999867	6.76753e-188
ZNF22	1.92737e-192	-0.783115	1.11604e-187
RPL37A	2.48976e-192	-0.411134	1.4417e-187
RPL34	9.22339e-192	-0.479413	5.34081e-187
AHSA1	1.04027e-191	-0.805277	6.02367e-187
MT-ATP6	1.66064e-191	-0.567661	9.61596e-187
CD9	3.24738e-191	-1.00118	1.88039e-186
ATP6AP2	5.20529e-191	0.798808	3.01412e-186
MT-ND4	1.70397e-190	-0.469382	9.86684e-186
GLRX	2.61515e-190	-0.826569	1.5143e-185
DLGAP5	5.58026e-190	-0.907915	3.23125e-185
RPL26L1	1.02119e-189	0.760741	5.91321e-185
C19orf10	1.05445e-189	0.779883	6.10581e-185
RGS16	1.57043e-189	0.804813	9.09359e-185
HNRNPH1	6.66869e-189	0.866984	3.8615e-184
MAD2L2	1.18188e-188	-0.754949	6.84367e-184
LSM1	2.83048e-188	0.760546	1.63899e-183
IFT43	1.51707e-187	0.636768	8.78457e-183
TMEM11	1.85512e-187	0.802091	1.07421e-182
POLH	2.11011e-187	0.703828	1.22186e-182
ZNF561	3.6478e-187	0.58216	2.11226e-182
GADD45GIP1	6.09265e-187	0.698185	3.52795e-182
TNFSF4	3.37041e-186	0.690467	1.95164e-181
ANP32E	6.61349e-186	-0.79711	3.82954e-181
TMEM97	6.98139e-186	-0.628243	4.04257e-181
RGS19	8.0412e-186	-0.680405	4.65625e-181
TSPO	8.45192e-186	-0.796408	4.89408e-181
GAPDH	8.53606e-186	-0.538607	4.94281e-181
TYMS	9.65524e-186	1.08314	5.59086e-181
NAP1L1	1.90359e-185	-0.678885	1.10227e-180
TCF3	2.5316e-185	-0.659239	1.46592e-180
IGLL1	4.41717e-185	-1.23979	2.55776e-180
ACBD3	4.63654e-184	0.848222	2.68479e-179
CBX3	4.71448e-184	-0.737685	2.72992e-179
FAM212B	2.9032e-183	0.543045	1.6811e-178
IL4I1	4.41332e-183	0.813936	2.55554e-178
CENPA	4.50211e-183	-0.808427	2.60694e-178
ARHGDIB	4.65278e-183	-0.643601	2.69419e-178
GTF2B	6.47878e-183	0.748785	3.75154e-178
FERMT3	7.32041e-183	-0.741967	4.23888e-178
ADRBK1	7.4432e-183	-0.69079	4.30999e-178
UBE2V2	3.46702e-182	0.734597	2.00758e-177
MT-CO2	6.03764e-182	-0.421156	3.4961e-177
RPS29	6.35259e-182	-0.498555	3.67847e-177
SNHG12	1.02147e-181	0.933697	5.91484e-177
BIRC5	1.19791e-180	-0.844901	6.93651e-176
IER5	2.96686e-180	0.72021	1.71796e-175
EIF3K	3.6814e-180	0.546081	2.13171e-175
ATP6V0E1	5.1916e-180	0.699061	3.0062e-175
HDGF	1.7397e-179	-0.754462	1.00737e-174
MPST	6.43232e-179	-0.62945	3.72464e-174
ENSA	8.4005e-179	0.714577	4.86431e-174
GGH	1.3553e-178	-0.714097	7.84788e-174
TAP1	1.84027e-178	0.767595	1.06561e-173
EDA2R	2.42848e-178	0.609465	1.40621e-173
FTH1	3.68159e-178	0.642048	2.13182e-173
SRP68	4.61018e-178	0.726752	2.66953e-173
MKI67	4.68338e-178	-1.09632	2.71191e-173
LDHB	5.16618e-178	-0.565973	2.99148e-173
TUBA1A	8.80031e-178	-0.892494	5.09582e-173
PVT1	1.31134e-177	0.687471	7.5933e-173
FXYD5	1.35485e-177	-0.770243	7.84523e-173
CDT1	1.47954e-177	-0.679949	8.56728e-173
SARS	1.87141e-177	0.775866	1.08364e-172
TOP2A	5.1904e-177	-1.43884	3.0055e-172
ZNF92	1.12097e-176	0.789823	6.49101e-172
NDUFS3	1.27339e-176	0.66974	7.37355e-172
PCNA	1.76685e-176	0.881891	1.02309e-171
CD99	1.80226e-176	-0.758164	1.0436e-171
CSNK2B	1.87569e-176	0.666329	1.08612e-171
DPF2	2.08807e-176	0.703106	1.2091e-171
HMGCL	3.23868e-176	0.695702	1.87536e-171
CKS2	6.54851e-176	-0.831786	3.79192e-171
TMED9	3.10303e-175	0.754661	1.79681e-170
SEC31A	4.22193e-175	0.898634	2.44471e-170
RPL23	4.82517e-175	-0.562479	2.79401e-170
CD81	1.41849e-174	-0.645651	8.21377e-170
PSMG1	2.77901e-174	-0.668545	1.60918e-169
ATP5F1	3.14446e-174	0.608679	1.8208e-169
MED10	4.53665e-174	0.733302	2.62695e-169
EBPL	4.79904e-174	-0.658971	2.77888e-169
TACC3	6.60058e-174	-0.620696	3.82207e-169
SETD5-AS1	7.43699e-174	1.00417	4.30639e-169
CCDC174	1.90425e-173	0.66851	1.10266e-168
HMGN3	1.93814e-173	-0.674138	1.12228e-168
IDH2	3.09215e-173	-0.724065	1.79051e-168
IFT20	3.64893e-173	0.743533	2.11291e-168
NDRG1	5.60549e-173	0.568395	3.24586e-168
EVA1B	6.17904e-173	-0.829645	3.57797e-168
TAGLN2	1.93785e-172	-0.766604	1.12211e-167
RFK	3.34956e-172	0.869474	1.93956e-167
CCNK	3.35817e-172	0.770606	1.94455e-167
HSPE1	7.57183e-172	-0.784785	4.38447e-167
LIMD2	7.62354e-172	0.875614	4.41441e-167
DBI	2.0009e-171	-0.584973	1.15862e-166
EIF5	7.99051e-171	0.839231	4.6269e-166
RPL9	8.50613e-171	0.402734	4.92547e-166
CCNB2	2.42702e-170	-0.811438	1.40537e-165
VEGFB	3.26265e-170	-0.666455	1.88923e-165
GPATCH4	6.2103e-170	0.77434	3.59607e-165
C20orf27	8.72933e-170	-0.606026	5.05472e-165
MGST3	1.32304e-169	-0.687425	7.66107e-165
SAFB2	1.87785e-169	0.740314	1.08737e-164
NR3C1	3.37629e-169	-0.717516	1.95504e-164
DCTN3	5.89879e-169	0.649342	3.41569e-164
NUF2	5.91357e-169	-0.70377	3.42425e-164
PKIG	9.7454e-169	0.649896	5.64307e-164
MLF2	7.53007e-168	0.653313	4.36029e-163
BUB1B	1.14303e-167	-0.564983	6.61872e-163
PAFAH1B3	1.28627e-167	-0.595791	7.44817e-163
CPEB4	2.53539e-167	0.531958	1.46812e-162
LEF1	1.49102e-166	-0.687472	8.63377e-162
CDCA3	1.53087e-166	-0.612524	8.86448e-162
CENPV	2.27888e-166	-0.700313	1.31959e-161
CFL1	2.48869e-166	-0.472884	1.44108e-161
UGT3A2	4.22318e-166	-0.593505	2.44543e-161
IARS	1.06918e-165	-0.691401	6.19109e-161
LRPAP1	1.5573e-165	0.722876	9.01753e-161
IL7R	2.23784e-165	-0.620679	1.29582e-160
HNRNPR	2.81322e-165	-0.663481	1.62899e-160
MRPL21	5.91837e-165	0.666898	3.42703e-160
CASP3	1.19173e-164	0.737001	6.90074e-160
LBR	1.57276e-164	-0.674333	9.10705e-160
EIF2B2	1.64285e-163	0.604961	9.51294e-159
PRKRIP1	2.49171e-163	0.655392	1.44283e-158
DNAJB2	3.40551e-162	0.51396	1.97196e-157
MRPL39	4.46704e-162	0.697129	2.58664e-157
MRPL27	5.54578e-162	0.766488	3.21128e-157
PNRC1	8.10027e-162	0.729749	4.69046e-157
OCIAD1	8.34807e-162	0.699774	4.83395e-157
UBE2S	1.01237e-161	-0.774142	5.86211e-157
MRPS18A	1.03799e-161	0.673953	6.01047e-157
UBE2T	1.16048e-161	-0.702936	6.71975e-157
SLC7A5	1.20943e-161	-0.557143	7.00321e-157
CHTOP	1.50065e-161	0.68352	8.68952e-157
GPR137	2.22709e-161	0.644963	1.2896e-156
NSRP1	3.62746e-161	0.753935	2.10048e-156
TRAC	4.47496e-161	0.78695	2.59122e-156
EEF1B2	1.17212e-160	-0.482303	6.78715e-156
PLXNB2	1.8634e-160	0.644606	1.079e-155
CD48	2.12793e-160	-0.522478	1.23218e-155
PARP1	2.66702e-160	-0.595325	1.54434e-155
ARCN1	3.64438e-160	0.712227	2.11028e-155
SAR1B	4.49585e-160	0.665189	2.60332e-155
MT-ND6	5.91448e-160	-0.722779	3.42478e-155
DOK3	5.96727e-160	-0.530602	3.45535e-155
RP11-363E7,4	1.11338e-159	0.491148	6.44703e-155
DPH3	1.21628e-159	0.616511	7.04286e-155
UTP23	1.63342e-159	0.669058	9.45831e-155
ATP5B	2.22879e-159	0.48074	1.29058e-154
CSRP2	7.54341e-159	0.815878	4.36801e-154
PSAT1	9.63795e-159	-0.66387	5.58086e-154
UFM1	2.75276e-158	0.668653	1.59398e-153
GNB2L1	2.81907e-158	-0.453348	1.63238e-153
LMO2	3.96085e-158	-0.65009	2.29353e-153
PRKAB1	4.05119e-158	0.561956	2.34584e-153
RANBP1	4.05485e-158	-0.577701	2.34796e-153
TMEM222	5.19661e-158	0.608527	3.0091e-153
DYNLL1	5.3366e-158	-0.705239	3.09016e-153
RPS19BP1	1.65716e-157	0.604991	9.59578e-153
CARHSP1	1.87255e-157	-0.673935	1.0843e-152
AC002454,1	2.12217e-157	-0.607456	1.22884e-152
SLC25A1	2.53678e-157	-0.608723	1.46892e-152
PFDN5	3.50475e-157	0.452905	2.02942e-152
MT-ND1	8.45156e-157	-0.415206	4.89388e-152
SSBP1	9.29061e-157	-0.542755	5.37973e-152
ATP5J	1.07732e-156	-0.52191	6.23823e-152
SESN2	1.30339e-156	0.566743	7.54729e-152
RRM2	3.88285e-156	-0.52344	2.24836e-151
PCBD1	4.3303e-156	-0.582882	2.50746e-151
PRC1	4.80756e-156	-0.740008	2.78382e-151
SUSD3	6.92095e-156	-0.496567	4.00757e-151
PPP1R15A	7.64146e-156	0.663306	4.42479e-151
SH2D2A	1.95521e-155	0.779662	1.13216e-150
MRPL28	7.52116e-155	0.642466	4.35513e-150
PRKDC	1.85916e-154	-0.646905	1.07655e-149
SMS	1.93989e-154	-0.600265	1.12329e-149
C11orf83	5.09058e-154	-0.606047	2.9477e-149
PTK2B	5.69969e-154	-0.539657	3.3004e-149
TNFRSF10D	8.48366e-154	0.494201	4.91246e-149
CACYBP	2.61589e-153	-0.676176	1.51473e-148
PPIL4	2.6785e-153	0.645388	1.55099e-148
ARPC2	2.68224e-153	0.479219	1.55315e-148
FDPS	2.73673e-153	-0.629722	1.58471e-148
GOLGA4	2.78307e-153	0.752702	1.61154e-148
SERBP1	2.81411e-153	-0.529376	1.62951e-148
UQCR10	2.94336e-153	-0.526387	1.70436e-148
GRK6	4.85255e-153	-0.570923	2.80987e-148
GOLGB1	7.21547e-153	0.854061	4.17812e-148
TMPO	8.78215e-153	-0.66436	5.08531e-148
BID	9.27336e-153	-0.645852	5.36974e-148
GPT2	1.46104e-152	-0.550494	8.46018e-148
NSUN5	2.36821e-152	0.634582	1.37131e-147
SF3B2	6.11503e-152	0.689555	3.54091e-147
PABPC4	6.20696e-152	-0.630112	3.59414e-147
URI1	7.20941e-152	-0.526589	4.17461e-147
GOLIM4	7.53344e-152	0.818639	4.36224e-147
KIFC1	7.7254e-152	-0.508343	4.47339e-147
PAICS	1.01596e-151	-0.612514	5.88293e-147
SLC25A6	1.74297e-151	-0.550373	1.00926e-146
DRAM1	4.16886e-151	0.67667	2.41398e-146
EIF1B	4.1716e-151	0.610106	2.41556e-146
TMEM106C	6.58029e-151	-0.570058	3.81032e-146
TMEM242	1.01424e-150	0.602863	5.87296e-146
BCAT1	1.94664e-150	-0.641621	1.1272e-145
MR1	3.83277e-150	0.539803	2.21936e-145
RAD51C	4.00295e-150	0.796726	2.31791e-145
PTS	6.07658e-150	0.645306	3.51864e-145
PSMB7	9.90025e-150	0.542783	5.73274e-145
PCNXL2	1.34552e-149	0.463017	7.79125e-145
RER1	1.3599e-149	0.582486	7.87453e-145
PSMC3	3.60738e-149	0.601209	2.08885e-144
POLR2J	4.04655e-149	0.547417	2.34315e-144
NTHL1	4.2474e-149	-0.541635	2.45946e-144
RAD21	4.3727e-149	-0.620263	2.53201e-144
MND1	4.59739e-149	-0.662438	2.66212e-144
SDHD	4.81671e-149	0.627419	2.78912e-144
TPX2	8.90056e-149	-0.75291	5.15387e-144
MRPL10	1.88192e-148	0.579864	1.08972e-143
SLC7A6OS	2.04231e-148	0.597822	1.1826e-143
CCNF	4.6081e-148	-0.500716	2.66832e-143
KIF11	5.45177e-148	-0.630514	3.15685e-143
PSMC2	9.67883e-148	0.603641	5.60452e-143
RRM2B	1.67186e-147	0.652429	9.68089e-143
C1orf43	1.92571e-147	0.558389	1.11509e-142
PRR11	2.37941e-147	-0.529665	1.3778e-142
KNSTRN	3.36767e-147	-0.558219	1.95005e-142
KIF23	3.40425e-147	-0.592129	1.97123e-142
SNRPF	4.70161e-147	-0.554629	2.72247e-142
EIF3E	6.74183e-147	-0.524735	3.90385e-142
YBX3	6.8602e-147	0.870717	3.9724e-142
CLECL1	1.05741e-146	0.758757	6.12294e-142
LRRC59	1.18495e-146	0.649587	6.86145e-142
CD320	1.29442e-146	-0.592796	7.49536e-142
C16orf74	1.56176e-146	-0.439998	9.04336e-142
NDUFS7	3.28524e-146	0.571296	1.90232e-141
CALR	7.14095e-146	0.722154	4.13496e-141
FAU	9.63547e-146	0.278164	5.57942e-141
C11orf24	1.0579e-145	0.580048	6.12576e-141
TBCA	1.15872e-145	-0.579802	6.70957e-141
FASN	1.19556e-145	-0.561999	6.92286e-141
TRIP11	1.29695e-145	0.684339	7.51001e-141
COPZ1	1.36698e-145	0.60405	7.91548e-141
FAIM	5.03222e-145	-0.601163	2.9139e-140
HNRNPAB	5.35751e-145	-0.617381	3.10227e-140
NKG7	8.26424e-145	0.804122	4.78541e-140
MIB2	1.18951e-144	0.53774	6.88785e-140
RPLP2	1.55236e-144	-0.291626	8.98895e-140
TFDP1	1.81922e-144	-0.552672	1.05342e-139
CALM2	3.79104e-144	-0.543156	2.1952e-139
DPCD	3.84962e-144	0.52869	2.22912e-139
H2AFZ	8.51626e-144	-0.490291	4.93134e-139
CCNI	1.32995e-143	-0.570113	7.70105e-139
PCYT2	1.58272e-143	-0.489255	9.16477e-139
TPI1	1.63219e-143	-0.574538	9.45122e-139
COPS6	2.14068e-143	0.535404	1.23956e-138
RPL7	2.18515e-143	0.368189	1.26531e-138
NCAPH	2.45835e-143	-0.474148	1.42351e-138
KCNK12	3.32802e-143	-1.10242	1.92709e-138
CPNE2	6.19262e-143	-0.505337	3.58583e-138
LMNB1	8.12001e-143	-0.617898	4.70189e-138
SAPCD2	1.65171e-142	-0.461693	9.56421e-138
CDC5L	1.42728e-141	0.631585	8.26465e-137
SRGAP3	2.15431e-141	0.446624	1.24745e-136
ORAI3	2.33592e-141	0.647582	1.35261e-136
NFU1	4.05927e-141	0.649313	2.35052e-136
CCDC109B	4.12778e-141	-0.452945	2.39019e-136
RP3-326I13,1	4.31471e-141	0.47177	2.49843e-136
FAM195A	5.95488e-141	-0.509873	3.44817e-136
PPM1G	6.90655e-141	-0.564436	3.99924e-136
FAM64A	1.10348e-140	-0.541775	6.38967e-136
GPX4	1.51977e-140	-0.531579	8.80023e-136
C8orf82	1.98489e-140	-0.517723	1.14935e-135
PLEKHO1	4.35893e-140	-0.518399	2.52404e-135
KIF14	5.3124e-140	-0.539382	3.07615e-135
ANXA4	1.17243e-139	0.568819	6.78896e-135
CCT4	1.80053e-139	-0.555377	1.04259e-134
BAG1	2.05014e-139	0.591472	1.18713e-134
GALK1	2.49224e-139	-0.544969	1.44313e-134
ANKRA2	2.88717e-139	0.500664	1.67181e-134
HSP90AB1	2.89215e-139	-0.584763	1.6747e-134
HOXA9	3.18231e-139	0.72728	1.84272e-134
SAR1A	7.27626e-139	0.592165	4.21332e-134
ATP5G3	8.67163e-139	0.41767	5.0213e-134
ZFP36L2	1.01108e-138	-0.626874	5.85467e-134
SMARCA4	1.2863e-138	-0.55044	7.4483e-134
MIR142	1.86621e-138	-0.547089	1.08063e-133
PSIP1	2.28964e-138	-0.587082	1.32582e-133
GAL3ST4	3.08745e-138	0.400131	1.78779e-133
MYB	3.6049e-138	-0.641006	2.08742e-133
HJURP	3.67986e-138	-0.46889	2.13083e-133
MALAT1	3.79042e-138	0.492238	2.19484e-133
ERGIC1	3.84716e-138	-0.606772	2.2277e-133
NDUFS8	4.23852e-138	0.568968	2.45431e-133
TMF1	4.98157e-138	0.65462	2.88458e-133
FADS2	6.52442e-138	-0.491669	3.77797e-133
UQCC1	1.11556e-137	0.504018	6.45966e-133
NFKB2	1.47427e-137	0.556719	8.53675e-133
NKAP	2.29064e-137	0.589128	1.32639e-132
PFDN2	2.31606e-137	0.528503	1.34112e-132
EIF3I	2.48419e-137	0.506112	1.43847e-132
SQLE	3.17704e-137	-0.644494	1.83966e-132
CASP7	3.24394e-137	0.572946	1.8784e-132
SMEK1	4.7105e-137	0.656482	2.72762e-132
SNRPE	7.40292e-137	-0.481922	4.28666e-132
GAS5	1.17386e-136	0.61142	6.79722e-132
SLC39A4	2.11825e-136	-0.523985	1.22657e-131
BUB1	2.89692e-136	-0.534246	1.67746e-131
CDCA7	3.11912e-136	-0.589171	1.80613e-131
CIR1	3.63563e-136	0.591051	2.10521e-131
FAM46A	5.00534e-136	0.501366	2.89834e-131
VBP1	9.33904e-136	0.569855	5.40777e-131
SARNP	1.57962e-135	0.507578	9.14679e-131
FOXM1	2.66453e-135	-0.413552	1.5429e-130
HINT1	4.5616e-135	-0.372757	2.64139e-130
RPS27	5.04965e-135	-0.276052	2.924e-130
RSRC2	9.19779e-135	0.596207	5.32598e-130
TPM4	1.2158e-134	-0.596344	7.04009e-130
MRP63	1.65755e-134	-0.555267	9.59802e-130
EXOSC1	1.78497e-134	0.587531	1.03359e-129
HMG20B	5.16945e-134	-0.502434	2.99337e-129
APOBEC3C	5.28206e-134	0.587782	3.05858e-129
SAP30BP	5.85399e-134	0.564725	3.38976e-129
DBF4	6.4095e-134	-0.59246	3.71142e-129
ANP32A	1.24992e-133	-0.550403	7.23768e-129
KPNA2	1.99538e-133	-0.960067	1.15542e-128
MT-RNR1	2.07743e-133	-0.457639	1.20294e-128
CENPH	2.13858e-133	-0.492225	1.23834e-128
MTCH1	2.34334e-133	0.602048	1.35691e-128
GPM6B	3.40413e-133	-0.55411	1.97116e-128
ENY2	8.56377e-133	0.444123	4.95885e-128
NASP	9.67352e-133	-0.553515	5.60145e-128
PPIG	1.15142e-132	0.564366	6.66731e-128
ERP29	2.02607e-132	-0.539328	1.1732e-127
NDUFA1	2.04229e-132	-0.501889	1.18259e-127
LY6E	2.50349e-132	-0.474509	1.44964e-127
SNHG5	2.74963e-132	0.688997	1.59217e-127
MTHFD2	2.95593e-132	-0.630997	1.71163e-127
USE1	4.2533e-132	0.568894	2.46288e-127
SEC62	1.01858e-131	0.511062	5.89809e-127
MAP2K3	1.40345e-131	0.597631	8.12669e-127
ANAPC16	1.45409e-131	0.535551	8.41991e-127
SNRPC	2.5525e-131	0.488192	1.47803e-126
PMAIP1	3.57871e-131	0.750923	2.07225e-126
MRPL13	4.33096e-131	0.557145	2.50784e-126
HSPA5	5.29246e-131	0.690377	3.0646e-126
UPF3B	5.46372e-131	0.618021	3.16376e-126
GALNT1	7.50206e-131	-0.533617	4.34407e-126
COPE	8.05912e-131	0.487511	4.66663e-126
HES6	8.41181e-131	1.02633	4.87086e-126
S100A4	1.57796e-130	-0.621559	9.13719e-126
ETS2	1.82331e-130	-0.5515	1.05579e-125
SNRPA	2.03656e-130	-0.528625	1.17927e-125
RHBDD2	2.09019e-130	0.468284	1.21032e-125
DEPDC1	8.44894e-130	-0.547916	4.89236e-125
HSP90AA1	8.61682e-130	-0.447144	4.98957e-125
ZNF622	9.76347e-130	0.550153	5.65354e-125
PA2G4	1.4987e-129	-0.535435	8.67819e-125
UBASH3B	5.55137e-129	-0.554423	3.21452e-124
TMEM205	6.0025e-129	0.583797	3.47575e-124
NRN1	6.71126e-129	-0.539998	3.88615e-124
VAMP2	7.5235e-129	0.649873	4.35648e-124
RPL29	8.36594e-129	-0.34497	4.8443e-124
LENG1	8.47917e-129	0.501431	4.90986e-124
PSMB6	1.9178e-128	0.470667	1.1105e-123
RPS15A	3.462e-128	-0.286427	2.00467e-123
YPEL5	4.24696e-128	0.488992	2.4592e-123
REV3L	6.74128e-128	0.665714	3.90354e-123
PRODH	1.12568e-127	0.375596	6.51822e-123
PFDN1	1.16122e-127	0.535069	6.72403e-123
FADS1	1.37649e-127	-0.539184	7.97057e-123
RP3-510D11,2	3.86151e-127	0.358574	2.23601e-122
FAM98C	5.58803e-127	0.482336	3.23575e-122
TAF3	3.11987e-126	0.666995	1.80656e-121
HMGN1	3.70391e-126	-0.434685	2.14475e-121
SPC25	4.53254e-126	-0.35356	2.62457e-121
HTRA3	5.95966e-126	-0.425925	3.45094e-121
EWSR1	8.26203e-126	0.519621	4.78413e-121
TBC1D14	8.6293e-126	-0.467428	4.9968e-121
KIF20A	1.31656e-125	-0.401447	7.62354e-121
GOSR1	1.31746e-125	0.562806	7.62877e-121
C9orf156	2.04356e-125	0.445695	1.18332e-120
GPR108	4.3076e-125	0.530343	2.49431e-120
MT2A	6.58151e-125	-0.658383	3.81103e-120
H2AFY	1.096e-124	-0.483545	6.34638e-120
RPL12	3.18791e-124	-0.389754	1.84596e-119
HNRNPD	3.70369e-124	-0.551252	2.14462e-119
TOP1	5.01043e-124	0.488981	2.90129e-119
EEF2	7.12899e-124	-0.452326	4.12804e-119
CCT8	1.19696e-123	0.464371	6.93101e-119
GCSH	1.76068e-123	-0.473294	1.01952e-118
STAT3	3.43585e-123	0.505683	1.98953e-118
TMED2	4.47854e-123	0.539925	2.5933e-118
ARID4B	6.10837e-123	0.625929	3.53705e-118
NDUFB8:ENSG00000166136	1.20994e-122	0.532404	7.00614e-118
CD40	1.36931e-122	0.618251	7.92901e-118
TMEM30A	1.62094e-122	0.526817	9.38605e-118
ATG4D	1.89752e-122	0.555488	1.09876e-117
TNIP1	2.32215e-122	0.555487	1.34464e-117
HERC5	2.64981e-122	0.468453	1.53437e-117
C20orf24	2.67252e-122	0.551146	1.54752e-117
ZMYM5	2.80991e-122	0.479103	1.62708e-117
MIS18BP1	3.0737e-122	-0.544274	1.77983e-117
BRI3BP	3.53892e-122	-0.42114	2.04921e-117
MRPS34	4.23609e-122	-0.495772	2.45291e-117
CHMP2A	4.89216e-122	0.529004	2.83281e-117
HMGCS1	6.22336e-122	-0.636194	3.60364e-117
ACTB	2.64105e-121	-0.434619	1.5293e-116
RP11-16L9,2	2.79816e-121	0.456845	1.62027e-116
AURKA	3.00724e-121	-0.664449	1.74134e-116
NSL1	3.42589e-121	0.550284	1.98376e-116
MRPS11	4.22888e-121	0.549431	2.44873e-116
EGFL7	4.35478e-121	-0.634098	2.52164e-116
CNPY3	7.37257e-121	-0.480995	4.26909e-116
POLR2C	2.03894e-120	0.546657	1.18065e-115
SLC25A4	4.47699e-120	0.530888	2.5924e-115
CKAP2L	4.89392e-120	-0.511132	2.83382e-115
UBTF	5.00593e-120	-0.474028	2.89868e-115
TRAPPC6B	5.27726e-120	0.423003	3.0558e-115
ZCRB1	5.37902e-120	-0.494437	3.11472e-115
DHCR24	1.49434e-119	-0.430528	8.65299e-115
ARPC4	2.34617e-119	0.517013	1.35855e-114
NDUFB5	3.796e-119	0.515233	2.19808e-114
DGUOK	4.68622e-119	0.511413	2.71356e-114
SPTBN1	5.42296e-119	-0.470591	3.14016e-114
ATPIF1	6.61906e-119	0.481603	3.83277e-114
NDUFS5	7.57653e-119	-0.43577	4.38719e-114
MRPL14	8.64491e-119	-0.488072	5.00584e-114
C10orf118	9.02863e-119	0.482741	5.22803e-114
AEBP1	1.07747e-118	-0.390663	6.23907e-114
IL32	2.48721e-118	0.515321	1.44022e-113
DCP1B	2.65148e-118	0.382248	1.53534e-113
GPI	5.29327e-118	-0.435679	3.06507e-113
ISOC2	5.46704e-118	-0.536756	3.16569e-113
NUSAP1	6.27528e-118	-0.605116	3.6337e-113
ARPC1B	7.1539e-118	-0.474215	4.14247e-113
PPP1R2	8.57262e-118	0.502853	4.96398e-113
PPP1R14A	1.37174e-117	0.488282	7.94308e-113
ARRDC4	1.82591e-117	0.38529	1.05729e-112
CCT3	2.0125e-117	-0.492221	1.16534e-112
IDI1	2.49368e-117	-0.579022	1.44396e-112
YPEL3	2.5082e-117	0.57131	1.45237e-112
SUCLG1	2.91475e-117	0.509853	1.68779e-112
CSNK1G1	5.59385e-117	0.448025	3.23912e-112
MSN	5.78275e-117	-0.48801	3.3485e-112
SLC38A2	6.19509e-117	-0.493279	3.58727e-112
FAM204A	8.01219e-117	0.51768	4.63946e-112
TOP2B	1.33676e-116	-0.548394	7.74052e-112
TMEM123	1.4515e-116	-0.471229	8.40493e-112
ARL6IP1	3.30724e-116	-0.64133	1.91506e-111
COMMD1	3.65651e-116	0.505064	2.1173e-111
YEATS4	3.67131e-116	-0.4608	2.12587e-111
PSMC4	5.73337e-116	0.510195	3.31991e-111
PPP1R7	9.01129e-116	0.54078	5.21799e-111
PTTG1	1.34798e-115	0.49732	7.8055e-111
TSR2	1.99369e-115	0.506524	1.15445e-110
SURF2	2.06035e-115	0.511779	1.19305e-110
RAP2B	3.7481e-115	0.56201	2.17034e-110
POMP	9.07033e-115	0.419443	5.25217e-110
EIF6	9.87389e-115	0.50631	5.71748e-110
TIMM21	1.33698e-114	0.580009	7.74181e-110
CHMP3	1.89814e-114	0.520841	1.09912e-109
COX7C	2.04098e-114	-0.357358	1.18183e-109
C19orf82	3.12468e-114	0.449351	1.80934e-109
ACAP1	3.43226e-114	-0.4274	1.98745e-109
UQCRB	3.43802e-114	0.29963	1.99078e-109
ARHGAP11A	4.38624e-114	-0.432996	2.53985e-109
RAB13	4.71508e-114	0.658022	2.73027e-109
RPS25	5.1133e-114	-0.296249	2.96086e-109
RILPL1	6.30554e-114	0.323787	3.65122e-109
KRT10	1.36424e-113	0.530584	7.89963e-109
HNRNPA2B1	1.41513e-113	-0.494959	8.1943e-109
AKAP1	1.83255e-113	-0.38137	1.06114e-108
PLA2G4C	2.35179e-113	0.331436	1.36181e-108
RP11-706O15,1	2.74313e-113	0.525898	1.58841e-108
DCTN6	3.96586e-113	0.507252	2.29643e-108
PER2	3.98293e-113	0.506697	2.30631e-108
GTF2A2	5.06614e-113	0.450375	2.93355e-108
C12orf75	5.35297e-113	-0.454497	3.09964e-108
CHD2	5.59626e-113	0.582709	3.24052e-108
ALDOA	5.61657e-113	-0.43831	3.25228e-108
CIAPIN1	5.84639e-113	0.497757	3.38535e-108
RPL35A	5.99169e-113	-0.270283	3.46949e-108
HLA-E	8.18247e-113	0.5344	4.73806e-108
GLRX5	1.07449e-112	-0.501306	6.22186e-108
NUDT16L1	1.21282e-112	0.523529	7.02283e-108
XPOT	1.44373e-112	-0.37337	8.35994e-108
TTF2	1.51433e-112	-0.438629	8.76875e-108
CCDC81	1.6153e-112	-0.412355	9.35341e-108
XRCC5	1.79634e-112	-0.44986	1.04017e-107
ZBTB17	2.25198e-112	0.421611	1.30401e-107
CXXC5	2.81844e-112	-0.450605	1.63202e-107
HSD17B7P2	2.85975e-112	0.461067	1.65594e-107
RPL38	4.54283e-112	-0.35209	2.63052e-107
SLC39A7	5.8515e-112	0.482568	3.38831e-107
RPS24	7.28838e-112	-0.254564	4.22034e-107
FAM101B	7.40782e-112	-0.408997	4.2895e-107
DLST	8.17888e-112	0.43829	4.73598e-107
AES	8.53561e-112	-0.485611	4.94254e-107
DBN1	8.88746e-112	-0.420908	5.14628e-107
LINC00475	1.02682e-111	0.290732	5.9458e-107
EED	1.63467e-111	0.460531	9.46557e-107
XAF1	2.96072e-111	-0.407419	1.7144e-106
PRDX4	3.6226e-111	-0.485795	2.09767e-106
PHB2	4.1259e-111	-0.462472	2.3891e-106
ACAA2	8.89707e-111	-0.458422	5.15185e-106
LDLR	1.18271e-110	-0.41001	6.84848e-106
MRPS31	1.52507e-110	0.503963	8.83091e-106
COX19	2.82781e-110	0.436033	1.63744e-105
ZC3H7A	3.97904e-110	0.487053	2.30406e-105
GSN	6.66198e-110	-0.486118	3.85762e-105
UBE2H	1.04078e-109	0.429136	6.02662e-105
EBP	1.08632e-109	-0.537445	6.29031e-105
MOB4	1.34946e-109	0.488137	7.81407e-105
RETSAT	1.54075e-109	0.354074	8.92169e-105
GDF15	1.55069e-109	0.351587	8.97925e-105
CORO1A	2.7219e-109	-0.512926	1.57612e-104
MT-ND5	3.37887e-109	-0.39903	1.95653e-104
CD79B	1.0142e-108	-0.448276	5.8727e-104
SPCS2	2.13448e-108	0.491918	1.23597e-103
QTRT1	2.23637e-108	0.472173	1.29497e-103
KEL	3.10246e-108	0.390094	1.79648e-103
G3BP1	7.14106e-108	-0.48321	4.13503e-103
CCT7	8.62724e-108	0.415292	4.9956e-103
E2F2	8.97723e-108	-0.345202	5.19826e-103
CCT6A	9.94281e-108	-0.500088	5.75738e-103
KLHL23	2.21957e-107	-0.401881	1.28524e-102
CYHR1	2.67298e-107	0.528279	1.54779e-102
SKP1	3.45866e-107	0.395691	2.00274e-102
CDK1	3.54361e-107	-0.905784	2.05193e-102
COMMD6	6.70369e-107	-0.440913	3.88177e-102
DDAH2	7.33612e-107	-0.525034	4.24798e-102
PHYHD1	7.35392e-107	-0.434929	4.25829e-102
COQ9	8.1359e-107	0.452965	4.71109e-102
TMEM109	1.084e-106	-0.392483	6.27688e-102
ZNF563	1.70102e-106	0.343847	9.84974e-102
PLK1	1.95348e-106	-0.615387	1.13116e-101
RTN4	2.18441e-106	-0.48177	1.26488e-101
FBRSL1	2.2851e-106	-0.421714	1.32319e-101
BDH1	2.32848e-106	-0.314836	1.34831e-101
TMX2	2.36633e-106	0.49261	1.37022e-101
EVI2B	2.4383e-106	-0.43777	1.4119e-101
LARP1	2.65233e-106	-0.486648	1.53583e-101
E2F7	2.654e-106	0.364288	1.5368e-101
ZNHIT1	2.85814e-106	0.431611	1.65501e-101
LSM3	2.88343e-106	0.398795	1.66965e-101
SDHB	2.97565e-106	0.474589	1.72305e-101
WDR73	4.10733e-106	0.461721	2.37835e-101
PIF1	6.43353e-106	-0.44951	3.72533e-101
FAM49A	6.6648e-106	0.389364	3.85925e-101
WEE1	6.99237e-106	-0.382598	4.04893e-101
INTS10	1.03375e-105	-0.416383	5.98596e-101
FIS1	1.14472e-105	0.478967	6.62852e-101
NREP	2.01515e-105	-0.341566	1.16688e-100
CD47	2.08442e-105	-0.426157	1.20699e-100
TALDO1	2.29887e-105	-0.45038	1.33116e-100
RABL5	2.39015e-105	0.4943	1.38402e-100
AC003092,1	3.26239e-105	0.311368	1.88909e-100
CYB561A3	3.60295e-105	0.533894	2.08629e-100
PRPF38A	4.1697e-105	0.500515	2.41446e-100
ABRACL	7.05344e-105	-0.474494	4.08429e-100
LYAR	7.06739e-105	-0.474864	4.09237e-100
SEPHS1	8.40997e-105	-0.437669	4.86979e-100
NHP2	9.5923e-105	-0.459277	5.55442e-100
RTFDC1	1.41239e-104	0.477028	8.17845e-100
CEP55	1.44961e-104	-0.425804	8.39398e-100
MCM3	1.5531e-104	-0.488958	8.99321e-100
CD22	1.55392e-104	-0.333009	8.99795e-100
NAA10	1.62382e-104	-0.465404	9.40272e-100
BCL2	1.63374e-104	-0.441711	9.46016e-100
TRAF3IP2-AS1	2.22079e-104	0.436213	1.28595e-99
UBC	2.22725e-104	-0.486861	1.28969e-99
CYGB	2.75974e-104	0.300614	1.59802e-99
UBE2D3	3.0753e-104	0.446087	1.78075e-99
HSD17B7	3.54569e-104	0.493084	2.05313e-99
PLAUR	4.32561e-104	-0.328372	2.50474e-99
CKLF	4.51769e-104	-0.434974	2.61597e-99
SEPT6	4.57177e-104	-0.460942	2.64728e-99
BIN3	4.65037e-104	0.463552	2.69279e-99
SDCBP	4.79169e-104	0.52427	2.77463e-99
CUTA	6.77086e-104	-0.429461	3.92067e-99
DPM2	7.70243e-104	0.488888	4.46009e-99
RHEB	7.87962e-104	-0.427709	4.56269e-99
USP15	1.03622e-103	0.506566	6.00023e-99
ARFIP2	1.49908e-103	0.450047	8.68043e-99
C14orf166	1.9153e-103	0.419218	1.10905e-98
MXD3	1.93017e-103	-0.403841	1.11766e-98
IL10RB-AS1	2.74858e-103	0.351624	1.59157e-98
ACP1	3.59873e-103	0.445006	2.08384e-98
TMBIM6	3.94322e-103	0.447194	2.28332e-98
PHF20L1	6.48736e-103	0.482006	3.7565e-98
BCL7A	7.14513e-103	-0.46808	4.13738e-98
MED19	7.29981e-103	0.451099	4.22695e-98
PYCARD	1.2754e-102	-0.474426	7.38518e-98
RBX1	1.43459e-102	0.385646	8.307e-98
NAE1	1.5214e-102	-0.45866	8.80965e-98
PSMF1	1.83595e-102	0.460104	1.06311e-97
AIM1L	4.30468e-102	0.272326	2.49262e-97
CISD3	4.37533e-102	-0.335325	2.53354e-97
WDR83OS	4.61249e-102	0.43488	2.67086e-97
PSMB1	4.79761e-102	0.380301	2.77805e-97
SSSCA1	5.68889e-102	0.49159	3.29415e-97
DIAPH1	6.59448e-102	-0.440023	3.81854e-97
RP9	6.6119e-102	0.441675	3.82862e-97
DECR1	7.21645e-102	0.48835	4.17869e-97
RP11-861A13,4	1.06427e-101	0.38796	6.16263e-97
SMOX	1.29921e-101	0.38003	7.52307e-97
RASGRP2	1.45005e-101	-0.32717	8.39651e-97
GRAMD1A	1.90407e-101	-0.348706	1.10255e-96
LSM4	2.93715e-101	-0.431415	1.70076e-96
XPO1	3.82756e-101	-0.449039	2.21635e-96
MDFI	3.99338e-101	-0.381992	2.31236e-96
SIRT6	4.37385e-101	0.415807	2.53268e-96
SURF1	4.38002e-101	0.446213	2.53625e-96
CENPE	5.0206e-101	-0.630452	2.90718e-96
DGKZ	5.89764e-101	0.477157	3.41503e-96
C9orf142	6.91488e-101	0.582812	4.00406e-96
NEDD8	7.16755e-101	-0.423336	4.15037e-96
RBFA	9.29131e-101	-0.34699	5.38013e-96
SLC1A5	9.59331e-101	-0.470365	5.55501e-96
ITPA	1.26064e-100	0.46396	7.29975e-96
FAM13C	1.59079e-100	0.27988	9.21148e-96
RBM18	1.63556e-100	0.452365	9.47069e-96
SIPA1	2.28874e-100	-0.381316	1.32529e-95
PPCS	2.50545e-100	0.471462	1.45078e-95
SELK	2.85232e-100	0.454022	1.65164e-95
PSRC1	3.80564e-100	-0.318252	2.20366e-95
MT-CO1	4.23913e-100	-0.300445	2.45467e-95
DDIT3	5.36434e-100	0.499088	3.10622e-95
ANXA2	6.60293e-100	-0.575319	3.82343e-95
C14orf142	1.40232e-99	0.45254	8.12014e-95
THUMPD2	1.46051e-99	0.517308	8.45706e-95
WHAMM	1.68175e-99	0.424359	9.73818e-95
DRAP1	2.68763e-99	-0.441568	1.55627e-94
SEC61A1	2.84335e-99	0.45651	1.64644e-94
C11orf31	4.1598e-99	0.447258	2.40873e-94
RB1	4.61035e-99	0.488025	2.66963e-94
PPM1K	4.82157e-99	-0.49719	2.79193e-94
ATP6V1B2	5.50662e-99	0.450725	3.18861e-94
PDLIM1	6.03354e-99	0.517749	3.49372e-94
SLC35A2	6.65728e-99	0.400304	3.8549e-94
LYRM5	7.05145e-99	0.435099	4.08314e-94
IMPDH2	7.05277e-99	-0.449507	4.08391e-94
MOSPD1	7.18397e-99	0.343468	4.15988e-94
TXNDC9	9.50623e-99	0.489571	5.50458e-94
MPDU1	9.57728e-99	0.475686	5.54573e-94
NOP16	1.05217e-98	-0.435199	6.09261e-94
CD96	1.90078e-98	-0.362233	1.10065e-93
MRPL54	4.61941e-98	0.490499	2.67487e-93
C7orf55-LUC7L2	1.75001e-97	0.481404	1.01334e-92
COMTD1	1.96024e-97	0.50535	1.13507e-92
VPS25	3.15133e-97	0.476583	1.82478e-92
RPL27A	3.39872e-97	-0.335707	1.96803e-92
SLC38A1	3.79572e-97	-0.445987	2.19791e-92
BAK1	4.16297e-97	0.355304	2.41057e-92
PTP4A2	4.53499e-97	-0.435816	2.62599e-92
DRG2	5.69055e-97	0.434787	3.29511e-92
DCTN5	5.93326e-97	0.413433	3.43565e-92
TWF2	6.81032e-97	-0.425709	3.94352e-92
AKR7A2	7.20927e-97	-0.418803	4.17453e-92
HENMT1	8.40437e-97	-0.344424	4.86655e-92
ANK1	9.67183e-97	0.508944	5.60047e-92
BIN1	1.00574e-96	-0.363441	5.82373e-92
CPSF4	1.01994e-96	0.518957	5.90597e-92
ATP5A1	1.2653e-96	0.378417	7.32672e-92
STRA13	1.33924e-96	-0.432426	7.75487e-92
SSRP1	1.82314e-96	-0.44251	1.05569e-91
TMEM59	2.0378e-96	0.4496	1.17999e-91
RPSA	2.13066e-96	-0.269799	1.23376e-91
NCAPD3	2.94104e-96	-0.363441	1.70301e-91
MAP1LC3B	3.19508e-96	0.586846	1.85011e-91
LDHA	3.31557e-96	-0.446465	1.91988e-91
SCD	3.3708e-96	-0.299959	1.95186e-91
PDE7A	3.92936e-96	-0.382998	2.2753e-91
ARL2	3.97812e-96	-0.451398	2.30353e-91
XRCC6	4.55827e-96	-0.396518	2.63947e-91
PGRMC1	9.67438e-96	0.447483	5.60195e-91
ASNA1	1.06091e-95	0.440416	6.1432e-91
SLC7A1	2.15515e-95	-0.307606	1.24794e-90
CERS5	2.25717e-95	0.387486	1.30701e-90
PHAX	3.13615e-95	0.490254	1.81599e-90
AUP1	3.7017e-95	0.456724	2.14347e-90
SGOL2	4.16356e-95	-0.474776	2.41091e-90
ST20	7.14232e-95	0.336195	4.13576e-90
GMFG	7.32134e-95	-0.42012	4.23942e-90
KIAA0247	8.69055e-95	0.321187	5.03226e-90
MGMT	1.04064e-94	-0.404124	6.0258e-90
RIT1	1.87054e-94	0.397572	1.08313e-89
FDFT1	2.01525e-94	-0.465882	1.16693e-89
STRAP	2.06656e-94	0.445835	1.19664e-89
PDIA6	2.16525e-94	-0.381631	1.25379e-89
THAP1	2.59935e-94	0.431017	1.50516e-89
CHCHD10	2.84132e-94	-0.454467	1.64526e-89
TBC1D7	3.20572e-94	-0.336629	1.85627e-89
RBBP7	4.1249e-94	-0.414789	2.38853e-89
PIK3AP1	4.23581e-94	-0.398554	2.45275e-89
RRM1	5.43029e-94	-0.401139	3.14441e-89
RTN4R	6.92975e-94	-0.285611	4.01267e-89
PDCD5	1.11271e-93	-0.435699	6.44314e-89
CSRP1	1.47261e-93	0.472246	8.52717e-89
MT-RNR2	1.74044e-93	-0.255446	1.0078e-88
NSF	1.99155e-93	0.377337	1.1532e-88
AQP3	2.21848e-93	0.368341	1.28461e-88
RPS26	2.7598e-93	-0.287004	1.59806e-88
CD3EAP	2.84158e-93	-0.301703	1.64542e-88
CENPM	3.48428e-93	-0.43187	2.01757e-88
MRPL11	4.55281e-93	0.409552	2.6363e-88
AHCY	5.87556e-93	-0.40548	3.40224e-88
PPIA	1.08195e-92	-0.371547	6.26501e-88
SPTSSA	1.11967e-92	0.519344	6.48344e-88
MT-ND2	1.34541e-92	-0.349994	7.79058e-88
TMEM128	2.16008e-92	0.326002	1.25079e-87
RABAC1	2.18794e-92	0.465047	1.26693e-87
MITD1	2.79001e-92	0.492535	1.61555e-87
MRFAP1	3.22269e-92	0.435469	1.8661e-87
COX7A2	5.03533e-92	0.325469	2.91571e-87
ATP5O	5.14314e-92	0.348237	2.97813e-87
SRSF8	7.44087e-92	0.440088	4.30864e-87
CDKN3	7.84056e-92	-0.510402	4.54007e-87
TMEM14A	9.3078e-92	-0.296678	5.38968e-87
CDCA5	1.34187e-91	-0.311867	7.77008e-87
KHDRBS1	1.52069e-91	-0.398754	8.80558e-87
SUGT1	2.04134e-91	0.451834	1.18204e-86
RNMTL1	2.20815e-91	0.365531	1.27863e-86
KIAA0930	2.2508e-91	-0.303359	1.30333e-86
NDUFS6	2.34738e-91	0.373562	1.35925e-86
ADRM1	2.63808e-91	0.510765	1.52758e-86
CENPU	2.68565e-91	0.563099	1.55513e-86
LCN8	3.32716e-91	-0.336691	1.92659e-86
OSTC	5.94593e-91	0.423098	3.44299e-86
TNFRSF4	7.65281e-91	0.409838	4.43136e-86
COL27A1	8.58846e-91	0.412066	4.97315e-86
IDH1	8.78296e-91	-0.338168	5.08577e-86
RHOC	9.87119e-91	0.45927	5.71592e-86
ZFR	1.58679e-90	0.476695	9.18831e-86
CCDC94	2.00057e-90	0.408002	1.15843e-85
C11orf73	3.20817e-90	0.424462	1.85769e-85
SEP15	4.58221e-90	0.405924	2.65333e-85
GXYLT1	5.56875e-90	0.368583	3.22459e-85
TBL1XR1	6.57254e-90	-0.393422	3.80583e-85
ZNF326	7.87881e-90	0.488976	4.56222e-85
RNF7	8.24712e-90	0.433603	4.77549e-85
MRPL22	9.01947e-90	0.423068	5.22272e-85
UBE2A	1.13843e-89	0.427577	6.59209e-85
KIF4A	1.22821e-89	-0.367851	7.11198e-85
RP11-742N3,1	1.28397e-89	-0.406758	7.43483e-85
GDI2	1.58702e-89	0.36634	9.18965e-85
IRF2BP2	1.62823e-89	-0.432225	9.42828e-85
CEBPZ-AS1	1.77828e-89	0.4913	1.02971e-84
YRDC	2.35828e-89	0.459768	1.36556e-84
LSMD1	3.42125e-89	-0.423909	1.98107e-84
MED4	3.52485e-89	0.440354	2.04106e-84
ZBTB10	3.6122e-89	0.440317	2.09164e-84
DDR1	4.327e-89	0.262961	2.50555e-84
TRIP6	5.78136e-89	0.457519	3.3477e-84
SEC13	5.79817e-89	0.457894	3.35743e-84
ARID5A	7.21066e-89	0.55075	4.17533e-84
ST5	7.78602e-89	0.250188	4.50849e-84
ZFP90	8.59436e-89	0.298286	4.97657e-84
PSMB9	8.89814e-89	0.470232	5.15247e-84
RNF40	1.06927e-88	0.420697	6.19161e-84
PM20D2	1.57733e-88	-0.298789	9.1335e-84
PLK3	1.59554e-88	0.417076	9.23896e-84
FUNDC1	1.96554e-88	0.433569	1.13814e-83
C20orf196	4.43231e-88	0.378229	2.56653e-83
DDX54	4.94195e-88	0.602626	2.86164e-83
SPPL2A	5.93324e-88	0.381695	3.43564e-83
PGF	6.26597e-88	0.254646	3.62831e-83
IARS2	1.29152e-87	-0.335797	7.47855e-83
ARL8A	1.30957e-87	0.405958	7.58306e-83
SBF1	2.20609e-87	0.368374	1.27744e-82
AAGAB	2.55924e-87	0.35295	1.48193e-82
PSMD13	3.48382e-87	0.399069	2.0173e-82
RP11-440L14,1	4.01715e-87	0.361174	2.32613e-82
FARSA	4.45676e-87	0.432426	2.58069e-82
SSB	4.83914e-87	-0.405824	2.80211e-82
INCENP	5.24441e-87	-0.293026	3.03678e-82
FASTK	5.58377e-87	0.438905	3.23328e-82
CRTAP	5.79636e-87	-0.37708	3.35638e-82
MATR3	6.58037e-87	-0.419865	3.81037e-82
CDCA2	9.03483e-87	-0.356423	5.23162e-82
MELK	9.88939e-87	-0.266072	5.72645e-82
WASF2	1.08617e-86	0.406816	6.28948e-82
BTG1	1.87735e-86	0.515613	1.08708e-81
PAIP2	2.09729e-86	0.397391	1.21444e-81
UQCRC2	2.10844e-86	0.425974	1.22089e-81
RAG2	2.60593e-86	-0.257887	1.50896e-81
CHEK2	2.95935e-86	-0.283372	1.71361e-81
CST7	3.38696e-86	-0.427531	1.96122e-81
RBM22	4.05688e-86	0.423152	2.34914e-81
TRAPPC2P1	4.79389e-86	0.398331	2.7759e-81
TK1	5.00002e-86	-0.452985	2.89526e-81
LGALS3BP	6.28572e-86	-0.339092	3.63975e-81
SSR1	6.55673e-86	0.446527	3.79668e-81
EHMT2	7.46668e-86	-0.331199	4.32358e-81
C1orf50	7.81908e-86	0.344333	4.52764e-81
VLDLR	8.50758e-86	-0.31812	4.92631e-81
OXLD1	8.73167e-86	0.411761	5.05607e-81
DHRS7B	8.76968e-86	0.384798	5.07808e-81
LONRF1	9.53572e-86	-0.280789	5.52166e-81
AARS	9.89523e-86	-0.369841	5.72983e-81
SNW1	9.90079e-86	0.422829	5.73305e-81
TIMM22	9.97682e-86	0.405928	5.77708e-81
RPAP2	1.23243e-85	0.442982	7.13637e-81
DNTTIP1	1.25339e-85	0.415667	7.25774e-81
BLK	1.53093e-85	-0.303953	8.86484e-81
RFNG	1.7089e-85	0.427315	9.89541e-81
SENP6	2.61856e-85	0.476729	1.51628e-80
ZBTB21	2.98356e-85	0.297387	1.72763e-80
SUN2	3.10079e-85	-0.373588	1.79551e-80
NLRC5	4.02137e-85	-0.282655	2.32858e-80
ACAT2	4.47037e-85	-0.484447	2.58857e-80
KPNA1	4.765e-85	0.443971	2.75917e-80
KRCC1	4.9314e-85	0.429859	2.85553e-80
UBE2C	6.38683e-85	-0.629217	3.6983e-80
PMF1	7.12547e-85	0.422516	4.126e-80
CCDC66	7.29376e-85	0.496985	4.22345e-80
MCEE	8.74349e-85	0.29024	5.06292e-80
KIF15	9.5404e-85	-0.291225	5.52437e-80
BRMS1L	9.71985e-85	0.346465	5.62828e-80
SLC22A16	1.13818e-84	-0.253639	6.59064e-80
FOSL1	1.43972e-84	0.258833	8.33668e-80
MYNN	1.57755e-84	0.341953	9.13481e-80
COX6A1	1.89773e-84	0.351925	1.09888e-79
ZCCHC10	2.05105e-84	0.418667	1.18766e-79
MYADM	2.461e-84	-0.261581	1.42504e-79
UBL4A	2.53142e-84	-0.296337	1.46582e-79
ATRNL1	3.07225e-84	-0.294458	1.77898e-79
HMGCR	3.13215e-84	-0.404879	1.81367e-79
ZRSR2	3.5985e-84	0.357902	2.08371e-79
GTF2I	4.94326e-84	-0.38257	2.8624e-79
CEP85L	5.87045e-84	0.384005	3.39928e-79
MTATP6P1	5.91084e-84	-0.347295	3.42267e-79
PET100	6.07871e-84	-0.347194	3.51988e-79
RAB1A	6.46856e-84	0.405879	3.74562e-79
CNOT7	6.68402e-84	-0.396954	3.87038e-79
ZNF24	6.79253e-84	0.407755	3.93321e-79
EPC1	7.82615e-84	0.481764	4.53173e-79
ZNF195	9.31159e-84	0.424417	5.39188e-79
SSR4	9.95447e-84	0.351316	5.76413e-79
MDK	1.22673e-83	-0.522982	7.1034e-79
TIMM50	1.24406e-83	0.402297	7.2037e-79
RP1-43E13,2	1.31612e-83	0.270699	7.62099e-79
CCNB1IP1	1.74477e-83	0.438973	1.01031e-78
CYFIP1	1.76574e-83	-0.41792	1.02245e-78
MZT2A	2.50066e-83	-0.356819	1.448e-78
AGPAT2	3.67821e-83	-0.394251	2.12987e-78
ECM1	3.8238e-83	0.435251	2.21417e-78
FAM89B	4.62805e-83	-0.371623	2.67987e-78
UBE2J2	5.98514e-83	0.413303	3.4657e-78
LEPROTL1	6.82295e-83	0.398927	3.95083e-78
ZNF771	1.02104e-82	-0.294424	5.91232e-78
CDC25B	2.01188e-82	-0.324217	1.16498e-77
PRKAR1A	2.39382e-82	0.397935	1.38614e-77
SLC25A5	2.6585e-82	-0.339784	1.5394e-77
SLC2A4RG	3.01975e-82	-0.264672	1.74859e-77
NDUFV3	3.06621e-82	0.409168	1.77549e-77
COX8A	3.78443e-82	0.303458	2.19137e-77
WDR43	4.65916e-82	0.503575	2.69789e-77
NDUFB11	7.11476e-82	0.336533	4.1198e-77
ADIPOR1	7.38513e-82	0.382364	4.27636e-77
COG4	7.59396e-82	0.385529	4.39728e-77
MIF	7.91369e-82	-0.392626	4.58242e-77
HSCB	8.35256e-82	0.393772	4.83655e-77
GDAP1	9.32374e-82	0.270159	5.39891e-77
ENDOV	9.44464e-82	0.321555	5.46892e-77
ZC3HC1	1.17037e-81	0.383322	6.77705e-77
NCAPG2	1.39764e-81	-0.295991	8.09305e-77
PSME2	1.9295e-81	0.375373	1.11727e-76
ECI2	2.03387e-81	-0.345016	1.17771e-76
RPL10	2.3902e-81	-0.293229	1.38405e-76
PFKL	3.57059e-81	-0.406428	2.06755e-76
MRPL34	3.64969e-81	-0.388041	2.11335e-76
RACGAP1	4.30046e-81	-0.358314	2.49018e-76
SNRNP25	4.76893e-81	-0.373471	2.76145e-76
AHSA2	4.99625e-81	0.403104	2.89308e-76
BCAS4	5.16063e-81	-0.3943	2.98826e-76
CLNS1A	5.42754e-81	-0.380575	3.14282e-76
GOLGA7	5.53531e-81	0.42847	3.20522e-76
MZT2B	5.88026e-81	-0.290069	3.40497e-76
EFNB1	6.88412e-81	0.276481	3.98625e-76
NEU1	1.16464e-80	0.395938	6.74382e-76
HSD17B10	1.18158e-80	0.409909	6.84196e-76
PINX1	1.37999e-80	0.422036	7.99086e-76
PPP2CA	2.64149e-80	0.406358	1.52956e-75
UBE2M	2.69622e-80	0.3876	1.56125e-75
UBXN11	3.31256e-80	0.362511	1.91814e-75
TECR	4.08797e-80	-0.380067	2.36714e-75
ERG	5.63651e-80	-0.351045	3.26382e-75
SKA3	6.1559e-80	-0.283929	3.56457e-75
POLR1D	7.16167e-80	-0.364455	4.14696e-75
CLK1	7.32505e-80	0.390577	4.24157e-75
UCP2	9.90451e-80	-0.330405	5.7352e-75
IDH3B	2.00867e-79	0.411813	1.16312e-74
HSD17B11	2.57649e-79	-0.30611	1.49192e-74
ASF1B	2.69788e-79	-0.301779	1.56221e-74
QPRT	3.03225e-79	-0.379147	1.75582e-74
PEX16	3.19874e-79	0.392178	1.85223e-74
KCNQ1OT1	3.58504e-79	0.518204	2.07592e-74
ATP1B3	4.41483e-79	-0.396753	2.55641e-74
DEPDC1B	4.41829e-79	-0.26972	2.55841e-74
TFRC	4.6728e-79	-0.282931	2.70578e-74
NXT1	5.2711e-79	-0.329762	3.05223e-74
PLIN2	1.27089e-78	0.494174	7.35909e-74
TSG101	1.38048e-78	0.393275	7.9937e-74
C19orf43	2.7181e-78	0.34731	1.57391e-73
DNM2	2.97937e-78	0.422411	1.72521e-73
PLCD3	3.18031e-78	0.267976	1.84156e-73
GTF2IRD2	3.24238e-78	0.340822	1.8775e-73
FLT3	3.51883e-78	-0.420317	2.03758e-73
TTF1	3.60147e-78	0.441263	2.08543e-73
SUPT16H	3.64798e-78	-0.38947	2.11236e-73
PGP	4.03055e-78	-0.384907	2.33389e-73
DANCR	4.42501e-78	-0.38337	2.5623e-73
FBXL6	4.66536e-78	0.431039	2.70148e-73
SNRPB2	5.00411e-78	0.357875	2.89763e-73
PPP1CC	6.67999e-78	-0.371763	3.86805e-73
RPL36A	1.079e-77	-0.380392	6.24796e-73
ARPC5	1.14524e-77	-0.376219	6.63153e-73
TMEM167A	1.1766e-77	0.412732	6.81312e-73
KAZALD1	1.19822e-77	-0.250077	6.93831e-73
DUSP14	1.2444e-77	0.417139	7.20572e-73
MGME1	1.91513e-77	0.388623	1.10895e-72
ARMCX3	2.61911e-77	0.396959	1.5166e-72
NUP62	3.65487e-77	-0.343278	2.11635e-72
TXNL4A	4.01379e-77	0.382531	2.32418e-72
COTL1	4.45111e-77	-0.285465	2.57741e-72
MPP1	6.19073e-77	-0.347871	3.58474e-72
C21orf58	8.63674e-77	-0.314253	5.00111e-72
ERCC1	8.88413e-77	0.396121	5.14435e-72
C9orf85	9.28424e-77	0.406549	5.37604e-72
TPGS1	9.57647e-77	0.403421	5.54525e-72
TIMP2	1.05909e-76	-0.282036	6.13268e-72
USP1	1.33827e-76	-0.381021	7.74927e-72
PLIN3	1.34495e-76	-0.352248	7.78793e-72
GS1-124K5,4	1.40173e-76	0.342425	8.11673e-72
NUDCD2	1.49852e-76	-0.378558	8.67717e-72
ANXA6	1.58865e-76	-0.307257	9.19909e-72
RNF181	1.68719e-76	0.393005	9.7697e-72
B3GNT2	2.52557e-76	-0.338599	1.46243e-71
ERCC4	2.82349e-76	0.338924	1.63494e-71
MRPS30	3.04095e-76	0.38694	1.76086e-71
FAM175A	4.6402e-76	-0.316668	2.68691e-71
SH3GLB2	5.14307e-76	-0.275729	2.9781e-71
ATP5SL	5.29058e-76	0.376358	3.06351e-71
TIMM17A	5.46316e-76	0.385136	3.16344e-71
HNRNPA0	5.57916e-76	-0.374706	3.23061e-71
PFKP	6.79464e-76	-0.301968	3.93443e-71
ING3	6.83946e-76	0.381792	3.96039e-71
ATP5D	6.90485e-76	-0.329877	3.99826e-71
COPA	7.16054e-76	0.408086	4.14631e-71
IMP4	7.40649e-76	0.387674	4.28873e-71
TMEM68	8.33987e-76	0.385761	4.8292e-71
TMSB15B	8.67464e-76	-0.273567	5.02305e-71
CIDECP	9.21871e-76	0.288167	5.33809e-71
YIPF4	1.00797e-75	0.383207	5.83663e-71
MEF2C	1.04273e-75	-0.383646	6.03792e-71
JARID2	1.16975e-75	-0.289845	6.77341e-71
TMEM208	1.17857e-75	0.397581	6.82451e-71
SMAD5	1.22391e-75	0.407619	7.08708e-71
PMPCB	1.55051e-75	0.379915	8.9782e-71
DCAF7	1.61848e-75	-0.362441	9.37178e-71
SCFD1	2.88865e-75	0.391645	1.67267e-70
GART	3.45154e-75	-0.314468	1.99861e-70
LMAN2L	3.47532e-75	0.268811	2.01238e-70
MID1IP1	4.97442e-75	-0.322019	2.88044e-70
USP13	5.67248e-75	-0.289132	3.28465e-70
CHD4	5.81185e-75	-0.400598	3.36535e-70
NUDT3	6.85656e-75	-0.367558	3.97029e-70
EMC7	8.50201e-75	0.408512	4.92309e-70
ZC3H12C	9.35553e-75	0.324842	5.41732e-70
SSBP2	1.0731e-74	-0.343949	6.21381e-70
AKIRIN1	1.19821e-74	0.404213	6.93825e-70
CTC-340A15,2	1.40043e-74	-0.391559	8.10921e-70
BDP1	1.41072e-74	0.476521	8.16879e-70
NDUFA6	2.51011e-74	0.383788	1.45348e-69
SFXN4	3.05097e-74	-0.296722	1.76666e-69
CDCA7L	3.30422e-74	-0.263768	1.91331e-69
GNG5	4.0633e-74	-0.327567	2.35286e-69
TCP1	4.68147e-74	-0.407151	2.71081e-69
ATP6V0D1	5.02115e-74	0.383367	2.9075e-69
C6orf211	5.54328e-74	0.34343	3.20984e-69
SF3B14	5.97598e-74	0.31823	3.46039e-69
NUMA1	7.09871e-74	-0.31155	4.11051e-69
ZNF37A	7.5485e-74	0.462858	4.37096e-69
HMHA1	8.4155e-74	-0.259529	4.873e-69
SYNGR1	9.08329e-74	0.464029	5.25968e-69
RCC1	9.12125e-74	-0.318758	5.28166e-69
TAOK3	9.16239e-74	-0.365891	5.30548e-69
MSMO1	1.44733e-73	-0.452522	8.38077e-69
ELOVL5	1.71828e-73	-0.359133	9.94969e-69
TCTN1	1.71905e-73	0.400748	9.95413e-69
NT5DC2	2.12779e-73	-0.311623	1.2321e-68
MTHFD1	2.16295e-73	-0.272133	1.25245e-68
FAM83D	2.54921e-73	-0.258472	1.47612e-68
TBC1D5	2.82503e-73	-0.269344	1.63583e-68
ECT2	3.91941e-73	-0.302826	2.26953e-68
CHEK1	4.22679e-73	-0.328115	2.44752e-68
ZNF32	4.65707e-73	-0.271114	2.69668e-68
SUV420H1	4.69346e-73	0.408772	2.71775e-68
MIIP	6.12718e-73	-0.255703	3.54795e-68
PPIE	6.95533e-73	0.345164	4.02749e-68
ARPP19	7.24068e-73	0.390956	4.19272e-68
ANKRD37	1.25341e-72	0.271935	7.25786e-68
PIN1	1.42933e-72	0.36295	8.27651e-68
WHSC1	1.45665e-72	-0.295597	8.43475e-68
RBM5	1.48293e-72	0.372655	8.58688e-68
METAP2	1.57612e-72	-0.365006	9.1265e-68
HDDC2	1.7376e-72	-0.359242	1.00616e-67
ZNF655	2.28931e-72	0.383905	1.32563e-67
STK19	3.19899e-72	0.3174	1.85237e-67
CLSPN	4.85462e-72	-0.315766	2.81107e-67
SUMO2	4.94287e-72	-0.272287	2.86217e-67
CDIP1	5.15903e-72	0.333103	2.98734e-67
CRNDE	5.3617e-72	-0.3701	3.10469e-67
UQCRQ	5.88344e-72	-0.329953	3.40681e-67
SOD2	6.39065e-72	0.455304	3.7005e-67
C18orf25	6.4285e-72	0.288068	3.72243e-67
ZC3H6	7.07176e-72	0.370936	4.0949e-67
BRK1	8.73122e-72	0.371405	5.05581e-67
C16orf58	1.14644e-71	0.283769	6.63845e-67
ATG12	1.1609e-71	0.37206	6.7222e-67
CHRAC1	1.24181e-71	-0.331845	7.19067e-67
CDKN2C	1.40786e-71	0.467467	8.15221e-67
NOSIP	1.50511e-71	0.403052	8.71537e-67
RTF1	1.52143e-71	-0.352395	8.80985e-67
TMED10	2.19937e-71	0.378262	1.27355e-66
SEPT9	2.21846e-71	-0.343793	1.2846e-66
DNAJC19	2.31778e-71	-0.328502	1.34211e-66
CYBA	2.4772e-71	0.381488	1.43442e-66
DERL2	2.88804e-71	0.386196	1.67232e-66
ATIC	2.95351e-71	-0.360484	1.71023e-66
FAM86DP	3.07821e-71	0.282138	1.78244e-66
CIT	3.84702e-71	-0.259715	2.22762e-66
CKS1B	4.23629e-71	-0.393189	2.45302e-66
SLC7A6	4.38014e-71	0.336847	2.53632e-66
FBXW7	6.27901e-71	0.446268	3.63586e-66
GPSM2	6.51414e-71	-0.256725	3.77202e-66
IFT57	6.54836e-71	0.350676	3.79183e-66
H1FX	7.37407e-71	0.61488	4.26996e-66
PTDSS1	8.66236e-71	-0.294581	5.01594e-66
MRPL32	1.48164e-70	0.387614	8.57946e-66
TXNRD1	2.5927e-70	-0.336545	1.5013e-65
ACLY	2.96696e-70	-0.316574	1.71802e-65
ETV7	2.99522e-70	0.265537	1.73438e-65
C19orf70	3.32947e-70	-0.34797	1.92793e-65
RSF1	3.46174e-70	0.408162	2.00452e-65
PSMB5	4.12498e-70	0.369633	2.38857e-65
C18orf21	4.35856e-70	0.368207	2.52382e-65
TOPORS	5.29397e-70	0.384706	3.06547e-65
ARPC1A	7.21285e-70	0.350519	4.1766e-65
CKAP5	1.17112e-69	-0.378112	6.78137e-65
TROAP	1.28321e-69	-0.316545	7.43045e-65
HPS4	1.75396e-69	-0.342419	1.01563e-64
ATP6V0E2	1.79158e-69	-0.291792	1.03741e-64
HSDL2	2.382e-69	0.330797	1.3793e-64
TMEM259	2.56529e-69	0.384004	1.48543e-64
IMPDH1	2.80732e-69	-0.357584	1.62558e-64
TFG	3.06351e-69	0.38687	1.77393e-64
RPL36AL	3.08526e-69	-0.265695	1.78652e-64
LYN	3.19581e-69	-0.332595	1.85053e-64
ORMDL1	3.35077e-69	0.366416	1.94026e-64
GOLT1B	3.36792e-69	0.356601	1.9502e-64
LSM12	4.44511e-69	0.379342	2.57394e-64
HAUS1	4.50847e-69	-0.32384	2.61063e-64
KDELR2	4.75268e-69	0.38512	2.75204e-64
SHFM1	5.30501e-69	-0.274752	3.07186e-64
SNX2	5.33304e-69	0.385471	3.0881e-64
C21orf91	5.92945e-69	0.288888	3.43345e-64
NUDT22	6.59676e-69	-0.338031	3.81985e-64
HIGD1A	6.97678e-69	0.374244	4.0399e-64
HIST1H1B	7.1676e-69	-0.519968	4.1504e-64
HCCS	8.27588e-69	0.345268	4.79215e-64
NECAP2	8.43654e-69	0.340926	4.88518e-64
MORC4	8.99146e-69	0.257781	5.2065e-64
BRF2	9.23111e-69	0.288049	5.34528e-64
ZNF271	1.23825e-68	0.340143	7.17009e-64
C19orf25	1.66431e-68	0.370091	9.63717e-64
ZKSCAN1	1.99672e-68	0.423142	1.1562e-63
MTRF1L	2.10174e-68	0.35563	1.21701e-63
IKZF2	3.65324e-68	-0.305529	2.11541e-63
MIS18A	3.87139e-68	-0.316843	2.24173e-63
CXCR4	4.33797e-68	-0.397587	2.5119e-63
VAPB	4.39482e-68	0.334497	2.54482e-63
MTG2	4.54161e-68	0.310021	2.62982e-63
ENDOG	5.5605e-68	-0.327843	3.21981e-63
CNPY2	5.72868e-68	0.383144	3.31719e-63
SNHG16	5.83195e-68	-0.360211	3.37699e-63
NELFE	6.01532e-68	0.349833	3.48317e-63
C16orf87	7.71294e-68	0.36757	4.46618e-63
UBE2I	8.37227e-68	-0.339364	4.84797e-63
NARS	1.04224e-67	-0.356664	6.03508e-63
YIPF3	1.05222e-67	0.371975	6.09287e-63
DAXX	1.20562e-67	-0.28666	6.98112e-63
DCAF13	1.33837e-67	0.377158	7.7498e-63
FAM211A-AS1	1.64026e-67	0.295965	9.49793e-63
CLPTM1L	1.64436e-67	-0.338356	9.52169e-63
FCGRT	1.65492e-67	-0.370781	9.5828e-63
SPRTN	1.69031e-67	0.310051	9.78775e-63
RP13-582O9,5	1.7146e-67	0.306976	9.9284e-63
ZNF654	1.81211e-67	0.279648	1.0493e-62
PDHA1	1.98234e-67	0.433732	1.14788e-62
TMEM39A	2.09589e-67	0.278296	1.21362e-62
HP1BP3	2.75215e-67	-0.365652	1.59363e-62
EPRS	2.97029e-67	-0.379328	1.71995e-62
STARD4	4.21842e-67	0.292481	2.44267e-62
BOD1L1	4.37245e-67	0.394811	2.53187e-62
POMZP3	4.77267e-67	0.306525	2.76362e-62
PQBP1	6.53755e-67	0.391992	3.78557e-62
GGNBP2	9.21676e-67	0.39894	5.33697e-62
MZB1	1.03559e-66	-0.368802	5.99656e-62
TTC3	1.11676e-66	-0.341929	6.4666e-62
EDC3	1.19306e-66	0.266417	6.90841e-62
SYPL1	1.22874e-66	-0.345193	7.11501e-62
AK3	1.45505e-66	0.347965	8.42544e-62
NCAPG	1.56126e-66	-0.381767	9.04049e-62
EXOSC5	1.60291e-66	-0.271843	9.28167e-62
TIMM17B	1.82354e-66	0.366075	1.05592e-61
RAB21	1.87006e-66	0.360763	1.08286e-61
FBXW4	3.38668e-66	0.294955	1.96106e-61
MRPS10	3.44081e-66	0.351409	1.9924e-61
CSK	3.63804e-66	-0.279446	2.10661e-61
BABAM1	3.84631e-66	0.356994	2.22721e-61
SIGMAR1	4.88227e-66	-0.308928	2.82708e-61
STAG3L3	6.04327e-66	-0.335348	3.49936e-61
TIMM13	6.08414e-66	-0.357098	3.52302e-61
CCT6P3	7.20224e-66	0.337309	4.17046e-61
IK	7.23968e-66	0.357457	4.19214e-61
MORF4L2	1.04455e-65	0.403525	6.04846e-61
TTK	1.14039e-65	-0.319771	6.60343e-61
MCL1	1.25203e-65	0.393337	7.24986e-61
BTK	1.37324e-65	-0.297036	7.95172e-61
LARS	1.66309e-65	-0.356604	9.63012e-61
NDUFA13	1.85176e-65	0.35361	1.07226e-60
SUMO3	1.87909e-65	-0.342161	1.08809e-60
RSRC1	2.22077e-65	-0.319287	1.28594e-60
DZIP3	2.84486e-65	0.346305	1.64731e-60
SNHG3	2.8706e-65	-0.286976	1.66222e-60
CDK5RAP1	3.49316e-65	0.310045	2.02271e-60
FAM175B	3.8282e-65	0.333919	2.21672e-60
DARS	3.89159e-65	-0.330109	2.25343e-60
NVL	4.54025e-65	0.329975	2.62903e-60
CAT	7.23381e-65	-0.345863	4.18874e-60
BZW1	7.74888e-65	0.355035	4.48699e-60
RP11-632C17--A,1	8.00448e-65	-0.277955	4.63499e-60
RPUSD1	8.05651e-65	-0.2745	4.66512e-60
CASC5	1.0338e-64	-0.375719	5.98624e-60
TRIT1	1.17148e-64	0.311848	6.78345e-60
FPGS	1.67567e-64	-0.289921	9.70297e-60
SNX11	1.68112e-64	0.292821	9.73451e-60
CCL4	1.85801e-64	0.269986	1.07588e-59
APPBP2	1.96984e-64	0.302035	1.14064e-59
RPS6KA1	2.27716e-64	0.33617	1.31859e-59
TRAF4	2.2801e-64	0.383768	1.32029e-59
CHD9	2.54863e-64	0.410646	1.47578e-59
TOB1	2.55641e-64	0.383526	1.48029e-59
URM1	3.28893e-64	0.348693	1.90446e-59
IL2RG	3.38208e-64	0.395312	1.95839e-59
GNAQ	3.70825e-64	0.514005	2.14726e-59
RAE1	3.86899e-64	0.339769	2.24034e-59
PANK2	4.19593e-64	0.341273	2.42966e-59
METTL5	5.50642e-64	-0.333825	3.18849e-59
ASXL1	7.08205e-64	-0.301722	4.10086e-59
ATP6V1F	7.23621e-64	0.319373	4.19013e-59
ARRB2	1.04649e-63	-0.279997	6.05973e-59
SAT2	1.07253e-63	0.370418	6.21047e-59
ZNF708	1.22507e-63	0.31711	7.09377e-59
FRG1	1.64279e-63	0.379275	9.5126e-59
C12orf23	1.78138e-63	0.362576	1.03151e-58
ANAPC5	1.8191e-63	-0.324303	1.05335e-58
UBL5	1.83767e-63	-0.296238	1.0641e-58
CCT5	2.12083e-63	-0.313728	1.22806e-58
MTA1	2.17481e-63	-0.291595	1.25932e-58
CDC26	2.49307e-63	0.343324	1.44361e-58
HDDC3	2.97831e-63	0.360598	1.72459e-58
LAMTOR2	3.10469e-63	0.358368	1.79777e-58
SNRPD3	3.21697e-63	-0.317721	1.86279e-58
HCFC1R1	3.74314e-63	-0.260584	2.16746e-58
RNF25	3.75212e-63	0.267575	2.17266e-58
TAF13	3.81154e-63	0.268883	2.20707e-58
TMEM131	4.29061e-63	0.337204	2.48448e-58
CLK4	4.40222e-63	0.323412	2.54911e-58
SCO2	4.4226e-63	-0.274729	2.5609e-58
SLTM	4.89749e-63	0.355052	2.83589e-58
TOR1A	5.41132e-63	0.323081	3.13343e-58
VAT1L	5.94814e-63	-0.330571	3.44427e-58
CHURC1	5.96887e-63	0.345345	3.45627e-58
REEP4	7.29919e-63	-0.305038	4.22659e-58
RNPS1	9.24766e-63	-0.325204	5.35486e-58
RNPEP	9.73702e-63	0.408367	5.63822e-58
MTMR6	1.14674e-62	0.28368	6.64017e-58
ASH1L	1.65314e-62	0.407223	9.57252e-58
FAF2	1.75259e-62	0.343549	1.01484e-57
NADSYN1	1.86792e-62	0.327507	1.08162e-57
CSTF3	1.90179e-62	0.341436	1.10123e-57
SMARCC1	2.17828e-62	-0.351276	1.26133e-57
SEH1L	2.36513e-62	-0.284278	1.36953e-57
COPRS	2.57393e-62	-0.308707	1.49043e-57
CCDC50	2.93666e-62	0.415046	1.70047e-57
ROGDI	3.0598e-62	-0.250638	1.77178e-57
APOPT1	3.94985e-62	0.340046	2.28716e-57
SCAMP2	6.38039e-62	0.346809	3.69456e-57
UBR7	6.44229e-62	0.328369	3.73041e-57
MRPS22	6.66923e-62	0.337899	3.86182e-57
DSE	7.22525e-62	0.270845	4.18378e-57
TMEM170A	7.63004e-62	0.33042	4.41818e-57
RAB30-AS1	8.19049e-62	0.339925	4.7427e-57
TRIM38	8.6589e-62	0.407522	5.01394e-57
FAM207A	8.76814e-62	0.351434	5.07719e-57
SSU72	9.74639e-62	0.37727	5.64365e-57
SMC3	1.39814e-61	-0.341579	8.09596e-57
NCAPD2	1.45868e-61	-0.334453	8.44649e-57
ADSL	1.82321e-61	-0.336338	1.05573e-56
LUC7L	2.10633e-61	0.35333	1.21967e-56
IPO5	2.18052e-61	-0.32235	1.26263e-56
SUPT6H	2.25185e-61	0.342985	1.30393e-56
FAM213A	2.35798e-61	-0.275484	1.36539e-56
P4HA1	2.54619e-61	0.363398	1.47437e-56
LAMP1	2.98371e-61	0.338027	1.72772e-56
MCAT	3.38205e-61	0.297048	1.95838e-56
MT-ND4L	3.95501e-61	-0.366881	2.29015e-56
CECR5	4.19589e-61	-0.26341	2.42963e-56
WAS	4.37982e-61	-0.297582	2.53613e-56
TOX4	4.61921e-61	0.32932	2.67475e-56
CNIH4	4.81052e-61	0.340193	2.78553e-56
DR1	6.50016e-61	0.343858	3.76392e-56
IGBP1	6.57526e-61	0.352023	3.8074e-56
SMC1A	7.2717e-61	-0.372151	4.21068e-56
TSSC4	7.5083e-61	0.355118	4.34768e-56
NRM	9.31463e-61	-0.312258	5.39364e-56
TMEM179B	9.48434e-61	0.3456	5.49191e-56
NIFK	9.73482e-61	0.340024	5.63695e-56
MAPRE1	1.06421e-60	0.352203	6.1623e-56
C17orf62	1.26007e-60	-0.294616	7.29643e-56
POLDIP3	1.30743e-60	0.300762	7.57065e-56
ARID4A	1.88378e-60	0.392873	1.0908e-55
PPP6C	2.27221e-60	0.328116	1.31572e-55
NDC80	2.29949e-60	-0.369815	1.33152e-55
DNAJC21	2.34866e-60	0.370294	1.35999e-55
NEXN	2.65118e-60	-0.291384	1.53517e-55
PLGRKT	3.21054e-60	0.366398	1.85906e-55
SNX5	3.97231e-60	-0.291485	2.30016e-55
FAM111A	3.99859e-60	-0.289223	2.31538e-55
ZNF430	4.32645e-60	0.361713	2.50523e-55
AP3D1	5.18017e-60	0.334383	2.99958e-55
SNHG1	6.95852e-60	0.446008	4.02933e-55
BAD	7.06577e-60	0.356108	4.09143e-55
SLC25A39	7.11388e-60	-0.306232	4.11929e-55
RASAL3	7.1387e-60	0.288067	4.13367e-55
HPRT1	7.54833e-60	-0.311927	4.37086e-55
OTUB1	8.42137e-60	0.348477	4.87639e-55
EMB	8.71671e-60	-0.340583	5.04741e-55
SEC22B	9.39994e-60	0.320177	5.44304e-55
NDUFA5	1.03077e-59	0.312506	5.96867e-55
PCYT1A	1.04026e-59	0.270804	6.02364e-55
LUC7L3	1.18603e-59	0.397635	6.8677e-55
ARMC10	1.31117e-59	-0.285127	7.59236e-55
SCCPDH	1.97744e-59	-0.323888	1.14504e-54
EIF5A	2.20259e-59	-0.322389	1.27541e-54
PAX5	2.66792e-59	-0.367849	1.54486e-54
FBXO5	3.10284e-59	-0.33462	1.7967e-54
HAT1	4.24785e-59	0.366736	2.45971e-54
HBEGF	4.35178e-59	0.361612	2.5199e-54
RDX	4.85267e-59	0.355064	2.80994e-54
ATXN3	5.55272e-59	0.324179	3.2153e-54
SUGP1	6.25769e-59	0.274486	3.62352e-54
NDUFS4	6.26012e-59	0.358482	3.62492e-54
TMEM243	6.41038e-59	0.394994	3.71193e-54
TIPRL	6.79709e-59	0.346542	3.93585e-54
CDV3	7.01283e-59	-0.352446	4.06078e-54
FGFR1OP	9.71703e-59	0.283907	5.62665e-54
RBBP4	9.8396e-59	-0.317773	5.69762e-54
SAMD1	9.86905e-59	-0.266201	5.71467e-54
P4HB	1.02472e-58	0.369061	5.93361e-54
ABT1	1.26983e-58	0.327539	7.35293e-54
DNAL4	1.6035e-58	0.26051	9.28505e-54
TXN2	1.82702e-58	0.338507	1.05794e-53
DDX52	1.97135e-58	0.341571	1.14151e-53
BSDC1	2.16697e-58	0.30276	1.25478e-53
GAK	2.26858e-58	0.321606	1.31362e-53
ZBED5	2.56894e-58	0.324803	1.48754e-53
HMBS	2.67785e-58	-0.271394	1.55061e-53
RP11-349A22,5	2.72317e-58	0.346115	1.57685e-53
DDX49	2.79419e-58	0.335517	1.61798e-53
REEP3	2.96843e-58	0.398453	1.71887e-53
LYL1	2.97524e-58	-0.278759	1.72281e-53
KRR1	3.33863e-58	0.326091	1.93323e-53
KPNA3	3.61271e-58	-0.265874	2.09194e-53
ZBTB8OS	3.64142e-58	0.336553	2.10856e-53
FHL1	4.43633e-58	-0.273936	2.56886e-53
DNAJB1	4.96823e-58	-0.346353	2.87685e-53
CBX1	5.81114e-58	-0.252309	3.36494e-53
ARFGAP2	6.30907e-58	0.326697	3.65327e-53
GSTO1	6.46352e-58	-0.311463	3.7427e-53
CALCOCO2	6.56775e-58	-0.287793	3.80305e-53
CLK3	7.79388e-58	0.30394	4.51304e-53
PPP2CB	8.07636e-58	0.304606	4.67661e-53
PDXK	8.13837e-58	0.303888	4.71252e-53
PCK2	9.04454e-58	-0.285675	5.23724e-53
STX18	9.07364e-58	0.290283	5.25409e-53
BOLA3	1.03547e-57	0.358566	5.99591e-53
PPHLN1	1.05601e-57	-0.303936	6.11485e-53
BET1	1.5555e-57	0.330114	9.00715e-53
COPS8	1.6014e-57	0.329041	9.27293e-53
TTYH3	1.61713e-57	0.289882	9.36398e-53
SERP1	1.71338e-57	0.278457	9.92134e-53
MGAT4B	1.71819e-57	-0.257785	9.94919e-53
PRMT5	1.75881e-57	0.346205	1.01844e-52
BBIP1	2.03697e-57	0.343781	1.1795e-52
VKORC1	2.20135e-57	-0.283262	1.27469e-52
SAT1	2.44596e-57	0.324283	1.41633e-52
UQCRFS1	2.52421e-57	0.317367	1.46164e-52
SLC25A33	2.704e-57	-0.257615	1.56575e-52
PDCD11	2.91417e-57	-0.272756	1.68745e-52
MAP4K4	3.02036e-57	0.45401	1.74894e-52
SPEN	3.28966e-57	0.376758	1.90488e-52
HSF1	3.50815e-57	0.35106	2.03139e-52
NDUFB3	3.7124e-57	0.289106	2.14967e-52
STT3B	5.00225e-57	-0.308651	2.89656e-52
CCDC57	5.96493e-57	0.377589	3.454e-52
ANAPC11	8.28031e-57	-0.310827	4.79472e-52
MRPL20	8.29342e-57	0.315041	4.8023e-52
ARF1	8.69933e-57	0.32416	5.03735e-52
LIMS2	9.46286e-57	-0.259137	5.47947e-52
RFXANK	1.24318e-56	0.316354	7.19866e-52
MSRB2	1.9525e-56	0.348583	1.1306e-51
MYL6B	2.1963e-56	-0.317417	1.27177e-51
MCTS1	2.50927e-56	0.358646	1.45299e-51
CCDC43	2.56995e-56	0.327711	1.48813e-51
GUK1	3.19891e-56	0.311111	1.85233e-51
DDRGK1	3.50006e-56	0.33895	2.02671e-51
POLR2L	3.85172e-56	0.308187	2.23034e-51
PRPSAP1	4.46893e-56	-0.265389	2.58773e-51
GPATCH2	4.73281e-56	0.307396	2.74054e-51
DNM1L	5.34655e-56	-0.278641	3.09592e-51
MRPS7	6.19535e-56	0.329674	3.58742e-51
RALY	6.28719e-56	0.315693	3.6406e-51
ORAOV1	6.5432e-56	0.273107	3.78884e-51
ERVK3-1	6.57733e-56	0.252587	3.8086e-51
VDAC1	7.12405e-56	-0.308965	4.12518e-51
OGFOD1	9.57895e-56	0.305483	5.54669e-51
MRPL40	1.20329e-55	0.345364	6.96765e-51
CYLD	1.40812e-55	0.255787	8.15372e-51
PAPOLA	1.43403e-55	-0.30386	8.30376e-51
UQCR11:ENSG00000127540	1.59123e-55	-0.292833	9.21399e-51
FAM216A	1.64437e-55	-0.28132	9.52172e-51
DHX29	1.66066e-55	0.340982	9.61605e-51
SLC3A2	1.68478e-55	0.37979	9.75573e-51
ZNHIT3	1.8932e-55	0.323816	1.09626e-50
C6orf226	2.29307e-55	0.31409	1.3278e-50
PSMB8	2.42664e-55	0.336141	1.40515e-50
HOXA10	2.75332e-55	0.361079	1.59431e-50
NUP37	3.38871e-55	-0.267921	1.96223e-50
TOMM40	3.70003e-55	-0.348742	2.1425e-50
ABHD4	3.88664e-55	0.317518	2.25056e-50
CROT	3.97001e-55	0.253096	2.29884e-50
IGFBP2	4.55435e-55	-0.455145	2.6372e-50
ITGB1BP1	5.02898e-55	-0.312357	2.91203e-50
ACTR10	5.86181e-55	0.312581	3.39428e-50
UBR1	5.88438e-55	0.274049	3.40735e-50
PAFAH1B1	6.50157e-55	0.323249	3.76473e-50
PPAN	6.63784e-55	-0.269542	3.84364e-50
GGPS1	7.15071e-55	0.294906	4.14062e-50
CRYBB2P1	8.12218e-55	0.263266	4.70315e-50
SNRNP27	9.90795e-55	0.31784	5.7372e-50
CTSC	9.90885e-55	-0.308353	5.73772e-50
TOP1MT	1.19305e-54	-0.28629	6.90833e-50
SRSF1	1.23547e-54	0.398303	7.15398e-50
ODC1	1.35414e-54	-0.373107	7.84112e-50
DPP7	1.50157e-54	0.335542	8.69487e-50
EMG1	1.57301e-54	0.364129	9.10852e-50
VKORC1L1	1.73605e-54	-0.286839	1.00526e-49
SH3BGRL	1.88917e-54	-0.282856	1.09392e-49
NOTCH1	2.32036e-54	0.288923	1.3436e-49
MRPS18B	2.43725e-54	0.323606	1.41129e-49
USP14	2.48737e-54	-0.293436	1.44031e-49
MPZL1	2.51077e-54	-0.282393	1.45386e-49
ZBED3	2.53352e-54	-0.275458	1.46704e-49
NFYC	2.94457e-54	0.317389	1.70505e-49
XAB2	2.95809e-54	0.271016	1.71288e-49
TOMM20	3.63655e-54	-0.283316	2.10575e-49
MRPL42	4.22162e-54	0.3258	2.44453e-49
TCEB1	5.23576e-54	0.287759	3.03177e-49
KTN1	6.25054e-54	-0.302895	3.61937e-49
CHKA	6.86815e-54	0.328447	3.977e-49
DCXR	7.61358e-54	0.314368	4.40864e-49
SMDT1	7.74114e-54	0.275507	4.4825e-49
SRRT	8.72476e-54	-0.284833	5.05207e-49
SHISA5	9.06187e-54	0.33077	5.24728e-49
GLTP	9.9269e-54	0.302662	5.74817e-49
HNRNPM	1.175e-53	-0.310444	6.80384e-49
JMJD6	1.27378e-53	0.342549	7.37585e-49
MAGED2	1.50946e-53	0.361524	8.74051e-49
THRAP3	1.54115e-53	-0.309524	8.92406e-49
CYB5R3	1.78867e-53	-0.278613	1.03573e-48
MED30	1.81859e-53	-0.29672	1.05306e-48
DCAF15	1.89656e-53	0.310992	1.0982e-48
SMCHD1	1.94632e-53	0.361121	1.12701e-48
MTDH	2.11665e-53	-0.273986	1.22565e-48
NOP14	2.39181e-53	-0.290895	1.38498e-48
STX1A	2.4989e-53	0.321957	1.44699e-48
LAMP5	2.53893e-53	-0.379969	1.47017e-48
MRPS26	2.85699e-53	-0.303977	1.65434e-48
POLR2J3	2.93135e-53	0.339826	1.6974e-48
PPDPF	2.9959e-53	-0.313342	1.73478e-48
ATP6AP1	3.07286e-53	0.304438	1.77934e-48
EPM2AIP1	4.21798e-53	0.315859	2.44242e-48
TFPT	4.86002e-53	0.300588	2.81419e-48
ZNRF1	6.09251e-53	-0.283973	3.52787e-48
RHOBTB3	9.11916e-53	0.408549	5.28045e-48
SKA2	1.05381e-52	0.335416	6.10211e-48
MSH6	1.05549e-52	-0.338083	6.11179e-48
C1D	1.08205e-52	0.312248	6.26564e-48
NMT1	1.09005e-52	0.31368	6.31195e-48
CNBP	1.3367e-52	0.285636	7.74018e-48
CPNE1	1.73671e-52	0.329347	1.00564e-47
VDAC2	1.99501e-52	0.312308	1.15521e-47
IRF2	2.57978e-52	-0.265851	1.49382e-47
ACOT7	2.65578e-52	-0.299329	1.53783e-47
SNX17	2.93794e-52	0.318731	1.70121e-47
YWHAB	2.99611e-52	-0.276555	1.7349e-47
FAM32A	3.15216e-52	0.311939	1.82526e-47
PTBP3	4.59073e-52	0.320393	2.65826e-47
USF2	4.71986e-52	-0.295976	2.73303e-47
HDAC1	5.44366e-52	-0.302149	3.15215e-47
C8orf33	6.07786e-52	-0.307126	3.51939e-47
EP300	6.66119e-52	0.296009	3.85716e-47
GPKOW	8.67884e-52	0.256218	5.02548e-47
FNTA	8.9248e-52	0.322661	5.1679e-47
SRPRB	1.9415e-51	0.33345	1.12423e-46
ARL8B	2.00508e-51	0.287069	1.16104e-46
PRKACA	2.11581e-51	0.262853	1.22516e-46
GNAI2	2.12048e-51	-0.280516	1.22786e-46
RRP7A	2.29661e-51	0.339214	1.32985e-46
FABP5	2.39663e-51	-0.283258	1.38777e-46
MYSM1	3.1441e-51	0.272122	1.82059e-46
CYSTM1	3.49816e-51	0.327632	2.02561e-46
MRPL17	3.56436e-51	0.333149	2.06394e-46
KLHDC3	3.96749e-51	-0.262397	2.29737e-46
COQ5	4.08703e-51	0.296236	2.3666e-46
UFC1	5.73535e-51	0.279921	3.32105e-46
SSR3	6.11044e-51	0.326081	3.53825e-46
PNISR	7.07239e-51	0.384699	4.09527e-46
AKIRIN2	8.67561e-51	0.288761	5.02361e-46
RWDD2B	1.16139e-50	0.27537	6.72504e-46
MT1F	1.36576e-50	-0.304603	7.90845e-46
PRKRA	1.493e-50	-0.275751	8.64522e-46
CCNL1	1.53891e-50	0.386443	8.91103e-46
PDRG1	1.69175e-50	0.304964	9.79608e-46
POP7	1.80822e-50	-0.288206	1.04705e-45
SBF2	1.96251e-50	0.35084	1.13639e-45
KCTD20	2.04382e-50	-0.257338	1.18348e-45
VPS37B	2.40436e-50	0.275583	1.39225e-45
TERF1	2.46675e-50	0.329484	1.42837e-45
YY1	2.61632e-50	-0.288495	1.51498e-45
TMEM219	2.77241e-50	-0.252356	1.60536e-45
UGP2	3.03622e-50	-0.277575	1.75812e-45
CRYZL1	3.20587e-50	0.302283	1.85636e-45
NUDT15	3.2281e-50	0.304289	1.86923e-45
MRPL37	3.42262e-50	0.314305	1.98187e-45
UFSP2	4.17564e-50	0.268011	2.4179e-45
SDHA	4.69304e-50	0.325571	2.7175e-45
DESI2	5.12214e-50	0.327275	2.96598e-45
SDF4	5.68882e-50	0.307933	3.29411e-45
TMEM14B	6.77241e-50	-0.284555	3.92156e-45
ITSN2	7.4291e-50	0.328691	4.30182e-45
EIF4A1	8.37645e-50	-0.274112	4.85038e-45
ARF5	9.79701e-50	-0.280518	5.67296e-45
C14orf119	1.04844e-49	0.301297	6.07102e-45
NDUFAB1	1.08102e-49	-0.274926	6.25963e-45
SOCS4	1.13389e-49	0.293506	6.56581e-45
TRIM24	1.25605e-49	0.403179	7.27313e-45
MGEA5	1.31436e-49	0.307451	7.61078e-45
LBH	1.58917e-49	-0.317936	9.20207e-45
ICT1	2.27368e-49	0.312346	1.31658e-44
VAPA	2.62796e-49	0.286658	1.52172e-44
NUDT4	2.78562e-49	0.326566	1.61301e-44
HELZ	3.1206e-49	0.335537	1.80698e-44
SCAND1	3.40648e-49	0.302262	1.97252e-44
PSPC1	3.48174e-49	0.316958	2.0161e-44
BRD2	3.51543e-49	0.321701	2.03561e-44
STAG3L4	3.86955e-49	0.282434	2.24066e-44
PPIB	3.97818e-49	0.342041	2.30357e-44
EIF3G	3.99344e-49	0.261518	2.3124e-44
JPX	4.14276e-49	0.352982	2.39887e-44
RASSF1	4.80614e-49	0.324425	2.78299e-44
WDR34	4.8798e-49	0.311164	2.82565e-44
GTF3C6	6.34e-49	0.295844	3.67118e-44
RBM42	7.1059e-49	0.309214	4.11467e-44
CD74	8.00654e-49	0.403909	4.63619e-44
UBFD1	1.28834e-48	0.254981	7.46014e-44
TRMU	1.31271e-48	0.303178	7.60126e-44
SRSF11	1.37264e-48	-0.299385	7.94824e-44
FAM136A	2.02463e-48	-0.285252	1.17236e-43
OSBPL8	2.12039e-48	-0.272211	1.22781e-43
SQSTM1	2.7509e-48	0.369029	1.59291e-43
CCDC12	3.04241e-48	-0.270573	1.76171e-43
PDS5A	3.23128e-48	-0.275845	1.87107e-43
PROSC	3.50962e-48	0.31528	2.03225e-43
IDH3G	3.70387e-48	0.294302	2.14473e-43
RCSD1	3.93108e-48	-0.273627	2.27629e-43
KIDINS220	4.71769e-48	0.284836	2.73178e-43
CPEB2	5.17078e-48	0.290695	2.99414e-43
SCNM1	6.02777e-48	0.290654	3.49038e-43
PXMP2	6.58222e-48	-0.264023	3.81144e-43
CHD7	1.0252e-47	-0.270363	5.93641e-43
RAB14	1.12914e-47	0.29277	6.53827e-43
RAP1A	1.20619e-47	0.328136	6.98443e-43
HLA-F	1.26237e-47	0.32139	7.30976e-43
RNASEH2A	1.47048e-47	-0.274584	8.51483e-43
SLC35A4	1.55307e-47	0.259686	8.99303e-43
CWC25	1.82783e-47	0.291778	1.05841e-42
CAPZB	2.22962e-47	-0.26818	1.29106e-42
DNAJB12	2.83207e-47	0.28644	1.63991e-42
PCID2	3.60161e-47	-0.253204	2.08551e-42
NDUFB9	4.01033e-47	-0.267977	2.32218e-42
CD44	7.08638e-47	0.32875	4.10337e-42
OSER1	7.57695e-47	0.283221	4.38743e-42
EAPP	7.66846e-47	0.307464	4.44042e-42
TARS	8.29126e-47	-0.287319	4.80106e-42
CAPNS1	9.84028e-47	-0.271639	5.69801e-42
PHYH	1.03172e-46	0.284914	5.97418e-42
ZFAND5	1.46158e-46	0.302948	8.4633e-42
MTERFD2	1.69631e-46	0.272218	9.8225e-42
CENPK	1.84305e-46	-0.250749	1.06722e-41
SRP19	1.90269e-46	0.32321	1.10175e-41
APTX	1.92041e-46	0.269989	1.11201e-41
GNL2	2.28771e-46	0.271743	1.3247e-41
TAF10	5.44268e-46	0.288563	3.15159e-41
C15orf40	7.56859e-46	0.285117	4.38259e-41
ACTL6A	8.24458e-46	-0.260669	4.77403e-41
CKAP2	1.22003e-45	-0.316307	7.0646e-41
IRGQ	1.29826e-45	0.294364	7.51758e-41
MGST2	1.47029e-45	-0.251613	8.51372e-41
SYNGR2	1.54706e-45	0.319672	8.95826e-41
DYNC1H1	1.84943e-45	-0.28073	1.07091e-40
EXOSC9	2.03214e-45	0.306113	1.17671e-40
CASC3	2.2107e-45	0.282368	1.28011e-40
KHSRP	2.30762e-45	-0.262718	1.33623e-40
RPF1	2.30889e-45	0.285664	1.33696e-40
TXNDC12	2.31884e-45	-0.28408	1.34272e-40
SAP30	2.50766e-45	-0.282613	1.45206e-40
TLE4	3.00509e-45	0.270667	1.7401e-40
MRPS28	3.29544e-45	0.321085	1.90823e-40
RRP36	3.54984e-45	0.299167	2.05553e-40
MORF4L1	3.75518e-45	-0.264401	2.17443e-40
CCDC101	3.85195e-45	0.257617	2.23047e-40
PWWP2A	4.03308e-45	0.260264	2.33536e-40
TWIST1	4.92309e-45	-0.349381	2.85071e-40
ZNF292	6.03129e-45	0.411828	3.49242e-40
TM7SF3	7.49316e-45	0.329221	4.33891e-40
ZNF259	7.66983e-45	0.284468	4.44121e-40
RTN3	8.84132e-45	-0.26743	5.11957e-40
CALM3	9.44449e-45	-0.272942	5.46883e-40
TMEM50A	1.10877e-44	0.291721	6.42035e-40
APPL1	1.10976e-44	-0.277719	6.42607e-40
MED27	1.64793e-44	0.279218	9.54235e-40
RBL2	1.67583e-44	0.313458	9.70392e-40
TMCO1	1.71317e-44	0.287747	9.92012e-40
PSMD7	1.79348e-44	0.253553	1.03852e-39
LMO4	1.95681e-44	-0.351866	1.13309e-39
G2E3	2.03817e-44	-0.251678	1.1802e-39
LRMP	2.22182e-44	-0.294809	1.28655e-39
SNAPC5	2.48821e-44	0.272361	1.4408e-39
CRK	2.72861e-44	0.266748	1.58e-39
CHMP5	2.83997e-44	0.277488	1.64449e-39
BUB3	3.16332e-44	-0.304881	1.83172e-39
GINS4	3.30523e-44	0.309716	1.91389e-39
SYT1	3.68491e-44	-0.293932	2.13375e-39
C19orf53	4.49805e-44	0.257382	2.60459e-39
RBBP6	5.27951e-44	0.339573	3.0571e-39
TRAF2	6.35084e-44	0.251109	3.67745e-39
CTBP2	7.35207e-44	-0.269474	4.25722e-39
CRELD2	7.69167e-44	0.281914	4.45386e-39
TMEM57	7.94283e-44	0.274978	4.59929e-39
TAPBP	8.98293e-44	0.299461	5.20156e-39
PGK1	1.02347e-43	-0.263163	5.9264e-39
SF3A1	1.03084e-43	0.293891	5.96908e-39
TMEM199	1.22502e-43	0.271958	7.09347e-39
PGD	1.28406e-43	-0.259946	7.43536e-39
RAD23B	1.29269e-43	-0.260289	7.48534e-39
OS9	1.39069e-43	0.286089	8.05281e-39
NFKBIB	1.53688e-43	0.282938	8.89933e-39
WDR74	1.89791e-43	0.285977	1.09898e-38
ZNF638	2.05795e-43	0.326465	1.19165e-38
LMAN1	2.68665e-43	0.312657	1.5557e-38
MRPL12	2.90516e-43	-0.289034	1.68224e-38
PTPN6	2.99985e-43	-0.267218	1.73706e-38
NSD1	3.35926e-43	0.304244	1.94518e-38
ZNF85	3.91589e-43	0.325573	2.2675e-38
MRTO4	4.43172e-43	-0.30061	2.56619e-38
PTEN	4.47479e-43	0.282374	2.59113e-38
UBA3	4.81984e-43	0.252114	2.79093e-38
ARID3A	4.86478e-43	0.317077	2.81695e-38
OPTN	5.80444e-43	0.252007	3.36106e-38
TRA2B	6.31691e-43	-0.265717	3.65781e-38
CALU	8.1045e-43	0.327582	4.69291e-38
CLTB	8.83699e-43	0.287154	5.11706e-38
APLP2	9.4376e-43	0.29746	5.46484e-38
ZC3H8	1.34507e-42	0.315014	7.78862e-38
DIS3	1.52466e-42	0.28489	8.82852e-38
RABL6	2.84018e-42	-0.272391	1.64461e-37
COX11	2.86995e-42	0.26428	1.66185e-37
HDAC2	2.89289e-42	-0.267022	1.67513e-37
ANKRD12	3.06942e-42	0.348436	1.77735e-37
FBRS	3.6902e-42	0.279288	2.13681e-37
RAB5A	3.69792e-42	0.27923	2.14128e-37
PRPF38B	3.9372e-42	0.318154	2.27984e-37
GNB2	5.35908e-42	0.256241	3.10318e-37
ZNF593	6.02402e-42	0.288305	3.48821e-37
UTP11L	6.77692e-42	0.277121	3.92418e-37
TCF25	7.48721e-42	-0.270969	4.33547e-37
CCNDBP1	9.09848e-42	0.289751	5.26847e-37
PPIH	1.07361e-41	-0.261886	6.21676e-37
PRPF40A	1.12723e-41	0.258438	6.52723e-37
EIF2S2	1.27991e-41	-0.258127	7.41133e-37
C1orf27	1.4691e-41	0.255023	8.5068e-37
RSBN1L	1.56614e-41	0.2959	9.06876e-37
SEC63	1.87353e-41	-0.251935	1.08487e-36
ADA	2.06485e-41	-0.27871	1.19565e-36
NDUFAF5	2.17894e-41	0.251088	1.26171e-36
PITPNC1	2.42008e-41	-0.264255	1.40135e-36
TIAL1	2.58821e-41	0.264901	1.4987e-36
ARFRP1	2.70073e-41	0.268479	1.56386e-36
ACADM	2.86743e-41	-0.264697	1.66038e-36
IRF7	2.87659e-41	0.272206	1.66569e-36
RSL1D1	3.14814e-41	-0.269624	1.82293e-36
PCMTD1	3.8982e-41	0.257145	2.25725e-36
TMEM256	4.5794e-41	-0.259046	2.6517e-36
NDUFC1	4.82684e-41	-0.260612	2.79498e-36
EBF1	6.72154e-41	-0.310521	3.89211e-36
ANAPC7	8.55156e-41	0.276015	4.95178e-36
CHCHD5	1.26038e-40	0.272032	7.29825e-36
NOL12	1.82695e-40	0.303109	1.05789e-35
ZNF451	1.86777e-40	0.265117	1.08153e-35
MYCBP2	1.90396e-40	-0.264244	1.10249e-35
SMG6	1.93243e-40	0.278478	1.11897e-35
TP53I13	3.15408e-40	0.265753	1.82637e-35
DDOST	3.64622e-40	0.268513	2.11134e-35
CLINT1	3.68012e-40	0.288697	2.13097e-35
DDX50	3.76405e-40	0.286918	2.17957e-35
NKTR	4.39607e-40	0.303945	2.54555e-35
SRGN	5.72644e-40	0.423693	3.3159e-35
PNN	6.29432e-40	0.355043	3.64473e-35
ACADVL	8.28782e-40	0.273027	4.79906e-35
PPP1CB	9.37817e-40	0.286388	5.43043e-35
IPO7	1.00581e-39	-0.266134	5.82413e-35
KIF2C	1.45989e-39	-0.255208	8.45351e-35
GSPT1	1.51162e-39	-0.267763	8.75302e-35
MTO1	1.60685e-39	0.272433	9.30448e-35
SYAP1	1.66451e-39	0.310431	9.63833e-35
IDH3A	2.12015e-39	0.266194	1.22767e-34
NINJ1	2.42798e-39	0.358894	1.40592e-34
EBNA1BP2	2.83783e-39	0.285611	1.64325e-34
ITM2B	3.23574e-39	0.290257	1.87366e-34
HNRNPH3	5.21864e-39	-0.258694	3.02185e-34
AKAP9	5.82789e-39	0.328157	3.37464e-34
ETNK1	5.99096e-39	0.284048	3.46906e-34
CNOT4	7.0434e-39	0.282237	4.07848e-34
USP8	9.35375e-39	0.279685	5.41629e-34
ZFHX3	1.02984e-38	-0.274107	5.96328e-34
SRPR	1.25993e-38	0.257439	7.2956e-34
SRRD	1.39187e-38	0.261789	8.05965e-34
PSMD11	1.44596e-38	0.263294	8.37281e-34
TMEM99	1.58842e-38	0.250859	9.19774e-34
KIAA1432	1.77797e-38	0.254076	1.02953e-33
CCDC18	2.31554e-38	0.331351	1.34081e-33
PJA2	6.36423e-38	0.277593	3.68521e-33
MED6	6.73642e-38	0.259178	3.90073e-33
PSMB4	6.96144e-38	0.271772	4.03102e-33
CGGBP1	9.26614e-38	0.275522	5.36556e-33
GSS	1.03792e-37	0.265881	6.01007e-33
MED13	1.68213e-37	0.263862	9.74036e-33
CSNK2A2	1.75659e-37	0.25113	1.01715e-32
IQGAP1	2.45267e-37	-0.260774	1.42022e-32
PITHD1	2.48891e-37	0.254448	1.4412e-32
SLBP	3.11017e-37	-0.288974	1.80095e-32
TSC22D3	3.59559e-37	0.282364	2.08203e-32
FAM91A1	4.58449e-37	0.262325	2.65465e-32
CAPZA2	5.96061e-37	0.260806	3.45149e-32
RBM12B	6.81672e-37	0.252919	3.94722e-32
ZNF267	9.54835e-37	0.251327	5.52897e-32
SRM	1.28382e-36	-0.276803	7.43394e-32
FAM200B	1.53325e-36	0.251676	8.87826e-32
CPNE8	1.75699e-36	0.25242	1.01739e-31
GNB1	1.93482e-36	0.251887	1.12036e-31
SLC39A1	2.52468e-36	0.274016	1.46192e-31
CDC40	2.95591e-36	0.266336	1.71162e-31
TATDN1	3.28158e-36	0.250208	1.9002e-31
UBXN4	4.57232e-36	0.28313	2.6476e-31
SNRNP40	5.10723e-36	0.252772	2.95734e-31
HSPH1	6.47595e-36	-0.346287	3.7499e-31
SHMT2	8.20236e-36	-0.268946	4.74958e-31
CUEDC2	9.27215e-36	0.263757	5.36904e-31
RBPJ	1.00148e-35	0.287148	5.79907e-31
HIST1H1C	1.26578e-35	0.368911	7.32951e-31
COA6	1.42921e-35	0.253663	8.27586e-31
NCOA4	3.96873e-35	0.261238	2.29809e-30
NUCB2	7.62269e-35	0.448237	4.41392e-30
RAB5C	8.77365e-35	0.253378	5.08038e-30
TP53I11	1.21122e-34	0.277914	7.01355e-30
HIST1H4C	1.40613e-34	-1.48218	8.14219e-30
MAPK1IP1L	2.14695e-34	0.255602	1.24319e-29
SYNE2	3.01902e-34	-0.25621	1.74816e-29
C8orf76	3.21272e-34	0.25883	1.86032e-29
CHTF8	3.75588e-34	0.250993	2.17484e-29
GABARAPL2	4.01599e-34	0.282277	2.32546e-29
MANF	4.17416e-34	0.312083	2.41705e-29
BSG	5.15344e-34	0.252894	2.9841e-29
UFL1	5.39999e-34	0.261977	3.12686e-29
REST	6.89646e-34	0.295832	3.99339e-29
ZNF330	7.33486e-34	0.259847	4.24725e-29
SYNCRIP	7.8814e-34	-0.255788	4.56372e-29
RCL1	1.22669e-33	0.256271	7.10315e-29
MXRA7	1.39841e-33	0.250303	8.09751e-29
AKR1A1	1.99093e-33	0.2659	1.15285e-28
UHMK1	3.33912e-33	0.263405	1.93352e-28
PPP2R2A	3.81692e-33	0.255753	2.21019e-28
MCM5	3.83665e-33	0.253649	2.22161e-28
DNAJB11	5.09367e-33	0.268986	2.94949e-28
HMMR	1.17633e-32	-0.258926	6.81157e-28
OXA1L	2.26142e-32	0.257242	1.30948e-27
HSPB1	3.53421e-32	-0.259004	2.04648e-27
CCDC34	3.58951e-32	0.321399	2.07851e-27
TTC14	7.04543e-32	0.266904	4.07966e-27
P2RX1	9.34013e-32	0.298596	5.4084e-27
SMC6	1.40892e-31	0.253906	8.15838e-27
DNAJC2	5.27229e-31	0.259389	3.05292e-26
DNAJC1	8.70251e-31	0.250733	5.03919e-26
C6orf62	9.78434e-31	0.251971	5.66562e-26
PPP1R12A	1.54418e-30	0.29579	8.94156e-26
ARL14EP	3.77191e-30	0.26378	2.18412e-25
CCDC28B	3.77666e-30	0.376808	2.18688e-25
CDK2AP2	4.00731e-30	0.283732	2.32043e-25
VAMP8	2.25393e-29	-0.309721	1.30514e-24
NT5C	3.93134e-28	0.255518	2.27644e-23
LCP1	4.21844e-28	0.279984	2.44269e-23
GOT1	5.24226e-28	0.250364	3.03553e-23
TMED3	6.15523e-28	0.253498	3.56419e-23
PCM1	7.34196e-28	0.252448	4.25136e-23
CACNA2D4	7.48598e-28	0.279199	4.33475e-23
TAF1D	1.23725e-27	0.278703	7.1643e-23
SNHG8	3.71336e-27	0.259479	2.15022e-22
VIMP	5.62625e-27	0.258285	3.25788e-22
EEA1	2.36229e-26	0.261892	1.36788e-21
CUX1	6.05531e-26	0.256596	3.50633e-21
DUSP1	6.30336e-25	0.268355	3.64996e-20
SDF2L1	2.93804e-24	0.27341	1.70127e-19
NFKB1	8.71472e-24	0.288399	5.04626e-19
EMP3	3.44082e-23	0.44247	1.99241e-18
ANXA2R	4.533e-23	0.308153	2.62483e-18
CHCHD3	6.34424e-23	0.264071	3.67363e-18
RP11-622K12,1	3.1755e-22	0.270042	1.83877e-17
PHIP	7.88804e-22	0.264066	4.56757e-17
S100A11	6.20217e-21	0.306549	3.59136e-16
CD63	3.17853e-20	0.259448	1.84053e-15

## Sheet: cell state 9
Gene	P-value	Average LogFC	Adjusted P-value
PHLDA3	1.50776e-183	1.36958	8.7307e-179
JUN	1.65117e-157	1.34915	9.56113e-153
BBC3	2.77179e-156	1.39989	1.60501e-151
RGS16	2.76656e-152	1.54834	1.60198e-147
TNFAIP3	8.97396e-152	0.931284	5.19637e-147
SERTAD1	4.977e-151	1.4479	2.88193e-146
ATF3	2.35461e-145	1.28142	1.36344e-140
PPP1R15A	3.92604e-140	1.36304	2.27337e-135
CD40	7.97361e-133	1.11298	4.61712e-128
RND1	2.08627e-130	0.559856	1.20805e-125
BTG2	3.04743e-125	1.12946	1.76462e-120
MT-ND3	1.96719e-124	-2.45666	1.1391e-119
GADD45A	2.51542e-124	1.75555	1.45655e-119
MT-ND1	8.39077e-120	-1.50459	4.85867e-115
COX6C	1.58389e-118	-1.37552	9.17151e-114
MT-CYB	2.23635e-118	-1.81859	1.29496e-113
MTDH	3.7597e-118	-1.22431	2.17705e-113
NFKB2	4.72049e-117	0.712427	2.7334e-112
CDKN1A	1.64612e-115	1.86994	9.53183e-111
HLA-B	1.82106e-115	1.18211	1.05449e-110
CCDC85B	7.93543e-114	-1.24469	4.59501e-109
COX5B	3.24777e-113	-1.17979	1.88062e-108
RP5-821D11,7	3.76281e-113	0.77917	2.17886e-108
MT-CO3	4.98329e-113	-1.47133	2.88557e-108
MT-CO2	6.61969e-113	-1.07181	3.83313e-108
RPL19	8.66843e-113	0.44999	5.01946e-108
CD70	1.45225e-112	1.51755	8.40923e-108
TPT1	6.35255e-112	0.512883	3.67844e-107
MT-ATP6	6.87878e-112	-1.5328	3.98316e-107
CD83	8.1095e-112	0.534594	4.69581e-107
RPS9	7.55858e-111	0.459999	4.3768e-106
RPS27L	2.93737e-109	1.49758	1.70089e-104
RPL10	4.61971e-109	0.425849	2.67504e-104
MT-RNR1	1.29532e-108	-0.980414	7.50056e-104
RPL18A	2.17737e-108	0.474864	1.26081e-103
MT-ND2	1.33937e-107	-1.20609	7.75565e-103
RELB	3.00049e-107	1.06714	1.73743e-102
EIF1	4.26794e-107	0.6164	2.47135e-102
RPL9	4.47943e-107	0.570042	2.59381e-102
RPL18	1.19089e-106	0.402575	6.89583e-102
CLEC14A	2.39593e-106	-1.05444	1.38736e-101
RPL7A	5.4652e-106	0.471386	3.16462e-101
RPS2	5.54775e-105	0.457005	3.21242e-100
MT-ND5	7.95672e-105	-1.08274	4.60734e-100
NCL	3.2346e-104	-1.14423	1.873e-99
IER5	5.80699e-104	0.943434	3.36254e-99
ACTG1	6.18129e-104	0.6124	3.57927e-99
RPS3A	1.11953e-103	0.445654	6.48263e-99
RPS5	1.76088e-103	0.459682	1.01964e-98
CD69	5.17645e-102	0.682002	2.99742e-97
UQCR10	6.35837e-102	-0.879432	3.68181e-97
RPL14	9.39224e-101	0.446027	5.43858e-96
RPL8	1.21955e-100	0.385941	7.06181e-96
NFKBID	1.32967e-100	0.506188	7.69946e-96
RPS4X	1.68158e-100	0.408193	9.73718e-96
PRKDC	2.58216e-100	-0.975899	1.4952e-95
ACTB	3.37977e-98	0.57717	1.95706e-93
MBNL1	4.29104e-98	-0.890856	2.48473e-93
FAIM	1.12306e-97	-0.887582	6.50309e-93
RPL7	1.20484e-96	0.547298	6.9766e-92
RPS3	2.3924e-96	0.396483	1.38532e-91
MT-ND6	4.44478e-96	-0.934511	2.57375e-91
UBASH3B	6.56131e-96	-0.826676	3.79933e-91
MTATP6P1	1.06704e-95	-1.10342	6.1787e-91
DKC1	1.25764e-95	-0.890635	7.28236e-91
HLA-A	1.33385e-95	1.03542	7.72368e-91
RPS6	5.55501e-95	0.355724	3.21663e-90
ATP1B3	1.21033e-94	-0.818951	7.0084e-90
RPS27A	1.94033e-94	0.361434	1.12355e-89
SERBP1	4.44433e-94	-0.747193	2.57349e-89
RPL11	1.59726e-93	0.366299	9.24894e-89
FDXR	1.73643e-93	0.819985	1.00548e-88
RPL13	3.4761e-93	0.356025	2.01283e-88
LAPTM5	3.93645e-93	0.955403	2.2794e-88
IL4I1	5.97683e-93	0.439979	3.46089e-88
PPP2R5C	1.73022e-92	-0.852944	1.00188e-87
BUD31	2.14592e-92	0.709972	1.24259e-87
TNFRSF10D	4.00918e-92	0.498408	2.32152e-87
MT-RNR2	7.1803e-92	-0.67269	4.15775e-87
NDUFAB1	7.57806e-92	-0.82089	4.38808e-87
PPP1R14B	8.46097e-92	-0.830901	4.89932e-87
PNRC1	2.75391e-91	1.1576	1.59465e-86
RPL10A	5.88736e-91	0.381427	3.40908e-86
FAM211A-AS1	6.05187e-91	0.494871	3.50434e-86
SAP18	7.80388e-91	0.684056	4.51884e-86
ICAM1	7.00445e-90	0.697656	4.05592e-85
NFKBIA	7.85362e-90	1.6288	4.54764e-85
PDIA6	4.1108e-89	-0.761466	2.38036e-84
TNFRSF10B	8.13389e-89	0.593705	4.70993e-84
NDUFC1	4.58282e-88	-0.739659	2.65368e-83
B2M	5.94537e-88	0.611052	3.44267e-83
NR3C1	7.27573e-88	-0.855357	4.21301e-83
IARS	2.08849e-87	-0.788559	1.20934e-82
CCNA2	1.78322e-86	-0.866123	1.03257e-81
RPL3	3.50996e-86	0.364043	2.03244e-81
SNRPE	4.0524e-86	-0.664368	2.34654e-81
POU2F2	4.46711e-86	0.501706	2.58668e-81
DYNLL1	5.937e-86	0.894717	3.43782e-81
BAX	6.00177e-86	0.967662	3.47533e-81
MEF2C	9.99392e-86	-0.800159	5.78698e-81
IFITM2	3.23564e-85	-0.69361	1.8736e-80
MRP63	2.40578e-84	-0.754115	1.39306e-79
BCL3	2.62193e-84	0.385322	1.51823e-79
DNAJA1	3.76879e-84	0.807482	2.18232e-79
RPL29	7.98802e-84	0.380868	4.62546e-79
RPL15	1.38553e-83	0.338149	8.0229e-79
ARPC3	4.82062e-83	0.495483	2.79138e-78
RPS7	6.66326e-83	0.321316	3.85836e-78
METTL5	1.24852e-82	-0.685528	7.22955e-78
PTTG1	1.33244e-82	0.609886	7.7155e-78
NFKBIZ	4.46262e-82	0.542325	2.58408e-77
DBF4	1.51893e-81	-0.749606	8.79539e-77
PRDX4	2.44561e-81	-0.694142	1.41613e-76
RTN4	3.02921e-81	-0.715622	1.75406e-76
RPL24	6.0372e-81	0.347535	3.49584e-76
MT-ND4L	2.20375e-80	-0.742701	1.27608e-75
XRCC5	3.60111e-80	-0.699436	2.08522e-75
PARP1	4.26253e-80	-0.685118	2.46822e-75
RPL13A	3.62948e-79	0.367008	2.10165e-74
KTN1	4.31695e-79	-0.737131	2.49973e-74
LGALS1	1.63636e-78	1.31212	9.47534e-74
EDF1	3.60483e-78	0.578156	2.08737e-73
CCNL1	5.80802e-78	0.837466	3.36314e-73
PA2G4	8.45903e-78	-0.691233	4.8982e-73
NOL7	2.37688e-77	-0.675873	1.37634e-72
EIF4EBP1	2.6376e-77	-0.854514	1.5273e-72
PSAT1	4.38645e-77	-0.695579	2.53998e-72
PROM1	5.87731e-77	-0.62565	3.40326e-72
MT-ND4	1.10613e-76	-0.527239	6.40506e-72
RNASEH2B	2.63911e-76	-0.729196	1.52817e-71
HLA-C	1.04828e-75	0.753566	6.07004e-71
FABP5	1.07101e-75	-0.647283	6.20166e-71
MAD2L1	1.72316e-75	-0.679974	9.97796e-71
SNRPD1	1.81633e-75	-0.617213	1.05174e-70
GPX1	2.34334e-75	0.711467	1.35691e-70
CD47	3.57591e-75	-0.573179	2.07063e-70
SUPT16H	5.80067e-75	-0.668912	3.35888e-70
MDM2	6.13146e-75	1.03037	3.55042e-70
RPL12	8.54645e-75	0.363041	4.94882e-70
TNFSF4	1.55715e-74	0.742057	9.01665e-70
UBXN1	2.30817e-74	0.677398	1.33655e-69
RAB2A	1.5744e-73	-0.596931	9.11657e-69
GALNT1	1.90821e-73	-0.605822	1.10495e-68
PHPT1	2.40719e-73	0.817935	1.39388e-68
ATP5B	5.13071e-73	0.467677	2.97094e-68
FAM49B	8.13691e-73	-0.608593	4.71168e-68
GADD45B	1.67907e-72	0.834443	9.72267e-68
HSPE1	1.8819e-72	-0.758839	1.08971e-67
FTL	2.44195e-72	0.461991	1.41401e-67
SPN	2.45912e-72	-0.665981	1.42395e-67
URI1	3.24678e-72	-0.549743	1.88005e-67
PLK2	3.29371e-72	0.354881	1.90722e-67
CENPV	4.44011e-72	-0.670294	2.57105e-67
SLC38A1	5.56506e-72	-0.605921	3.22245e-67
RPS14	6.25162e-72	0.258376	3.62e-67
RHEB	7.5631e-72	-0.610531	4.37941e-67
MYCBP2	9.44178e-72	-0.651751	5.46726e-67
EEF1E1	1.83658e-71	-0.631228	1.06347e-66
SERPINE1	2.64157e-71	0.303067	1.5296e-66
NACA	6.9744e-71	0.347354	4.03853e-66
CCNG1	9.03682e-71	0.745409	5.23277e-66
PIM3	2.00089e-70	0.782461	1.15861e-65
PAX5	2.30568e-70	-0.739804	1.33511e-65
ANKRD11	2.61979e-70	-0.725986	1.51699e-65
LRRFIP1	2.85572e-70	-0.64701	1.6536e-65
OAZ1	3.08948e-70	0.376424	1.78896e-65
CCNB1	4.34559e-70	-0.843186	2.51632e-65
SSBP1	5.07013e-70	-0.56648	2.93586e-65
RNA18S5	6.96526e-70	0.648995	4.03323e-65
HNRNPAB	2.03343e-69	-0.663275	1.17746e-64
AEN	5.54444e-69	0.577166	3.21051e-64
SNRPF	6.08713e-69	-0.571558	3.52475e-64
MYL6	1.0347e-68	0.471185	5.99146e-64
UBC	2.50915e-68	0.811684	1.45292e-63
SIVA1	2.70737e-68	-0.624678	1.5677e-63
PTPRCAP	3.89542e-68	0.679863	2.25564e-63
TTC3	1.44922e-67	-0.563699	8.39172e-63
RPS18	6.41539e-67	0.292804	3.71483e-62
RNA28S5	8.02968e-67	0.799738	4.64958e-62
ZFAS1	9.23408e-67	0.603056	5.34699e-62
GAPDH	9.94567e-67	0.330869	5.75904e-62
C6orf48	1.04126e-66	0.607131	6.02943e-62
DDB2	1.64298e-66	0.731348	9.51369e-62
DUT	2.09021e-66	-0.657609	1.21033e-61
GCSH	2.15725e-66	-0.528151	1.24915e-61
SET	5.01438e-66	-0.497481	2.90357e-61
APOBEC3H	5.18053e-66	0.544885	2.99979e-61
SEC61B	3.64955e-65	-0.533793	2.11327e-60
SUMO1	5.05601e-65	-0.570711	2.92768e-60
EIF1AX	6.31506e-65	-0.552365	3.65674e-60
CTBP2	8.76178e-65	-0.537972	5.07351e-60
YEATS4	1.05546e-64	-0.527505	6.11162e-60
YBX1	1.06334e-64	0.374899	6.15725e-60
RPS19	1.098e-64	0.259577	6.35796e-60
SAT1	1.42091e-64	0.646117	8.22778e-60
DCTN3	2.81826e-64	0.558989	1.63191e-59
TNFSF9	4.37979e-64	0.359614	2.53612e-59
PBK	7.06333e-64	-0.596122	4.09002e-59
TBC1D14	9.58932e-64	-0.493181	5.5527e-59
APPL1	1.19655e-63	-0.530153	6.92861e-59
DEDD2	2.12882e-63	0.556218	1.23269e-58
ZNF706	4.21293e-63	-0.566522	2.4395e-58
DNAJB1	5.07511e-63	0.743097	2.93874e-58
EBF1	1.22835e-62	-0.653238	7.11278e-58
RPL37A	1.33571e-62	-0.28757	7.73442e-58
JUND	1.47857e-62	0.779038	8.56167e-58
ETFA	1.48171e-62	-0.539067	8.57982e-58
RPL23	1.75845e-62	-0.410175	1.01823e-57
MRPL3	2.04291e-62	-0.577314	1.18295e-57
EIF4H	2.20702e-62	0.563644	1.27797e-57
MAGOHB	4.10506e-62	-0.51932	2.37703e-57
GGH	4.11116e-62	-0.563092	2.38057e-57
MYC	5.27618e-62	-0.767452	3.05517e-57
C11orf83	6.29142e-62	-0.563464	3.64305e-57
LARP1	7.14693e-62	-0.576528	4.13843e-57
GTF2I	7.41357e-62	-0.578158	4.29283e-57
RPL32	9.77645e-62	0.260386	5.66105e-57
RABL6	1.24486e-61	-0.563406	7.20835e-57
C1QBP	1.27122e-61	-0.506536	7.36098e-57
PDGFA	1.43871e-61	0.335729	8.33087e-57
ZNF267	2.19412e-61	0.650116	1.27051e-56
JMJD1C	2.27077e-61	-0.593993	1.31489e-56
LARS	3.58443e-61	-0.577019	2.07557e-56
EPRS	5.3733e-61	-0.599441	3.11141e-56
HSPD1	5.63551e-61	-0.587348	3.26324e-56
HSP90B1	8.41945e-61	-0.67051	4.87528e-56
CNPY3	1.2436e-60	-0.51292	7.20104e-56
ANAPC5	2.20598e-60	-0.529958	1.27737e-55
RPS21	2.57825e-60	-0.312125	1.49294e-55
PTPN6	3.62145e-60	-0.583259	2.097e-55
EMB	3.83848e-60	-0.566344	2.22267e-55
RAB10	7.02777e-60	-0.493135	4.06943e-55
SEC63	8.05305e-60	-0.502192	4.66312e-55
CD320	1.32055e-59	-0.56362	7.64666e-55
DEK	1.33809e-59	-0.510658	7.74822e-55
GAS5	1.45062e-59	0.503848	8.3998e-55
ORAI2	1.53778e-59	-0.511634	8.9045e-55
APEX1	1.56787e-59	-0.594356	9.07878e-55
VKORC1L1	2.06152e-59	-0.464981	1.19372e-54
TMEM97	2.11478e-59	-0.522912	1.22456e-54
CKS1B	2.34329e-59	0.473683	1.35688e-54
MCM3	7.17274e-59	-0.553093	4.15338e-54
LRMP	1.21126e-58	-0.612991	7.0138e-54
SNHG8	1.31543e-58	0.522315	7.61702e-54
SELT	1.52949e-58	-0.534476	8.85652e-54
UBE2N	8.14275e-58	-0.512883	4.71506e-53
SYT1	9.58329e-58	-0.557806	5.5492e-53
IER3IP1:ENSG00000134049	9.66565e-58	-0.432427	5.59689e-53
UBE2K	1.50938e-57	-0.460258	8.74006e-53
UQCRB	2.01402e-57	0.339441	1.16622e-52
ANP32B	2.68672e-57	-0.450397	1.55575e-52
SMARCC1	2.91274e-57	-0.561073	1.68662e-52
PPM1G	3.68414e-57	-0.522325	2.1333e-52
CLPTM1L	4.13901e-57	-0.505502	2.39669e-52
TXN	4.19456e-57	-0.508144	2.42886e-52
RSRC2	4.64041e-57	0.597695	2.68703e-52
TAOK3	7.12596e-57	-0.511106	4.12629e-52
KLF10	7.17702e-57	0.457324	4.15586e-52
LINC01021	1.10282e-56	0.297941	6.38587e-52
NOL11	1.13612e-56	-0.491136	6.57873e-52
LBR	1.35512e-56	-0.549229	7.84681e-52
PPHLN1	2.04938e-56	-0.460815	1.18669e-51
SQLE	3.03964e-56	-0.583187	1.7601e-51
CYFIP1	6.32629e-56	-0.531728	3.66324e-51
PTGES3	7.99734e-56	-0.503822	4.63086e-51
EIF5B	8.23429e-56	-0.564208	4.76806e-51
LYAR	9.75741e-56	-0.510857	5.65003e-51
SDCBP	1.01247e-55	0.690768	5.86272e-51
EEF1A1	1.08397e-55	0.4282	6.2767e-51
GNB2L1	1.10565e-55	0.258228	6.40224e-51
HEXIM1	1.84932e-55	0.540052	1.07085e-50
BRI3BP	2.17992e-55	-0.426599	1.26228e-50
ENY2	2.26804e-55	0.447905	1.31331e-50
CLEC11A	4.1797e-55	-0.464727	2.42026e-50
UGT3A2	4.31296e-55	-0.517885	2.49742e-50
SLC7A5	6.78904e-55	-0.486718	3.93119e-50
STT3B	7.68016e-55	-0.474209	4.44719e-50
EIF4E	7.99661e-55	-0.468096	4.63044e-50
MYB	1.77074e-54	-0.582097	1.02535e-49
RHOBTB3	1.91212e-54	-0.612421	1.10721e-49
PSMG1	2.06229e-54	-0.52115	1.19417e-49
LEF1	2.20333e-54	-0.525286	1.27584e-49
TTF2	2.29087e-54	-0.455861	1.32653e-49
PTP4A2	2.45056e-54	-0.531527	1.419e-49
SEPHS1	2.71566e-54	-0.471859	1.5725e-49
NARS	3.04219e-54	-0.511747	1.76158e-49
EEF1B2	4.66613e-54	0.311255	2.70192e-49
ARF1	4.66926e-54	0.513269	2.70374e-49
LIMD2	6.29242e-54	0.639315	3.64363e-49
NUP37	1.08479e-53	-0.392068	6.28148e-49
TRAM1	1.47194e-53	-0.505894	8.52325e-49
CENPA	1.87587e-53	-0.582787	1.08622e-48
RPS26	2.34635e-53	-0.345152	1.35866e-48
GRK6	2.40952e-53	-0.480621	1.39523e-48
PPM1D	4.38882e-53	0.523041	2.54134e-48
DNAJC19	4.57161e-53	-0.445301	2.64719e-48
SAP30	5.75882e-53	-0.49275	3.33464e-48
SNHG7	7.17492e-53	0.58734	4.15464e-48
DDX18	8.00604e-53	-0.516174	4.6359e-48
COX4I1	1.76467e-52	0.341784	1.02183e-47
PDCD6	2.42123e-52	-0.465257	1.40201e-47
NME4	2.49501e-52	-0.527619	1.44473e-47
INTS10	2.63184e-52	-0.435657	1.52397e-47
MTND2P28	3.1647e-52	-0.486073	1.83252e-47
PAICS	3.40504e-52	-0.487267	1.97169e-47
IMPDH1	3.51599e-52	-0.480611	2.03594e-47
LMO4	3.57777e-52	-0.598913	2.07171e-47
SOCS1	4.60428e-52	0.333352	2.66611e-47
ARPC1A	4.81912e-52	-0.477604	2.79051e-47
RPL37	5.33755e-52	-0.267133	3.09071e-47
EWSR1	6.20057e-52	0.512766	3.59044e-47
AGPAT5	6.89817e-52	-0.400821	3.99438e-47
ODC1	8.73372e-52	-0.573665	5.05726e-47
RRP1B	8.75843e-52	-0.485281	5.07157e-47
SUSD3	8.98755e-52	-0.433833	5.20424e-47
TAF1D	9.44847e-52	0.58981	5.47114e-47
SMC3	1.09314e-51	-0.511983	6.32984e-47
H2AFX	1.90904e-51	-0.668777	1.10543e-46
METAP2	2.12125e-51	-0.489482	1.22831e-46
ROCK1	2.53006e-51	-0.482409	1.46503e-46
GSTP1	2.57089e-51	0.368618	1.48868e-46
NDUFAF3	2.64015e-51	0.498062	1.52878e-46
UTP18	3.32393e-51	-0.440587	1.92472e-46
AKAP1	3.50319e-51	-0.383764	2.02852e-46
NT5DC2	4.35036e-51	-0.396251	2.51907e-46
HSPA4	5.25272e-51	-0.481363	3.04159e-46
PDIA3	6.03495e-51	-0.517914	3.49454e-46
EVA1B	6.05275e-51	-0.53841	3.50485e-46
DARS	7.89256e-51	-0.479425	4.57019e-46
STK17A	9.16583e-51	0.483838	5.30747e-46
AC002454,1	1.33787e-50	-0.469649	7.74693e-46
CENPF	1.47154e-50	-0.712861	8.52092e-46
PDE7A	1.5589e-50	-0.419014	9.02679e-46
MSI2	2.10153e-50	-0.482486	1.21689e-45
RPL23A	2.70168e-50	0.255628	1.56441e-45
MT1G	4.07949e-50	-0.607637	2.36223e-45
KIF14	4.36185e-50	-0.48732	2.52573e-45
TMBIM6	4.3865e-50	0.459778	2.54001e-45
PSMD4	5.28617e-50	0.497674	3.06096e-45
HMBS	8.45638e-50	-0.378556	4.89666e-45
XRN2	9.13169e-50	-0.47423	5.28771e-45
PDS5A	1.04554e-49	-0.440688	6.0542e-45
FTH1	1.1048e-49	0.398856	6.39736e-45
BCL11A	1.52041e-49	-0.492598	8.80391e-45
U2AF1	1.79122e-49	-0.408182	1.03721e-44
EIF5	2.10717e-49	0.639302	1.22016e-44
C20orf27	2.42929e-49	-0.459057	1.40668e-44
RPL21	2.77527e-49	0.267627	1.60702e-44
LYPLA1	3.11922e-49	-0.473423	1.80619e-44
PET100	5.52819e-49	-0.399666	3.2011e-44
MRTO4	6.66831e-49	-0.51164	3.86128e-44
TXNIP	9.21117e-49	0.703318	5.33373e-44
C19orf48	1.11811e-48	0.639342	6.47441e-44
PSMG4	1.21491e-48	-0.376411	7.03496e-44
MT1X	1.24351e-48	-0.669978	7.20055e-44
CDK6	1.51113e-48	-0.549112	8.75019e-44
SRM	1.55192e-48	-0.561939	8.98637e-44
VPREB1	1.66324e-48	-0.552476	9.631e-44
EIF4G1	2.84808e-48	-0.45301	1.64918e-43
PRC1	2.86755e-48	-0.554256	1.66046e-43
MRPS34	3.27839e-48	-0.451192	1.89835e-43
TUBB2A	3.52167e-48	0.456915	2.03922e-43
SYNCRIP	4.12239e-48	-0.503021	2.38707e-43
MRPL18	5.4153e-48	-0.4447	3.13573e-43
BAZ1A	5.59182e-48	-0.489016	3.23794e-43
CNOT7	7.17544e-48	-0.456593	4.15494e-43
DCUN1D5	8.59585e-48	-0.402611	4.97743e-43
ENDOG	9.10461e-48	-0.427022	5.27202e-43
FLT3	9.61464e-48	-0.509005	5.56736e-43
ATP5J	1.0411e-47	-0.379483	6.02851e-43
TFDP1	1.17247e-47	-0.454036	6.78918e-43
PPM1K	1.75037e-47	-0.511154	1.01355e-42
CCND3	1.95007e-47	-0.554792	1.12919e-42
PTBP1	1.96408e-47	0.523049	1.1373e-42
EIF3A	2.43092e-47	-0.510127	1.40762e-42
PYCR1	2.61134e-47	-0.469692	1.5121e-42
CKLF	3.00587e-47	-0.436523	1.74055e-42
RFC4	3.19776e-47	-0.331566	1.85166e-42
ZNRF1	3.5215e-47	-0.406566	2.03913e-42
EIF4A2	4.73933e-47	0.544415	2.74431e-42
ATG3	5.80725e-47	-0.390525	3.36269e-42
OSBPL8	6.44783e-47	-0.417335	3.73362e-42
ADRM1	6.7958e-47	0.542306	3.93511e-42
KIF2A	6.80112e-47	-0.43119	3.93819e-42
IMMP1L	7.97941e-47	-0.357958	4.62048e-42
FAM136A	8.6453e-47	-0.433826	5.00606e-42
POLR2C	1.40052e-46	0.478434	8.10973e-42
USP14	1.63192e-46	-0.430548	9.44966e-42
CHD4	1.74258e-46	-0.476204	1.00904e-41
C1orf63	1.97393e-46	0.604754	1.14301e-41
AARS	2.09364e-46	-0.408596	1.21232e-41
TSFM	2.81139e-46	-0.387689	1.62794e-41
PCID2	2.91022e-46	-0.385495	1.68516e-41
ATP5G3	3.90339e-46	0.360404	2.26026e-41
FAM216A	4.37322e-46	-0.376704	2.53231e-41
CLK1	5.1126e-46	0.521635	2.96045e-41
GLRX5	5.32562e-46	-0.475208	3.0838e-41
BRD7	6.84361e-46	-0.44185	3.96279e-41
EDA2R	7.93596e-46	0.274135	4.59532e-41
PRR11	8.00546e-46	-0.438364	4.63556e-41
BUB1B	8.62237e-46	-0.430257	4.99279e-41
HSPA1B	8.90297e-46	1.03231	5.15526e-41
UHRF1	1.14307e-45	-0.483889	6.61893e-41
MRPL47	1.17638e-45	-0.442973	6.81181e-41
JUNB	1.5803e-45	0.56328	9.15073e-41
TRIM22	1.80908e-45	0.446117	1.04755e-40
THRAP3	1.82853e-45	-0.452863	1.05881e-40
SMARCA4	1.86871e-45	-0.439157	1.08208e-40
SLU7	1.95019e-45	0.474096	1.12926e-40
ARPC4	2.06884e-45	0.485695	1.19796e-40
EXOSC3	2.23183e-45	-0.379057	1.29234e-40
GART	2.47923e-45	-0.364502	1.4356e-40
LYN	2.66343e-45	-0.410399	1.54226e-40
CCAR1	2.92333e-45	-0.473807	1.69276e-40
FAM69B	2.98565e-45	-0.458725	1.72884e-40
MRFAP1	3.52646e-45	0.515252	2.042e-40
RP11-632C17--A,1	3.53186e-45	0.355813	2.04512e-40
MBD2	5.14677e-45	-0.433008	2.98024e-40
GRASP	5.2095e-45	0.272747	3.01656e-40
CFL1	7.51068e-45	0.294839	4.34906e-40
CYLD	7.78829e-45	0.425027	4.50981e-40
KIF23	1.03303e-44	-0.485223	5.98175e-40
NAE1	1.11905e-44	-0.455495	6.47986e-40
SSBP4	1.30089e-44	-0.358892	7.53281e-40
SLC1A5	1.32621e-44	-0.460821	7.67943e-40
MAP3K8	1.4308e-44	0.340294	8.28506e-40
ZNF92	1.81017e-44	0.610309	1.04818e-39
PRRC2C	1.8956e-44	-0.489645	1.09765e-39
ZMYND8	2.04457e-44	-0.357052	1.18391e-39
RPS29	2.04789e-44	-0.278288	1.18583e-39
HSPB1	2.32355e-44	0.547125	1.34545e-39
UCHL3	2.54282e-44	-0.346521	1.47242e-39
ANKLE1	2.66607e-44	-0.329267	1.54379e-39
DEAF1	2.72888e-44	-0.383409	1.58016e-39
RPN2	3.30543e-44	-0.435699	1.91401e-39
NUDT22	3.56506e-44	-0.430876	2.06435e-39
SDF2L1	3.75865e-44	-0.484762	2.17644e-39
IARS2	3.75899e-44	-0.355065	2.17664e-39
DERA	3.94189e-44	-0.351403	2.28255e-39
RUNX1	3.95772e-44	-0.469469	2.29172e-39
DECR1	4.63496e-44	0.503467	2.68387e-39
EXOSC7	4.77862e-44	-0.388749	2.76706e-39
NDUFA1	5.30468e-44	-0.416473	3.07167e-39
DLGAP5	6.05554e-44	-0.542641	3.50646e-39
GLG1	6.11788e-44	-0.431895	3.54256e-39
CSE1L	6.36323e-44	-0.3945	3.68463e-39
KIF5B	7.1573e-44	-0.427999	4.14444e-39
ZFP36	8.60845e-44	0.444737	4.98472e-39
SEPT11	9.57848e-44	-0.435703	5.54642e-39
LMO2	9.77435e-44	-0.476564	5.65984e-39
PSMD8	9.80011e-44	0.421703	5.67475e-39
NCAPH	1.01363e-43	-0.386226	5.86945e-39
MAP7D3	1.14168e-43	-0.326693	6.61088e-39
XPC	1.22441e-43	0.505181	7.08997e-39
STX5	1.25186e-43	0.501021	7.24889e-39
ERG	1.34251e-43	-0.388959	7.77381e-39
SF1	1.39716e-43	0.438981	8.09024e-39
NUDT3	1.51756e-43	-0.43325	8.78743e-39
COX14	1.84187e-43	-0.410422	1.06654e-38
SLC4A7	2.42084e-43	-0.363433	1.40179e-38
C12orf65	2.56485e-43	-0.395224	1.48518e-38
LSM7	2.85238e-43	-0.402004	1.65167e-38
NOP58	3.05207e-43	-0.480619	1.7673e-38
FADS1	3.0897e-43	-0.448384	1.78909e-38
HNRNPH1	3.56493e-43	0.550674	2.06427e-38
PSMD14	3.62884e-43	-0.411009	2.10128e-38
EIF3J	4.40566e-43	-0.445005	2.5511e-38
RB1CC1	6.21639e-43	-0.420903	3.5996e-38
UBA2	6.87025e-43	-0.441713	3.97822e-38
CGGBP1	8.84787e-43	0.498986	5.12336e-38
NRIP1	1.03798e-42	-0.44234	6.01045e-38
DAD1	1.14331e-42	0.343993	6.62036e-38
TM7SF3	1.40617e-42	-0.309591	8.14243e-38
RPL22L1	1.41046e-42	-0.486664	8.16729e-38
MRPL49	1.52135e-42	0.521158	8.80937e-38
ADSL	1.78782e-42	-0.423968	1.03523e-37
MIS18A	2.35635e-42	-0.369383	1.36444e-37
ARID1B	2.36475e-42	-0.350255	1.36931e-37
PPIB	2.3711e-42	-0.449787	1.37298e-37
SHFM1	2.65601e-42	-0.354166	1.53796e-37
PRKRA	3.03748e-42	-0.382394	1.75885e-37
TMX1	3.06426e-42	-0.338003	1.77436e-37
MRPS12	3.3292e-42	-0.444596	1.92777e-37
MCM6	3.78526e-42	-0.35963	2.19185e-37
SAPCD2	4.09324e-42	-0.373415	2.37019e-37
NDUFA8	4.36672e-42	-0.420451	2.52855e-37
ISOC2	4.51716e-42	-0.462038	2.61566e-37
AFG3L2	5.54616e-42	-0.368388	3.2115e-37
RPL7L1	6.30381e-42	-0.429687	3.65022e-37
PFDN5	7.71101e-42	0.356056	4.46506e-37
HNRNPL	8.91893e-42	0.534392	5.16451e-37
XRCC6	9.28104e-42	-0.40276	5.37419e-37
KCTD20	9.39494e-42	-0.352356	5.44014e-37
PTMA	9.73909e-42	-0.26283	5.63942e-37
CTC-340A15,2	9.87009e-42	-0.445543	5.71527e-37
XBP1	1.13463e-41	-0.429076	6.57008e-37
BTBD6	1.32202e-41	-0.419596	7.65516e-37
SNRNP25	1.55562e-41	-0.418564	9.00781e-37
HENMT1	1.56418e-41	-0.333945	9.0574e-37
TARS	1.81182e-41	-0.424993	1.04913e-36
CTGF	1.86103e-41	-0.705936	1.07763e-36
GTSE1	2.30082e-41	-0.509678	1.33229e-36
FAM120A	2.3192e-41	-0.367052	1.34293e-36
SPCS3	2.49466e-41	-0.402655	1.44453e-36
RBBP8	2.92542e-41	-0.324184	1.69396e-36
IER3	3.11162e-41	0.635273	1.80179e-36
CHCHD2	3.18761e-41	0.320388	1.84579e-36
LIMS1	3.20706e-41	-0.392357	1.85705e-36
SPTBN1	3.29765e-41	-0.399648	1.9095e-36
NAA38	3.57116e-41	-0.399143	2.06788e-36
ZBED3	3.60766e-41	-0.356106	2.08902e-36
USP13	3.61523e-41	-0.319675	2.0934e-36
EEF2	3.75542e-41	0.328074	2.17458e-36
NTHL1	3.83932e-41	-0.400809	2.22316e-36
SBNO1	4.09789e-41	-0.376177	2.37288e-36
HMGB1	4.66739e-41	-0.355985	2.70265e-36
TAF11	5.43977e-41	-0.332525	3.1499e-36
TBC1D7	7.48547e-41	-0.331174	4.33446e-36
FBRS	9.43773e-41	0.460472	5.46492e-36
LRRC58	9.82793e-41	-0.338446	5.69086e-36
PMAIP1	9.86503e-41	0.567565	5.71235e-36
CCNF	1.12059e-40	-0.387292	6.48875e-36
GCC2	1.14832e-40	0.614412	6.64933e-36
UBL4A	1.32747e-40	-0.312837	7.68673e-36
HNRNPM	1.34991e-40	-0.415789	7.81664e-36
KIAA0020	1.47471e-40	-0.392096	8.53928e-36
EBAG9	1.68257e-40	-0.383958	9.74294e-36
CUL1	2.00392e-40	-0.355116	1.16037e-35
TWIST1	2.55559e-40	-0.504031	1.47981e-35
CAMTA1	2.99412e-40	-0.370827	1.73374e-35
BRD2	3.58775e-40	0.553936	2.07749e-35
PAK2	3.9366e-40	-0.410971	2.27949e-35
STRA13	4.21941e-40	-0.403254	2.44325e-35
SLC7A1	6.19542e-40	-0.310114	3.58746e-35
THOC2	9.36574e-40	-0.432261	5.42323e-35
MT-ATP8	1.14708e-39	-0.302668	6.64217e-35
ADAM10	1.3466e-39	-0.394572	7.79748e-35
UQCR11:ENSG00000127540	1.45069e-39	-0.395149	8.40024e-35
BPTF	1.6086e-39	-0.439137	9.3146e-35
TMEM70	2.32862e-39	-0.36929	1.34838e-34
CCNY	2.35857e-39	-0.293425	1.36573e-34
GTF3A	2.69133e-39	-0.41722	1.55841e-34
EEF1D	3.00745e-39	0.29926	1.74146e-34
KIF11	3.24643e-39	-0.442967	1.87984e-34
ATIC	3.29917e-39	-0.394203	1.91039e-34
NASP	3.56218e-39	-0.411939	2.06268e-34
MDFI	3.89977e-39	-0.349913	2.25816e-34
KRAS	3.94963e-39	-0.407196	2.28703e-34
ENSA	4.20245e-39	0.459876	2.43343e-34
ARPP21	4.50583e-39	-0.466592	2.6091e-34
ATRNL1	4.80063e-39	-0.301203	2.77981e-34
ADSS	8.07074e-39	-0.326907	4.67336e-34
EIF3H	9.41925e-39	0.327434	5.45422e-34
FRMD4B	9.81294e-39	-0.371732	5.68219e-34
HPS4	9.90454e-39	-0.379099	5.73523e-34
PSMD1	1.03572e-38	-0.404446	5.99732e-34
EIF2S2	1.21059e-38	-0.405078	7.00994e-34
SLTM	1.27837e-38	-0.414372	7.40239e-34
DHX36	1.58541e-38	-0.401568	9.18031e-34
AKAP9	1.59858e-38	-0.428155	9.25659e-34
FAM195A	1.78756e-38	-0.379217	1.03509e-33
CYC1	2.01615e-38	0.405931	1.16745e-33
PTK2B	2.08468e-38	-0.386741	1.20713e-33
MXD3	2.51447e-38	-0.362421	1.456e-33
KIAA0930	2.71471e-38	-0.299964	1.57195e-33
PDCD5	3.21856e-38	-0.395752	1.86371e-33
GLRX3	3.22554e-38	-0.398848	1.86775e-33
PHACTR4	3.42884e-38	-0.314403	1.98547e-33
XPOT	3.43283e-38	-0.319225	1.98778e-33
PRSS12	3.77754e-38	-0.42108	2.18738e-33
UBE2A	3.91607e-38	0.424748	2.2676e-33
PRKAB1	4.20067e-38	0.342244	2.4324e-33
NIPA2	4.30694e-38	-0.393864	2.49393e-33
PPP2R5E	4.78762e-38	-0.313656	2.77227e-33
C15orf61	4.92862e-38	-0.285246	2.85391e-33
EXOSC8	5.79568e-38	-0.364333	3.35599e-33
KRIT1	5.88755e-38	-0.339235	3.40919e-33
EZH2	6.22762e-38	-0.352271	3.6061e-33
BRCA1	6.47545e-38	-0.328117	3.74961e-33
PARL	6.61549e-38	-0.352641	3.8307e-33
NOSIP	7.99676e-38	0.446515	4.63053e-33
KPNA3	1.0235e-37	-0.314094	5.92655e-33
SRSF11	1.08466e-37	-0.433581	6.28071e-33
RTF1	1.3043e-37	-0.390725	7.55254e-33
TBL1XR1	1.51566e-37	-0.37741	8.77645e-33
RAN	1.52891e-37	-0.306268	8.85318e-33
BCL7A	1.85838e-37	-0.38644	1.0761e-32
MORF4L1	1.95234e-37	-0.388528	1.1305e-32
DOK3	1.96007e-37	-0.368778	1.13498e-32
CNIH4	2.2718e-37	-0.33737	1.31549e-32
IRF1	2.67415e-37	0.531139	1.54847e-32
CALU	2.71398e-37	-0.345665	1.57153e-32
HNRNPA1	2.74787e-37	0.280732	1.59115e-32
ERGIC1	3.59342e-37	-0.441506	2.08077e-32
[truncated: 705 more rows]

## Sheet: cell state 10
Gene	P-value	Average LogFC	Adjusted P-value
[truncated: 319 more rows]

[truncated: 5 more sheets: cell state 11, Cell fate III top markers, PDX.MLL7_24h_4h_AZD1775, PDX.MLL7_day6AZD1775, RS4;11invivo_day6]
