# Supplementary material for: Sequential drug treatment targeting cell cycle and cell fate regulatory programs blocks non-genetic cancer evolution in acute lymphoblastic leukemia
Source: Genome Biol. 2024 May 31;25:143. doi: 10.1186/s13059-024-03260-4 (PMC11143599; doi:10.1186/s13059-024-03260-4)
Supplement: Supplementary file 4 — Additional file 4. Table S4 scATAC summary of significantly different motif access across clusters. RS4;11 24 h AZD1775 and DMSO chromVar analysis results. Significantly differentially active motifs used for clustering. Based on statistical comparison of AZD1775 and DMSO chromatin states (data sheets chromatin state 1-6), and DMSO chromatin state 1-5, p-value from Wilcoxon Rank Sum test is shown. [file 13059_2024_3260_MOESM4_ESM.xlsx]

## Sheet: AZD1775_motifEnr_chromatinState
Table S4. ChromVar analysis summary	Summary of significantly differentially active motifs based on statistical comparison of AZD1775 chromatin states, p-value from Wilcoxon Rank Sum test is shown.
TF	TF class	Motif	Log2_FoldChange	Pvalue	Adj.Pvalue	AZD1775 chromatin state
p73 / p53	p53	p73.p53..Trachea.p73.ChIP.Seq.PRJNA310161	3.10608	5.0283e-159	1.82527e-156	c1
Sox2	HMG	Sox2.HMG..mES.Sox2.ChIP.Seq.GSE11431	2.05269	1.20221e-150	4.36401e-148	c5
E2A (TCF3)	bHLH	E2A.bHLH..proBcell.E2A.ChIP.Seq.GSE21978	1.61774	3.87621e-142	1.40706e-139	c5
Atoh1	bHLH	Atoh1.bHLH..Cerebellum.Atoh1.ChIP.Seq.GSE22111	2.14215	4.56617e-142	1.65752e-139	c5
NeuroD1	bHLH	NeuroD1.bHLH..Islet.NeuroD1.ChIP.Seq.GSE30298	2.59326	5.23232e-139	1.89933e-136	c5
Atf4	bZIP	Atf4.bZIP..MEF.Atf4.ChIP.Seq.GSE35681	2.15775	2.87235e-134	1.04266e-131	c5
MyoD	bHLH	MyoD.bHLH..Myotube.MyoD.ChIP.Seq.GSE21614	2.23832	1.35862e-132	4.9318e-130	c5
ZBTB18	Zf	ZBTB18.Zf..HEK293.ZBTB18.GFP.ChIP.Seq.GSE58341	2.83967	2.29055e-132	8.31471e-130	c5
CEBP	bZIP	CEBP.bZIP..ThioMac.CEBPb.ChIP.Seq.GSE21512	1.59466	4.75593e-131	1.7264e-128	c5
Fox Ebox	Forkhead bHLH	Fox.Ebox.Forkhead.bHLH..Panc1.Foxa2.ChIP.Seq.GSE47459	1.8987	1.05076e-130	3.81425e-128	c5
Tbet	Tbox	Tbet.T.box..CD8.Tbet.ChIP.Seq.GSE33802	1.58391	4.15105e-130	1.50683e-127	c5
RUNX	Runt	RUNX.Runt..HPC7.Runx1.ChIP.Seq.GSE22178	2.55154	7.43729e-129	2.69973e-126	c5
Rfx6	HTH	Rfx6.HTH..Min6b1.Rfx6.HA.ChIP.Seq.GSE62844	1.55578	8.52418e-129	3.09428e-126	c5
Ap4	bHLH	Ap4.bHLH..AML.Tfap4.ChIP.Seq.GSE45738	1.75431	1.23073e-128	4.46756e-126	c5
Zic	Zf	Zic.Zf..Cerebellum.ZIC1.2.ChIP.Seq.GSE60731	1.77232	7.0809e-128	2.57037e-125	c5
ZNF415	Zf	ZNF415.Zf..HEK293.ZNF415.GFP.ChIP.Seq.GSE58341	2.09376	2.18379e-127	7.92717e-125	c5
PRDM9	Zf	PRDM9.Zf..Testis.DMC1.ChIP.Seq.GSE35498	2.22991	8.44006e-127	3.06374e-124	c5
Myf5	bHLH	Myf5.bHLH..GM.Myf5.ChIP.Seq.GSE24852	2.26977	4.68476e-124	1.70057e-121	c5
Srf	MADS	CArG.MADS..PUER.Srf.ChIP.Seq.Sullivan-et-al.	1.93251	3.50301e-123	1.27159e-120	c5
Gfi1b	Zf	Gfi1b.Zf..HPC7.Gfi1b.ChIP.Seq.GSE22178	2.04277	6.97046e-123	2.53028e-120	c5
SF1	NR	SF1.NR..H295R.Nr5a1.ChIP.Seq.GSE44220	2.62618	5.22527e-122	1.89677e-119	c5
Oct	POU	Oct2.POU.Homeobox..Bcell.Oct2.ChIP.Seq.GSE21512	1.61327	1.6335e-119	5.92961e-117	c5
Gata6	Zf	Gata6.Zf..HUG1N.GATA6.ChIP.Seq.GSE51936	1.51621	2.50764e-119	9.10273e-117	c5
MafF	bZIP	MafF.bZIP..HepG2.MafF.ChIP.Seq.GSE31477	1.97554	4.01694e-118	1.45815e-115	c5
PPARE	NR	PPARE.NR..DR1.3T3L1.Pparg.ChIP.Seq.GSE13511	1.75528	1.57909e-117	5.7321e-115	c5
KLF10	Zf	KLF10.Zf..HEK293.KLF10.GFP.ChIP.Seq.GSE58341	1.50339	2.71977e-116	9.87276e-114	c5
HNF4a	NR	HNF4a.NR..DR1.HepG2.HNF4a.ChIP.Seq.GSE25021	2.47141	5.27797e-116	1.9159e-113	c5
Tlx	NR	Tlx..NR..NPC.H3K4me1.ChIP.Seq.GSE16256	2.80413	1.09311e-115	3.96798e-113	c5
STAT6	Stat	STAT6.Stat..CD4.Stat6.ChIP.Seq.GSE22104	1.5554	1.75647e-115	6.376e-113	c5
TEAD4	TEA	TEAD4.TEA..Tropoblast.Tead4.ChIP.Seq.GSE37350	1.69748	1.9879e-115	7.21608e-113	c5
IRF4	IRF	IRF4.IRF..GM12878.IRF4.ChIP.Seq.GSE32465	1.74487	2.34036e-115	8.49552e-113	c5
Slug	Zf	Slug.Zf..Mesoderm.Snai2.ChIP.Seq.GSE61475	2.41381	1.18217e-112	4.29126e-110	c5
Unknown	NA	Unknown.ESC.element....mES.Nanog.ChIP.Seq.GSE11724	2.36436	9.73926e-112	3.53535e-109	c5
Pitx1	Ebox	Pitx1.Ebox.Homeobox.bHLH..Hindlimb.Pitx1.ChIP.Seq.GSE41591	1.80636	9.92887e-111	3.60418e-108	c5
DMRT1	DM	DMRT1.DM..Testis.DMRT1.ChIP.Seq.GSE64892	1.53658	1.10074e-110	3.99568e-108	c5
Pax8	Paired homeobox	Pax8.Paired.Homeobox..Thyroid.Pax8.ChIP.Seq.GSE26938	2.84643	1.68568e-109	6.11902e-107	c5
Etv2	ETS	Etv2.ETS..ES.ER71.ChIP.Seq.GSE59402	1.54542	2.4846e-106	9.0191e-104	c5
Esrrb	NR	Esrrb.NR..mES.Esrrb.ChIP.Seq.GSE11431	2.16109	4.78317e-106	1.73629e-103	c5
Chop	bZIP	Chop.bZIP..MEF.Chop.ChIP.Seq.GSE35681	2.1718	9.95968e-106	3.61536e-103	c5
Max	bHLH	Max.bHLH..K562.Max.ChIP.Seq.GSE31477	2.15169	2.98251e-105	1.08265e-102	c5
Brn1	POU homeobox	Brn1.POU.Homeobox..NPC.Brn1.ChIP.Seq.GSE35496	1.55462	1.31212e-104	4.763e-102	c5
RBPJ	Ebox	RBPJ.Ebox...bHLH..Panc1.Rbpj1.ChIP.Seq.GSE47459	2.07244	2.23366e-104	8.10819e-102	c5
GRHL2	CP2	GRHL2.CP2..HBE.GRHL2.ChIP.Seq.GSE46194	2.14694	7.5241e-104	2.73125e-101	c5
Twist	bHLH	Twist.bHLH..HMLE.TWIST1.ChIP.Seq.Chang-et-al	3.38309	1.91646e-103	6.95677e-101	c5
NPAS2	bHLH	NPAS2.bHLH..Liver.NPAS2.ChIP.Seq.GSE39860	1.5933	3.07555e-103	1.11642e-100	c5
FXR	NR	FXR.NR..IR1.Liver.FXR.ChIP.Seq.Chong-et-al.	2.50374	6.40409e-103	2.32468e-100	c5
Six1	Homeobox	Six1.Homeobox..Myoblast.Six1.ChIP.Chip.GSE20150	1.75116	7.79246e-103	2.82866e-100	c5
RARg	NR	RARg.NR..ES.RARg.ChIP.Seq.GSE30538	1.93678	4.07643e-102	1.47974e-99	c5
NF1	CTF	NF1.CTF..LNCAP.NF1.ChIP.Seq.Unpublished	2.60254	4.3851e-102	1.59179e-99	c5
GLI3	Zf	GLI3.Zf..Limb.GLI3.ChIP.Chip.GSE11077	2.60247	9.20585e-102	3.34172e-99	c5
VDR	NR	VDR.NR..DR3.GM10855.VDR.vitD.ChIP.Seq.GSE22484	2.22855	3.5632e-100	1.29344e-97	c5
cMYC	bHLH	c.Myc.bHLH..mES.cMyc.ChIP.Seq.GSE11431	2.66907	1.38718e-99	5.03546e-97	c5
Brachyury	Tbox	Brachyury.T.box..Mesoendoderm.Brachyury.ChIP.exo.GSE54963	1.86747	1.15628e-98	4.19731e-96	c5
IRF4	bZIP	bZIP.IRF.bZIP.IRF..Th17.BatF.ChIP.Seq.GSE39756	1.65617	1.2806e-98	4.64857e-96	c5
Hand2	bHLH	Hand2.bHLH..Mesoderm.Hand2.ChIP.Seq.GSE61475	2.46483	1.73307e-98	6.29104e-96	c5
GRE	NR	GRE.NR..IR3.RAW264.7.GRE.ChIP.Seq.Unpublished	2.33764	2.57153e-98	9.33467e-96	c5
ARE	NR	ARE.NR..LNCAP.AR.ChIP.Seq.GSE27824	2.73795	7.0417e-96	2.55614e-93	c5
THRa	NR	THRa.NR..C17.2.THRa.ChIP.Seq.GSE38347	2.07967	9.24297e-95	3.3552e-92	c5
ERE	NR	ERE.NR..IR3.MCF7.ERa.ChIP.Seq.Unpublished	2.52759	3.69845e-94	1.34254e-91	c5
Nur77	NR	Nur77.NR..K562.NR4A1.ChIP.Seq.GSE31363	1.64391	6.70658e-92	2.43449e-89	c5
EKLF	Zf	EKLF.Zf..Erythrocyte.Klf1.ChIP.Seq.GSE20478	2.16183	2.62838e-90	9.54101e-88	c5
MITF	bHLH	MITF.bHLH..MastCells.MITF.ChIP.Seq.GSE48085	1.51824	3.37042e-90	1.22346e-87	c5
Pbx3	Homeobox	Pbx3.Homeobox..GM12878.PBX3.ChIP.Seq.GSE32465	2.33569	4.01819e-89	1.4586e-86	c5
Srebp2	bHLH	Srebp2.bHLH..HepG2.Srebp2.ChIP.Seq.GSE31477	3.00083	4.94613e-89	1.79544e-86	c5
Pknox1	Homeobox	Pknox1.Homeobox..ES.Prep1.ChIP.Seq.GSE63282	2.15285	5.19068e-87	1.88422e-84	c5
Reverb	NR	Reverb.NR..DR2.RAW.Reverba.biotin.ChIP.Seq.GSE45914	2.34906	5.16316e-86	1.87423e-83	c5
PGR	NR	PGR.NR..EndoStromal.PGR.ChIP.Seq.GSE69539	1.88947	1.71054e-85	6.20926e-83	c5
Zfp809	Zf	Zfp809.Zf..ES.Zfp809.ChIP.Seq.GSE70799	1.54831	5.30636e-80	1.92621e-77	c5
USF1	bHLH	USF1.bHLH..GM12878.Usf1.ChIP.Seq.GSE32465	1.61047	1.75616e-72	6.37485e-70	c5
ZSCAN22	Zf	ZSCAN22.Zf..HEK293.ZSCAN22.GFP.ChIP.Seq.GSE58341	1.6379	9.74247e-72	3.53652e-69	c5
bHLHE40	bHLH	bHLHE40.bHLH..HepG2.BHLHE40.ChIP.Seq.GSE31477	1.62233	3.31555e-68	1.20355e-65	c5
EBF	EBF	EBF.EBF..proBcell.EBF.ChIP.Seq.GSE21978	2.32274	1.46368e-63	5.31317e-61	c5
TR4	NR	TR4.NR..DR1.Hela.TR4.ChIP.Seq.GSE24685	1.64143	1.91046e-60	6.93498e-58	c5
Jun / AP1	bZIP	Jun.AP1.bZIP..K562.cJun.ChIP.Seq.GSE31477	2.45888	2.9718e-25	1.07876e-22	c4
Fosl2	bZIP	Fosl2.bZIP..3T3L1.Fosl2.ChIP.Seq.GSE56872	2.5107	2.86495e-21	1.03998e-18	c4
Fra1	bZIP	Fra1.bZIP..BT549.Fra1.ChIP.Seq.GSE46166	2.7835	7.89222e-14	2.86488e-11	c4
BATF	bZIP	BATF.bZIP..Th17.BATF.ChIP.Seq.GSE39756	2.28342	3.5349e-12	1.28317e-09	c4
Atf3	bZIP	Atf3.bZIP..GBM.ATF3.ChIP.Seq.GSE33912	2.87407	2.96895e-11	1.07773e-08	c4
AP1	bZIP	AP.1.bZIP..ThioMac.PU.1.ChIP.Seq.GSE21512	2.53339	9.92091e-08	3.60129e-05	c4
Mef2c	MADS	Mef2c.MADS..GM12878.Mef2c.ChIP.Seq.GSE32465	2.24411	3.98299e-102	1.44582e-99	c3
LXRE	NR	LXRE.NR..DR4.RAW.LXRb.biotin.ChIP.Seq.GSE21512	1.94833	7.18841e-89	2.60939e-86	c3
NFkB (p50/p53)	RHD	NFkB.p50.p52.RHD..Monocyte.p50.ChIP.Chip.Schreiber-et-al.	3.18959	6.56931e-72	2.38466e-69	c3
HRE	HSF	HRE.HSF..Striatum.HSF1.ChIP.Seq.GSE38000	1.90389	1.07202e-69	3.89143e-67	c3

## Sheet: chromatin state 1
ChromVAR AZD1775 chromatin state 1 motif activity
	Motif	Log2_FoldChange	Pvalue	Adj.Pvalue	AZD1775 chromatin state
	p73.p53..Trachea.p73.ChIP.Seq.PRJNA310161	3.10607851802083	5.02829818989606e-159	1.82527224293227e-156	c1
	p53.p53..Saos.p53.ChIP.Seq.GSE15780	2.39139713582091	2.9476562705684e-121	1.06999922621633e-118	c1
	p53.p53..Saos.p53.ChIP.Seq.Homer.Distance.From.Peak.sequence.strand.conservation.	2.39139713582091	2.9476562705684e-121	1.06999922621633e-118	c1
	p53.p53..mES.cMyc.ChIP.Seq.GSE11431	1.21082735718517	1.33945510665883e-99	4.86222203717156e-97	c1
	BATF.bZIP..Th17.BATF.ChIP.Seq.GSE39756	0.416595294726371	8.96387914037691e-91	3.25388812795682e-88	c1
	JunD.bZIP..K562.JunD.ChIP.Seq.Homer.Distance.From.Peak.sequence.strand.conservation.	0.822900291961347	9.8384854643911e-83	3.57137022357397e-80	c1
	Ronin.THAP..ES.Thap11.ChIP.Seq.GSE51522	0.60857343579448	1.02112251633994e-49	3.70667473431399e-47	c1
	Bach1.bZIP..K562.Bach1.ChIP.Seq.GSE31477	0.609891478772043	1.387679139892e-38	5.03727527780796e-36	c1
	ZBTB33.Zf..GM12878.ZBTB33.ChIP.Seq.GSE32465	0.397873931417195	4.49041520585608e-29	1.63002071972576e-26	c1
	GFX....Promoter.Homer.Distance.From.Peak.sequence.strand.conservation.	0.223939483436868	1.25005362416446e-19	4.53769465571697e-17	c1
	NF.E2.bZIP..K562.NFE2.ChIP.Seq.GSE31477	0.112457055411841	3.6630839890431e-14	1.32969948802264e-11	c1
	GFY.Staf...Zf..Promoter.Homer.Distance.From.Peak.sequence.strand.conservation.	0.20793179581742	8.34045743598717e-12	3.02758604926334e-09	c1
	Nrf2.bZIP..Lymphoblast.Nrf2.ChIP.Seq.GSE37589	0.24806289846722	3.37472881599153e-11	1.22502656020493e-08	c1

## Sheet: chromatin state 2
ChromVAR AZD1775 chromatin state 2 motif activity
	Motif	Log2_FoldChange	Pvalue	Adj.Pvalue	AZD1775 chromatin state
	p53.p53..mES.cMyc.ChIP.Seq.GSE11431	0.800666746263973	2.12359624166037e-76	7.70865435722713e-74	c2
	Atf2.bZIP..3T3L1.Atf2.ChIP.Seq.GSE56872	1.06745230781504	2.36058476446744e-71	8.56892269501682e-69	c2
	c.Jun.CRE.bZIP..K562.cJun.ChIP.Seq.GSE31477	0.939971172263174	3.9674263525074e-71	1.44017576596019e-68	c2
	JunD.bZIP..K562.JunD.ChIP.Seq.Homer.Distance.From.Peak.sequence.strand.conservation.	0.915931349693808	3.26546841297502e-66	1.18536503390993e-63	c2
	Atf7.bZIP..3T3L1.Atf7.ChIP.Seq.GSE56872	0.457072652187747	8.83970325276133e-41	3.20881228075236e-38	c2
	p63.p53..Keratinocyte.p63.ChIP.Seq.GSE17611	0.593826996816738	9.17157281675507e-24	3.32928093248209e-21	c2
	CTCF.Zf..CD4..CTCF.ChIP.Seq.Barski-et-al.	0.440744216355327	8.96550654642251e-20	3.25447887635137e-17	c2
	BORIS.Zf..K562.CTCFL.ChIP.Seq.GSE32465	0.157468077097354	1.42121128627285e-15	5.15899696917043e-13	c2
	NF.E2.bZIP..K562.NFE2.ChIP.Seq.GSE31477	0.129597854482799	3.03830780726709e-05	0.0110290573403795	c2

## Sheet: chromatin state 3
ChromVAR AZD1775 chromatin state 3 motif activity
	Motif	Log2_FoldChange	Pvalue	Adj.Pvalue	AZD1775 chromatin state
	Mef2c.MADS..GM12878.Mef2c.ChIP.Seq.GSE32465	2.24411072491577	3.98298711142243e-102	1.44582432144634e-99	c3
	Mef2a.MADS..HL1.Mef2a.biotin.ChIP.Seq.GSE21529	1.92254410076942	2.54107975236077e-90	9.2241195010696e-88	c3
	LXRE.NR..DR4.RAW.LXRb.biotin.ChIP.Seq.GSE21512	1.94832573379918	7.18840943702709e-89	2.60939262564083e-86	c3
	Mef2d.MADS..Retina.Mef2d.ChIP.Seq.GSE61391	1.94442386636079	5.61027138537684e-88	2.03652851289179e-85	c3
	THRa.NR..C17.2.THRa.ChIP.Seq.GSE38347	1.24977090462098	8.41236854883138e-74	3.05368978322579e-71	c3
	NFkB.p50.p52.RHD..Monocyte.p50.ChIP.Chip.Schreiber-et-al.	3.18959022726031	6.56931440468867e-72	2.38466112890199e-69	c3
	NFkB.p65.RHD..GM12787.p65.ChIP.Seq.GSE19485	2.95545890376575	1.7927593542311e-70	6.50771645585888e-68	c3
	HRE.HSF..Striatum.HSF1.ChIP.Seq.GSE38000	1.90388871808009	1.07202050342638e-69	3.89143442743775e-67	c3
	Mef2b.MADS..HEK293.Mef2b.V5.ChIP.Seq.GSE67450	1.09979452304808	7.8927750721519e-69	2.86507735119114e-66	c3
	Ets1.distal.ETS..CD4..PolII.ChIP.Seq.Barski-et-al.	1.00343702682639	4.63271900651207e-65	1.68167699936388e-62	c3
	Klf4.Zf..mES.Klf4.ChIP.Seq.GSE11431	1.13095223735667	1.11319026582149e-64	4.040880664932e-62	c3
	HRE.HSF..HepG2.HSF1.ChIP.Seq.GSE31477	1.58693508888518	2.6910587031906e-63	9.76854309258186e-61	c3
	Srebp1a.bHLH..HepG2.Srebp1a.ChIP.Seq.GSE31477	0.870296531496364	2.6810577100811e-62	9.7322394875944e-60	c3
	FOXA1.AR.Forkhead.NR..LNCAP.AR.ChIP.Seq.GSE27824	1.30687365437562	5.50122314604926e-61	1.99694400201588e-58	c3
	Usf2.bHLH..C2C12.Usf2.ChIP.Seq.GSE36030	1.10594041261979	2.32979062869348e-60	8.45713998215734e-58	c3
	ZNF143.STAF.Zf..CUTLL.ZNF143.ChIP.Seq.GSE29600	0.919534106103277	2.51912631694475e-60	9.14442853050944e-58	c3
	Slug.Zf..Mesoderm.Snai2.ChIP.Seq.GSE61475	0.795280446510588	5.07166307792315e-60	1.8410136972861e-57	c3
	Srebp2.bHLH..HepG2.Srebp2.ChIP.Seq.GSE31477	0.136001096736325	1.31033990178899e-59	4.75653384349404e-57	c3
	NFkB.p65.Rel.RHD..ThioMac.LPS.Expression.GSE23622	4.08447106001324	3.32554329868177e-59	1.20717221742148e-56	c3
	EWS.FLI1.fusion.ETS..SK-N-MC.EWS.FLI1.ChIP.Seq.SRA014231	0.896823011538212	1.3566431717138e-58	4.9246147133211e-56	c3
	EKLF.Zf..Erythrocyte.Klf1.ChIP.Seq.GSE20478	1.0560142144025	1.30414173273804e-56	4.73403448983907e-54	c3
	bHLHE40.bHLH..HepG2.BHLHE40.ChIP.Seq.GSE31477	0.849578150142284	1.6609428379285e-54	6.02922250168044e-52	c3
	Reverb.NR..DR2.RAW.Reverba.biotin.ChIP.Seq.GSE45914	0.76070494192111	6.54141511495873e-53	2.37453368673002e-50	c3
	E2A.bHLH..near-PU.1.Bcell.PU.1.ChIP.Seq.GSE21512	0.660581504100459	1.04115452502949e-51	3.77939092585705e-49	c3
	ZEB1.Zf..PDAC.ZEB1.ChIP.Seq.GSE64557	0.546443262198965	1.86916401295609e-48	6.7850653670306e-46	c3
	ZNF16.Zf..HEK293.ZNF16.GFP.ChIP.Seq.GSE58341	1.1226771670356	1.92231632950225e-45	6.97800827609317e-43	c3
	RAR.RXR.NR..DR5.ES.RAR.ChIP.Seq.GSE56893	0.56135364809426	1.05170212514709e-44	3.81767871428395e-42	c3
	EBF.EBF..proBcell.EBF.ChIP.Seq.GSE21978	0.808752358208639	2.3698962670053e-43	8.60272344922924e-41	c3
	ZNF136.Zf..HEK293.ZNF136.GFP.ChIP.Seq.GSE58341	0.77282327885509	2.49771170105055e-43	9.06669347481351e-41	c3
	ETS.E.box.ETS.bHLH..HPC7.Scl.ChIP.Seq.GSE22178	0.358789368533547	1.65958443178585e-42	6.02429148738263e-40	c3
	ZNF416.Zf..HEK293.ZNF416.GFP.ChIP.Seq.GSE58341	0.43500483762328	8.32456606208433e-40	3.02181748053661e-37	c3
	EWS.ERG.fusion.ETS..CADO-ES1.EWS.ERG.ChIP.Seq.SRA014231	0.431406134793695	9.96925387392687e-40	3.61883915623545e-37	c3
	FOXP1.Forkhead..H9.FOXP1.ChIP.Seq.GSE31006	1.03189059375903	3.99016054129681e-39	1.44842827649074e-36	c3
	Elk1.ETS..Hela.Elk1.ChIP.Seq.GSE31477	0.487459424163553	4.34404942268304e-39	1.57688994043395e-36	c3
	CLOCK.bHLH..Liver.Clock.ChIP.Seq.GSE39860	0.573939890252123	8.11417338998295e-39	2.94544494056381e-36	c3
	TFE3.bHLH..MEF.TFE3.ChIP.Seq.GSE75757	1.12190485216667	1.16259496323325e-38	4.22021971653671e-36	c3
	PAX5.Paired.Homeobox..GM12878.PAX5.ChIP.Seq.GSE32465	0.546359084416128	7.75981322286355e-38	2.81681219989947e-35	c3
	ZNF322.Zf..HEK293.ZNF322.GFP.ChIP.Seq.GSE58341	0.312052041666389	1.70050328493469e-37	6.17282692431293e-35	c3
	Elk4.ETS..Hela.Elk4.ChIP.Seq.GSE31477	0.423492199047323	3.62559721835056e-37	1.31609179026125e-34	c3
	Atf1.bZIP..K562.ATF1.ChIP.Seq.GSE31477	0.558337917380428	1.20717218576427e-36	4.38203503432431e-34	c3
	TEAD2.TEA..Py2T.Tead2.ChIP.Seq.GSE55709	0.479310897591242	1.48014786387435e-36	5.37293674586389e-34	c3
	Atf7.bZIP..3T3L1.Atf7.ChIP.Seq.GSE56872	0.705335339897244	1.76382464048114e-36	6.40268344494654e-34	c3
	ZBTB12.Zf..HEK293.ZBTB12.GFP.ChIP.Seq.GSE58341	0.359142492035876	2.15842754883079e-35	7.83509200225578e-33	c3
	KLF3.Zf..MEF.Klf3.ChIP.Seq.GSE44748	0.707809079424203	2.36156311397833e-35	8.57247410374135e-33	c3
	ZSCAN22.Zf..HEK293.ZSCAN22.GFP.ChIP.Seq.GSE58341	0.818344414336207	2.7593102405197e-35	1.00162961730865e-32	c3
	Stat3.Stat..mES.Stat3.ChIP.Seq.GSE11431	0.42430706443816	5.6569450777652e-35	2.05347106322877e-32	c3
	NFAT.AP1.RHD.bZIP..Jurkat.NFATC1.ChIP.Seq.Jolma-et-al.	0.972575934300222	6.93423983758259e-35	2.51712906104248e-32	c3
	CEBP.CEBP.bZIP..MEF.Chop.ChIP.Seq.GSE35681	0.760690400215919	1.73788494163332e-34	6.30852233812896e-32	c3
	ELF3.ETS..PDAC.ELF3.ChIP.Seq.GSE64557	0.305920006177033	2.33916741115817e-34	8.49117770250416e-32	c3
	Gfi1b.Zf..HPC7.Gfi1b.ChIP.Seq.GSE22178	0.138628108616071	2.89083021061763e-34	1.0493713664542e-31	c3
	Pax8.Paired.Homeobox..Thyroid.Pax8.ChIP.Seq.GSE26938	0.123669073183378	4.23431874638987e-34	1.53705770493952e-31	c3
	ETS.ETS..Promoter.Homer.Distance.From.Peak.sequence.strand.conservation.	0.444439988565589	5.20963696418736e-34	1.89109821800001e-31	c3
	EBF1.EBF..Near.E2A.ChIP.Seq.GSE21512	0.497066067073787	9.13253234269369e-34	3.31510924039781e-31	c3
	E.box.bHLH..Promoter.Homer.Distance.From.Peak.sequence.strand.conservation.	0.698245398000541	2.41964485709902e-33	8.78331083126944e-31	c3
	GABPA.ETS..Jurkat.GABPa.ChIP.Seq.GSE17954	0.380538675658275	2.84963329031378e-33	1.0344168843839e-30	c3
	Etv2.ETS..ES.ER71.ChIP.Seq.GSE59402	0.320692900539469	1.97213515961384e-32	7.15885062939825e-30	c3
	USF1.bHLH..GM12878.Usf1.ChIP.Seq.GSE32465	0.451567582367552	2.66018872151066e-32	9.65648505908371e-30	c3
	GRE.NR..IR3.A549.GR.ChIP.Seq.GSE32465	0.507203174641537	4.25539299443215e-32	1.54470765697887e-29	c3
	FOXK2.Forkhead..U2OS.FOXK2.ChIP.Seq.E.MTAB.2204	0.764493620497399	2.61768049965546e-31	9.5021802137493e-29	c3
	PGR.NR..EndoStromal.PGR.ChIP.Seq.GSE69539	0.470177097304932	3.98971971998393e-31	1.44826825835417e-28	c3
	GSC.Homeobox..FrogEmbryos.GSC.ChIP.Seq.DRA000576	0.330676684289244	8.37499213420501e-31	3.04012214471642e-28	c3
	ETS.RUNX.ETS.Runt..Jurkat.RUNX1.ChIP.Seq.GSE17954	0.143873166210544	1.33699238160904e-30	4.8532823452408e-28	c3
	ZNF692.Zf..HEK293.ZNF692.GFP.ChIP.Seq.GSE58341	0.5261726310044	1.35086018866049e-30	4.90362248483757e-28	c3
	PRDM14.Zf..H1.PRDM14.ChIP.Seq.GSE22767	0.226676002245699	2.86553056342164e-30	1.04018759452206e-27	c3
	PU.1.ETS..ThioMac.PU.1.ChIP.Seq.GSE21512	0.311007856239108	1.64045211512375e-29	5.95484117789922e-27	c3
	Esrrb.NR..mES.Esrrb.ChIP.Seq.GSE11431	0.107371433778974	4.56257103467911e-29	1.65621328558852e-26	c3
	NPAS2.bHLH..Liver.NPAS2.ChIP.Seq.GSE39860	0.298962683256388	8.20777744982858e-29	2.97942321428777e-26	c3
	COUP.TFII.NR..Artia.Nr2f2.ChIP.Seq.GSE46497	0.258024642536664	8.42957670503889e-29	3.05993634392912e-26	c3
	bZIP.IRF.bZIP.IRF..Th17.BatF.ChIP.Seq.GSE39756	0.43113607255277	2.91624568410642e-28	1.05859718333063e-25	c3
	ELF5.ETS..T47D.ELF5.ChIP.Seq.GSE30407	0.270805843852852	6.93083351462431e-28	2.51589256580862e-25	c3
	GLI3.Zf..Limb.GLI3.ChIP.Chip.GSE11077	0.30401918775425	7.55937151793042e-28	2.74405186100874e-25	c3
	MafB.bZIP..BMM.Mafb.ChIP.Seq.GSE75722	0.199513074044655	1.49340509868248e-27	5.42106050821739e-25	c3
	Klf9.Zf..GBM.Klf9.ChIP.Seq.GSE62211	0.561081500966348	1.11029195070035e-26	4.03035978104226e-24	c3
	GATA.Zf..IR3.iTreg.Gata3.ChIP.Seq.GSE20898	0.289097204907189	1.87345988512503e-26	6.80065938300385e-24	c3
	PBX1.Homeobox..MCF7.PBX1.ChIP.Seq.GSE28007	0.687986353544744	2.68649503448328e-26	9.7519769751743e-24	c3
	CEBP.bZIP..ThioMac.CEBPb.ChIP.Seq.GSE21512	0.26964155305507	9.37675958020943e-26	3.40376372761602e-23	c3
	ZNF165.Zf..WHIM12.ZNF165.ChIP.Seq.GSE65937	0.24304244224052	1.936674575075e-25	7.03012870752225e-23	c3
	RORgt.NR..EL4.RORgt.Flag.ChIP.Seq.GSE56019	0.720246379542931	3.33249272146458e-24	1.20969485789164e-21	c3
	Rfx5.HTH..GM12878.Rfx5.ChIP.Seq.GSE31477	0.119391448282111	5.81990036172719e-24	2.11262383130697e-21	c3
	RBPJ.Ebox...bHLH..Panc1.Rbpj1.ChIP.Seq.GSE47459	0.279462379827728	8.42625998895294e-24	3.05873237598992e-21	c3
	ELF1.ETS..Jurkat.ELF1.ChIP.Seq.SRA014231	0.306052475445332	1.21381813805078e-23	4.40615984112433e-21	c3
	Foxo3.Forkhead..U2OS.Foxo3.ChIP.Seq.E.MTAB.2701	0.503524686336948	1.30652130483955e-23	4.74267233656757e-21	c3
	FoxL2.Forkhead..Ovary.FoxL2.ChIP.Seq.GSE60858	0.455758582399768	1.94203763657751e-23	7.04959662077636e-21	c3
	c.Myc.bHLH..LNCAP.cMyc.ChIP.Seq.Unpublished	0.253667649709563	2.86728385739239e-23	1.04082404023344e-20	c3
	ZNF41.Zf..HEK293.ZNF41.GFP.ChIP.Seq.GSE58341	0.305823304165289	3.25658265497251e-23	1.18213950375502e-20	c3
	MITF.bHLH..MastCells.MITF.ChIP.Seq.GSE48085	0.198519866647361	7.41286768577707e-23	2.69087096993707e-20	c3
	PAX6.Paired.Homeobox..Forebrain.Pax6.ChIP.Seq.GSE66961	0.583397899410986	2.80826432034737e-22	1.0193999482861e-19	c3
	STAT1.Stat..HelaS3.STAT1.ChIP.Seq.GSE12782	0.303236514656702	2.93576941332307e-22	1.06568429703627e-19	c3
	Brn2.POU.Homeobox..NPC.Brn2.ChIP.Seq.GSE35496	0.479186845771913	5.12202539463554e-22	1.8592952182527e-19	c3
	Six1.Homeobox..Myoblast.Six1.ChIP.Chip.GSE20150	0.232740800566515	2.34256432431393e-21	8.50350849725957e-19	c3
	ZFX.Zf..mES.Zfx.ChIP.Seq.GSE11431	0.158579357827503	2.88326204325005e-21	1.04662412169977e-18	c3
	ZFP3.Zf..HEK293.ZFP3.GFP.ChIP.Seq.GSE58341	0.597284406403496	2.90381755332149e-21	1.0540857718557e-18	c3
	DMRT1.DM..Testis.DMRT1.ChIP.Seq.GSE64892	0.268218971780404	3.39456451047915e-21	1.23222691730393e-18	c3
	VDR.NR..DR3.GM10855.VDR.vitD.ChIP.Seq.GSE22484	0.248382381386149	5.98873751658001e-21	2.17391171851854e-18	c3
	X.box.HTH..NPC.H3K4me1.ChIP.Seq.GSE16256	0.333817348579484	6.52160464272863e-21	2.36734248531049e-18	c3
	KLF6.Zf..PDAC.KLF6.ChIP.Seq.GSE64557	0.286404893128644	2.12556616565222e-20	7.71580518131756e-18	c3
	MafK.bZIP..C2C12.MafK.ChIP.Seq.GSE36030	0.2143457239587	2.13741557175401e-20	7.75881852546706e-18	c3
	ZNF467.Zf..HEK293.ZNF467.GFP.ChIP.Seq.GSE58341	0.180671653030048	3.09102582066318e-20	1.12204237290073e-17	c3
	Rfx1.HTH..NPC.H3K4me1.ChIP.Seq.GSE16256	0.116827380000111	3.99423972560091e-20	1.44990902039313e-17	c3
	KLF5.Zf..LoVo.KLF5.ChIP.Seq.GSE49402	0.26416048618987	5.07653736185009e-20	1.84278306235158e-17	c3
	ZNF711.Zf..SHSY5Y.ZNF711.ChIP.Seq.GSE20673	0.170080468786895	1.91948114371695e-19	6.96771655169252e-17	c3
	Foxf1.Forkhead..Lung.Foxf1.ChIP.Seq.GSE77951	0.328149061643935	1.96021325095505e-19	7.11557410096683e-17	c3
	Foxa3.Forkhead..Liver.Foxa3.ChIP.Seq.GSE77670	0.439287820021839	1.96154131229785e-19	7.12039496364118e-17	c3
	IRF.BATF.IRF.bZIP..pDC.Irf8.ChIP.Seq.GSE66899	0.376290304219238	2.24735301294533e-19	8.15789143699155e-17	c3
	Fli1.ETS..CD8.FLI.ChIP.Seq.GSE20898	0.15380685381214	2.54658557683212e-19	9.24410564390058e-17	c3
	KLF14.Zf..HEK293.KLF14.GFP.ChIP.Seq.GSE58341	0.214578743382547	2.95798374090533e-19	1.07374809794863e-16	c3
	PAX5.Paired.Homeobox..condensed.GM12878.PAX5.ChIP.Seq.GSE32465	0.297867959823161	2.12196929258736e-18	7.70274853209211e-16	c3
	GATA.Zf..IR4.iTreg.Gata3.ChIP.Seq.GSE20898	0.199769895158324	7.38104479476975e-18	2.67931926050142e-15	c3
	STAT5.Stat..mCD4..Stat5.ChIP.Seq.GSE12346	0.342762214832344	9.09532112253908e-18	3.30160156748169e-15	c3
	Zfp281.Zf..ES.Zfp281.ChIP.Seq.GSE81042	0.424059995721792	6.95293692550226e-17	2.52391610395732e-14	c3
	LRF.Zf..Erythroblasts.ZBTB7A.ChIP.Seq.GSE74977	0.213498530219292	2.26764746637052e-16	8.231560302925e-14	c3
	GATA3.Zf..DR8.iTreg.Gata3.ChIP.Seq.GSE20898	0.469436783327156	3.62365100662643e-16	1.31538531540539e-13	c3
	OCT.OCT.POU.Homeobox.IR1..NPC.Brn2.ChIP.Seq.GSE35496	0.527816798300106	4.88020803062618e-16	1.7715155151173e-13	c3
	FOXA1.Forkhead..MCF7.FOXA1.ChIP.Seq.GSE26831	0.141796523709661	7.1474905540189e-16	2.59453907110886e-13	c3
	FOXM1.Forkhead..MCF7.FOXM1.ChIP.Seq.GSE72977	0.129905518182348	8.54920468861554e-16	3.10336130196744e-13	c3
	Maz.Zf..HepG2.Maz.ChIP.Seq.GSE31477	0.233649018996013	1.20893095449155e-15	4.38841936480432e-13	c3
	Rbpj1....Panc1.Rbpj1.ChIP.Seq.GSE47459	0.175478489327714	3.05527483817313e-15	1.10906476625685e-12	c3
	c.Jun.CRE.bZIP..K562.cJun.ChIP.Seq.GSE31477	0.338091473335021	4.12271112286594e-15	1.49654413760034e-12	c3
	FOXK1.Forkhead..HEK293.FOXK1.ChIP.Seq.GSE51673	0.246830844158983	4.26668258023613e-15	1.54880577662571e-12	c3
	TR4.NR..DR1.Hela.TR4.ChIP.Seq.GSE24685	0.133974542423791	5.84403971615262e-15	2.1213864169634e-12	c3
	HNF1b.Homeobox..PDAC.HNF1B.ChIP.Seq.GSE64557	0.35405025146564	1.45120476020682e-14	5.26787327955077e-12	c3
	ZNF528.Zf..HEK293.ZNF528.GFP.ChIP.Seq.GSE58341	0.391585777027992	1.02767561706511e-13	3.73046248994634e-11	c3
	Sp5.Zf..mES.Sp5.Flag.ChIP.Seq.GSE72989	0.204920529959251	1.53094038850996e-13	5.55731361029116e-11	c3
	EBNA1.EBV.virus..Raji.EBNA1.ChIP.Seq.GSE30709	0.453291025054935	6.33843500200398e-13	2.30085190572744e-10	c3
	GFY.Staf...Zf..Promoter.Homer.Distance.From.Peak.sequence.strand.conservation.	0.682490201094198	9.4602728577692e-13	3.43407904737022e-10	c3
	Oct2.POU.Homeobox..Bcell.Oct2.ChIP.Seq.GSE21512	0.116243284642115	9.97942489290333e-13	3.62253123612391e-10	c3
	SpiB.ETS..OCILY3.SPIB.ChIP.Seq.GSE56857	0.140353319615413	1.70605865021161e-11	6.19299290026816e-09	c3
	Zfp809.Zf..ES.Zfp809.ChIP.Seq.GSE70799	0.101891045441401	7.77638570320214e-11	2.82282801026238e-08	c3
	Pax7.Paired.Homeobox..longest.Myoblast.Pax7.ChIP.Seq.GSE25064	0.272025460766569	4.88650098266228e-10	1.77379985670641e-07	c3
	GFY....Promoter.Homer.Distance.From.Peak.sequence.strand.conservation.	0.347412187994653	7.71771146401605e-10	2.80152926143783e-07	c3
	Bach2.bZIP..OCILy7.Bach2.ChIP.Seq.GSE44420	0.185261913763368	1.62051527397278e-07	5.88247044452119e-05	c3
	CTCF.Zf..CD4..CTCF.ChIP.Seq.Barski-et-al.	0.268072658716757	6.93922300485931e-06	0.00251893795076393	c3
	p63.p53..Keratinocyte.p63.ChIP.Seq.GSE17611	0.258467230103607	6.98780606932525e-06	0.00253657360316507	c3
	T1ISRE.IRF..ThioMac.Ifnb.Expression.Homer.Distance.From.Peak.sequence.strand.conservation.	0.2289132657669	1.54057394767559e-05	0.00559228343006239	c3
	Egr2.Zf..Thymocytes.Egr2.ChIP.Seq.GSE34254	0.150231829849118	6.38693035104639e-05	0.0231845571742984	c3

## Sheet: chromatin state 4
ChromVAR AZD1775 chromatin state 4 motif activity
	Motif	Log2_FoldChange	Pvalue	Adj.Pvalue	AZD1775 chromatin state
	SCL.bHLH..HPC7.Scl.ChIP.Seq.GSE13511	0.637421669911649	1.24549304396659e-123	4.52113974959871e-121	c4
	Tgif2.Homeobox..mES.Tgif2.ChIP.Seq.GSE55404	0.487910409218726	2.14579511246497e-84	7.78923625824785e-82	c4
	Ptf1a.bHLH..Panc1.Ptf1a.ChIP.Seq.GSE47459	0.76386778272798	2.2519363352354e-84	8.17452889690451e-82	c4
	Tgif1.Homeobox..mES.Tgif1.ChIP.Seq.GSE55404	0.504085393732114	1.24196056568908e-78	4.50831685345137e-76	c4
	NeuroG2.bHLH..Fibroblast.NeuroG2.ChIP.Seq.GSE75910	0.887719335660664	1.70647033086004e-72	6.19448730102194e-70	c4
	Olig2.bHLH..Neuron.Olig2.ChIP.Seq.GSE30882	0.828365844092388	2.03147745411533e-72	7.37426315843865e-70	c4
	Ascl1.bHLH..NeuralTubes.Ascl1.ChIP.Seq.GSE55840	0.910725660823295	2.32660801065832e-68	8.44558707868969e-66	c4
	Ap4.bHLH..AML.Tfap4.ChIP.Seq.GSE45738	0.860369858728193	2.98914472232184e-68	1.08505953420283e-65	c4
	RUNX1.Runt..Jurkat.RUNX1.ChIP.Seq.GSE29180	1.00560552863221	6.9612679247664e-68	2.5269402566902e-65	c4
	AR.halfsite.NR..LNCaP.AR.ChIP.Seq.GSE27824	0.426368844196027	9.31021586807251e-68	3.37960836011032e-65	c4
	BMYB.HTH..Hela.BMYB.ChIP.Seq.GSE27030	0.600673562897891	5.11875100886443e-63	1.85810661621779e-60	c4
	Atoh1.bHLH..Cerebellum.Atoh1.ChIP.Seq.GSE22111	0.679117131307296	9.95155145379441e-63	3.61241317772737e-60	c4
	Tcf21.bHLH..ArterySmoothMuscle.Tcf21.ChIP.Seq.GSE61369	0.754298830731512	2.65737408825848e-62	9.64626794037829e-60	c4
	RUNX2.Runt..PCa.RUNX2.ChIP.Seq.GSE33889	0.953473286579578	7.74121784376062e-62	2.8100620772851e-59	c4
	AMYB.HTH..Testes.AMYB.ChIP.Seq.GSE44588	0.579494775361341	1.34461148027518e-61	4.88093967339889e-59	c4
	Smad3.MAD..NPC.Smad3.ChIP.Seq.GSE36673	0.496016822900763	2.14481215004567e-61	7.78566810466579e-59	c4
	Hoxc9.Homeobox..Ainv15.Hoxc9.ChIP.Seq.GSE21812	0.620405699400749	1.03145695397096e-59	3.74418874291458e-57	c4
	MyoG.bHLH..C2C12.MyoG.ChIP.Seq.GSE36024	0.806472165145934	5.18537610449967e-59	1.88229152593338e-56	c4
	RUNX.AML.Runt..CD4..PolII.ChIP.Seq.Barski-et-al.	0.212400794097376	9.31747740603398e-59	3.38224429839034e-56	c4
	MYB.HTH..ERMYB.Myb.ChIPSeq.GSE22095	0.544215856197661	3.11886715610493e-58	1.13214877766609e-55	c4
	Tcf12.bHLH..GM12878.Tcf12.ChIP.Seq.GSE32465	0.614188771481445	3.72748022055626e-58	1.35307532006192e-55	c4
	RUNX.Runt..HPC7.Runx1.ChIP.Seq.GSE22178	0.310183248368983	3.88884071054403e-57	1.41164917792748e-54	c4
	Nkx2.1.Homeobox..LungAC.Nkx2.1.ChIP.Seq.GSE43252	0.350474019068437	4.8971048801748e-57	1.77764907150345e-54	c4
	Nanog.Homeobox..mES.Nanog.ChIP.Seq.GSE11724	0.301497874884963	5.79125882771796e-57	2.10222695446162e-54	c4
	PR.NR..T47D.PR.ChIP.Seq.GSE31130	0.545855949937003	1.36453211419639e-56	4.95325157453291e-54	c4
	HEB.bHLH..mES.Heb.ChIP.Seq.GSE53233	0.656353974038681	3.28348190871212e-56	1.1919039328625e-53	c4
	NF1.halfsite.CTF..LNCaP.NF1.ChIP.Seq.Unpublished	0.572148729015707	4.5451453100001e-56	1.64988774753004e-53	c4
	CDX4.Homeobox..ZebrafishEmbryos.Cdx4.Myc.ChIP.Seq.GSE48254	0.639201075986349	4.65677575884579e-55	1.69040960046102e-52	c4
	Nkx3.1.Homeobox..LNCaP.Nkx3.1.ChIP.Seq.GSE28264	0.424879624914278	1.06486246031504e-54	3.86545073094358e-52	c4
	MyoD.bHLH..Myotube.MyoD.ChIP.Seq.GSE21614	0.576483341130841	5.86880197500545e-54	2.13037511692698e-51	c4
	Meis1.Homeobox..MastCells.Meis1.ChIP.Seq.GSE48085	0.492191853648839	5.72535566670178e-52	2.07830410701275e-49	c4
	Sox10.HMG..SciaticNerve.Sox3.ChIP.Seq.GSE35132	0.602450290879697	9.84146224614577e-52	3.57245079535091e-49	c4
	Nkx2.5.Homeobox..HL1.Nkx2.5.biotin.ChIP.Seq.GSE21529	0.379278827132798	9.15458378189038e-50	3.32311391282621e-47	c4
	HOXA9.Homeobox..HSC.Hoxa9.ChIP.Seq.GSE33509	0.568861460269838	1.81619628709642e-48	6.59279252216002e-46	c4
	Foxo1.Forkhead..RAW.Foxo1.ChIP.Seq.Fan-et-al.	0.471045051655827	6.48282444540926e-48	2.35326527368356e-45	c4
	NeuroD1.bHLH..Islet.NeuroD1.ChIP.Seq.GSE30298	0.200120248395168	2.62751713454848e-46	9.53788719841099e-44	c4
	Sox3.HMG..NPC.Sox3.ChIP.Seq.GSE33059	0.491363204461023	3.00757518693256e-46	1.09174979285652e-43	c4
	Myf5.bHLH..GM.Myf5.ChIP.Seq.GSE24852	0.599005140683797	4.35500642129559e-46	1.5808673309303e-43	c4
	CEBP.AP1.bZIP..ThioMac.CEBPb.ChIP.Seq.GSE21512	0.381348011017717	3.80292936616551e-45	1.38046335991808e-42	c4
	Cdx2.Homeobox..mES.Cdx2.ChIP.Seq.GSE14586	0.498211373696989	2.08047982776523e-44	7.55214177478779e-42	c4
	Tbx5.T.box..HL1.Tbx5.biotin.ChIP.Seq.GSE21529	0.29838627110149	4.36243636032023e-44	1.58356439879624e-41	c4
	FOXA1.Forkhead..LNCAP.FOXA1.ChIP.Seq.GSE27824	0.494209224457044	5.08272818096992e-44	1.84503032969208e-41	c4
	Pitx1.Ebox.Homeobox.bHLH..Hindlimb.Pitx1.ChIP.Seq.GSE41591	0.632824242813277	7.08578156316479e-44	2.57213870742882e-41	c4
	Eomes.T.box..H9.Eomes.ChIP.Seq.GSE26097	0.423498792029187	1.01761582378021e-43	3.69394544032216e-41	c4
	NPAS.bHLH..Liver.NPAS.ChIP.Seq.GSE39860	0.555615740710781	2.959729906354e-43	1.0743819560065e-40	c4
	BMAL1.bHLH..Liver.Bmal1.ChIP.Seq.GSE39860	0.531354241561457	4.32510838576638e-43	1.57001434403319e-40	c4
	Nkx6.1.Homeobox..Islet.Nkx6.1.ChIP.Seq.GSE40975	0.347132040254772	7.42915350090276e-43	2.6967827208277e-40	c4
	Erra.NR..HepG2.Erra.ChIP.Seq.GSE31477	0.368160939237592	2.47841252207766e-42	8.99663745514191e-40	c4
	HOXB13.Homeobox..ProstateTumor.HOXB13.ChIP.Seq.GSE56288	0.532714169313306	1.76368502115215e-41	6.40217662678232e-39	c4
	IRF4.IRF..GM12878.IRF4.ChIP.Seq.GSE32465	0.389905768350887	1.50765821988786e-40	5.47279933819292e-38	c4
	FOXM1.Forkhead..MCF7.FOXM1.ChIP.Seq.GSE72977	0.39678628385653	2.89968610347416e-40	1.05258605556112e-37	c4
	PU.1.IRF.ETS.IRF..Bcell.PU.1.ChIP.Seq.GSE21512	0.562667774532438	1.39879928538022e-39	5.07764140593021e-37	c4
	ERG.ETS..VCaP.ERG.ChIP.Seq.GSE14097	0.505029109324578	7.5409382094832e-39	2.7373605700424e-36	c4
	E2A.bHLH..proBcell.E2A.ChIP.Seq.GSE21978	0.413491880734313	1.36795322858166e-38	4.96567021975142e-36	c4
	Sox6.HMG..Myotubes.Sox6.ChIP.Seq.GSE32627	0.377397027449561	5.63110602648916e-38	2.04409148761557e-35	c4
	Foxa2.Forkhead..Liver.Foxa2.ChIP.Seq.GSE25694	0.376535854602911	8.94754045351722e-38	3.24795718462675e-35	c4
	FOXA1.Forkhead..MCF7.FOXA1.ChIP.Seq.GSE26831	0.406466125811621	1.2247898156551e-37	4.44598703082801e-35	c4
	HOXD13.Homeobox..Chicken.Hoxd13.ChIP.Seq.GSE38910	0.441963855170631	2.06476071651292e-37	7.49508140094191e-35	c4
	Pitx1.Homeobox..Chicken.Pitx1.ChIP.Seq.GSE38910	0.20664940707132	2.52208246142109e-37	9.15515933495855e-35	c4
	GATA3.Zf..iTreg.Gata3.ChIP.Seq.GSE20898	0.343018261681834	6.61074638536705e-37	2.39970093788824e-34	c4
	Smad4.MAD..ESC.SMAD4.ChIP.Seq.GSE29422	0.423200225308021	8.93235846774278e-37	3.24244612379063e-34	c4
	Fox.Ebox.Forkhead.bHLH..Panc1.Foxa2.ChIP.Seq.GSE47459	0.167831256602414	2.76426984052396e-36	1.0034299521102e-33	c4
	FOXK1.Forkhead..HEK293.FOXK1.ChIP.Seq.GSE51673	0.447333692978199	7.1934957729647e-36	2.61123896558619e-33	c4
	Arnt.Ahr.bHLH..MCF7.Arnt.ChIP.Seq.Lo-et-al.	0.379283296332662	1.03284343655071e-35	3.74922167467909e-33	c4
	Bapx1.Homeobox..VertebralCol.Bapx1.ChIP.Seq.GSE36672	0.279981871804712	1.56458369106003e-35	5.67943879854793e-33	c4
	ELF5.ETS..T47D.ELF5.ChIP.Seq.GSE30407	0.42672613599725	5.37894327260083e-35	1.9525564079541e-32	c4
	Isl1.Homeobox..Neuron.Isl1.ChIP.Seq.GSE31456	0.344242181383264	7.31735341350053e-35	2.65619928910069e-32	c4
	Pdx1.Homeobox..Islet.Pdx1.ChIP.Seq.SRA008281	0.45134489487241	1.21774010390746e-34	4.4203965771841e-32	c4
	HIF.1b.HLH..T47D.HIF1b.ChIP.Seq.GSE59937	0.455284605938676	1.55365622711407e-34	5.63977210442409e-32	c4
	FoxL2.Forkhead..Ovary.FoxL2.ChIP.Seq.GSE60858	0.4240527509318	2.05495104192984e-34	7.45947228220534e-32	c4
	EHF.ETS..LoVo.EHF.ChIP.Seq.GSE49402	0.474584833905247	2.40000214547718e-34	8.71200778808218e-32	c4
	ZNF264.Zf..HEK293.ZNF264.GFP.ChIP.Seq.GSE58341	0.364051274697702	8.82659456148437e-34	3.20405382581883e-31	c4
	Foxo3.Forkhead..U2OS.Foxo3.ChIP.Seq.E.MTAB.2701	0.363490740892641	1.07653736983493e-33	3.9078306525008e-31	c4
	THRb.NR..Liver.NR1A2.ChIP.Seq.GSE52613	0.226395993632875	1.40949157495201e-33	5.11645441707579e-31	c4
	Smad2.MAD..ES.SMAD2.ChIP.Seq.GSE29422	0.362489676658066	1.60954839174345e-33	5.84266066202871e-31	c4
	Foxf1.Forkhead..Lung.Foxf1.ChIP.Seq.GSE77951	0.446439276471599	2.23109619487265e-33	8.09887918738773e-31	c4
	Lhx3.Homeobox..Neuron.Lhx3.ChIP.Seq.GSE31456	0.367205450791935	3.09721144037492e-33	1.1242877528561e-30	c4
	TATA.Box.TBP..Promoter.Homer.Distance.From.Peak.sequence.strand.conservation.	0.348654246274649	7.95008740689654e-33	2.88588172870344e-30	c4
	Barx1.Homeobox..Stomach.Barx1.3xFlag.ChIP.Seq.GSE69483	0.39589511200892	2.43001564697458e-32	8.82095679851773e-30	c4
	Rfx6.HTH..Min6b1.Rfx6.HA.ChIP.Seq.GSE62844	0.265718417400996	5.36147880690592e-32	1.94621680690685e-29	c4
	FOXP1.Forkhead..H9.FOXP1.ChIP.Seq.GSE31006	0.315244681285853	8.84526889197391e-32	3.21083260778653e-29	c4
	Tbr1.T.box..Cortex.Tbr1.ChIP.Seq.GSE71384	0.345950091148689	1.10075097672253e-31	3.99572604550278e-29	c4
	Zic.Zf..Cerebellum.ZIC1.2.ChIP.Seq.GSE60731	0.308868640458347	1.63626142248622e-30	5.93962896362499e-28	c4
	Lhx1.Homeobox..EmbryoCarcinoma.Lhx1.ChIP.Seq.GSE70957	0.410407397776116	2.08711693381238e-30	7.57623446973894e-28	c4
	CHR....Hela.CellCycle.Expression.Homer.Distance.From.Peak.sequence.strand.conservation.	0.30815717751218	3.70627660416564e-30	1.34537840731213e-27	c4
	OCT.OCT.short.POU.Homeobox..NPC.OCT6.ChIP.Seq.GSE43916	0.32986588053066	1.09198558169105e-29	3.9639076615385e-27	c4
	Lhx2.Homeobox..HFSC.Lhx2.ChIP.Seq.GSE48068	0.422647564196149	1.27558931579231e-29	4.63038921632607e-27	c4
	FOXK2.Forkhead..U2OS.FOXK2.ChIP.Seq.E.MTAB.2204	0.251872400593863	2.58228486962395e-29	9.37369407673495e-27	c4
	ETV1.ETS..GIST48.ETV1.ChIP.Seq.GSE22441	0.404652736986739	2.89043793692388e-29	1.04922897110337e-26	c4
	SpiB.ETS..OCILY3.SPIB.ChIP.Seq.GSE56857	0.233076947988804	3.60314633223932e-29	1.30794211860287e-26	c4
	ZNF711.Zf..SHSY5Y.ZNF711.ChIP.Seq.GSE20673	0.266970505774095	4.43220780686806e-29	1.60889143389311e-26	c4
	Oct6.POU.Homeobox..NPC.Pou3f1.ChIP.Seq.GSE35496	0.285722355474397	8.00759278390751e-29	2.90675618055843e-26	c4
	Gata6.Zf..HUG1N.GATA6.ChIP.Seq.GSE51936	0.204047593192309	9.58772170035166e-29	3.48034297722765e-26	c4
	Sox4.HMG..proB.Sox4.ChIP.Seq.GSE50066	0.129261223681326	1.10505641943368e-28	4.01135480254424e-26	c4
	Hoxb4.Homeobox..ES.Hoxb4.ChIP.Seq.GSE34014	0.393596707416918	2.7667117930066e-28	1.0043163808614e-25	c4
	ETS1.ETS..Jurkat.ETS1.ChIP.Seq.GSE17954	0.370017572176055	3.41715073246987e-28	1.24042571588656e-25	c4
	DMRT6.DM..Testis.DMRT6.ChIP.Seq.GSE60440	0.260179705556384	3.98318997384989e-28	1.44589796050751e-25	c4
	Pit1.Homeobox..GCrat.Pit1.ChIP.Seq.GSE58009	0.318803097076162	9.38693660546187e-28	3.40745798778266e-25	c4
	Pit1.1bp.Homeobox..GCrat.Pit1.ChIP.Seq.GSE58009	0.359227841533251	9.99159542887966e-28	3.62694914068332e-25	c4
	Unknown.Homeobox..Limb.p300.ChIP.Seq.Homer.Distance.From.Peak.sequence.strand.conservation.	0.351847449587802	1.22647085679311e-27	4.45208921015901e-25	c4
	Max.bHLH..K562.Max.ChIP.Seq.GSE31477	0.158835741736352	8.23053359849865e-27	2.98768369625501e-24	c4
	IRF3.IRF..BMDM.Irf3.ChIP.Seq.GSE67343	0.301718908512398	9.73169157222172e-27	3.53260404071648e-24	c4
	Foxa3.Forkhead..Liver.Foxa3.ChIP.Seq.GSE77670	0.196317180715461	9.85930441940986e-27	3.57892750424578e-24	c4
	REST.NRSF.Zf..Jurkat.NRSF.ChIP.Seq.Homer.Distance.From.Peak.sequence.strand.conservation.	0.683014862894731	2.05087326200254e-26	7.44466994106924e-24	c4
	HIF2a.bHLH..785-O.HIF2a.ChIP.Seq.GSE34871	0.357506883584927	1.100747559828e-25	3.99571364217562e-23	c4
	Gata4.Zf..Heart.Gata4.ChIP.Seq.GSE35151	0.287044467095436	1.65025451601167e-25	5.99042389312235e-23	c4
	Oct4.POU.Homeobox..mES.Oct4.ChIP.Seq.GSE11431	0.229111152207432	1.65130366619348e-25	5.99423230828234e-23	c4
	IRF8.IRF..BMDM.IRF8.ChIP.Seq.GSE77884	0.368565378771213	1.85721760765167e-25	6.74169991577557e-23	c4
	STAT4.Stat..CD4.Stat4.ChIP.Seq.GSE22104	0.399983028476441	1.88692836937736e-25	6.84954998083982e-23	c4
	Foxh1.Forkhead..hESC.FOXH1.ChIP.Seq.GSE29422	0.311967414578088	1.96764718263293e-25	7.14255927295753e-23	c4
	ZFX.Zf..mES.Zfx.ChIP.Seq.GSE11431	0.260966021537721	2.46578401902445e-25	8.95079598905876e-23	c4
	Nur77.NR..K562.NR4A1.ChIP.Seq.GSE31363	0.318047496868158	2.49721075506432e-25	9.06487504088349e-23	c4
	SPDEF.ETS..VCaP.SPDEF.ChIP.Seq.SRA014231	0.319547507778165	2.56775361182553e-25	9.32094561092669e-23	c4
	Jun.AP1.bZIP..K562.cJun.ChIP.Seq.GSE31477	2.45887592805296	2.97179511495306e-25	1.07876162672796e-22	c4
	CRX.Homeobox..Retina.Crx.ChIP.Seq.GSE20012	0.219573246805737	3.83059231518186e-25	1.39050501041102e-22	c4
	IRF1.IRF..PBMC.IRF1.ChIP.Seq.GSE43036	0.374438682678237	4.44218396961802e-25	1.61251278097134e-22	c4
	DMRT1.DM..Testis.DMRT1.ChIP.Seq.GSE64892	0.125952368757712	1.06185189204615e-24	3.85452236812751e-22	c4
	MafA.bZIP..Islet.MafA.ChIP.Seq.GSE30298	0.207744416750542	1.138805075136e-24	4.13386242274366e-22	c4
	Brn1.POU.Homeobox..NPC.Brn1.ChIP.Seq.GSE35496	0.208814998471297	1.34191085875544e-24	4.87113641728225e-22	c4
	AP.2gamma.AP2..MCF7.TFAP2C.ChIP.Seq.GSE21234	0.275446750261041	1.42200517923063e-24	5.16187880060717e-22	c4
	Fli1.ETS..CD8.FLI.ChIP.Seq.GSE20898	0.361226765898234	1.63998412509093e-24	5.95314237408008e-22	c4
	c.Myc.bHLH..LNCAP.cMyc.ChIP.Seq.Unpublished	0.492407803545711	1.85032169608714e-24	6.7166677567963e-22	c4
	IRF.BATF.IRF.bZIP..pDC.Irf8.ChIP.Seq.GSE66899	0.398479915536101	2.90659793660145e-24	1.05509505098633e-21	c4
	ELF3.ETS..PDAC.ELF3.ChIP.Seq.GSE64557	0.174294594099386	3.71301388965064e-24	1.34782404194318e-21	c4
	Six2.Homeobox..NephronProgenitor.Six2.ChIP.Seq.GSE39837	0.289040720850845	3.73832452996152e-24	1.35701180437603e-21	c4
	GATA.Zf..IR4.iTreg.Gata3.ChIP.Seq.GSE20898	0.384031610050564	4.06072277457131e-24	1.47404236716939e-21	c4
	HIF.1a.bHLH..MCF7.HIF1a.ChIP.Seq.GSE28352	0.399181883015723	4.74340399525815e-24	1.72185565027871e-21	c4
	Nkx2.2.Homeobox..NPC.Nkx2.2.ChIP.Seq.GSE61673	0.204303131750489	5.2121354100325e-24	1.8920051538418e-21	c4
	n.Myc.bHLH..mES.nMyc.ChIP.Seq.GSE11431	0.16720305307395	5.61853221863702e-24	2.03952719536524e-21	c4
	IRF2.IRF..Erythroblas.IRF2.ChIP.Seq.GSE36985	0.500251245203546	1.05548614796587e-23	3.8314147171161e-21	c4
	ZNF382.Zf..HEK293.ZNF382.GFP.ChIP.Seq.GSE58341	0.326981240557781	2.73784275536628e-23	9.9383692019796e-21	c4
	Sox2.HMG..mES.Sox2.ChIP.Seq.GSE11431	0.159466210382629	2.83059259897863e-23	1.02750511342924e-20	c4
	NFY.CCAAT..Promoter.Homer.Distance.From.Peak.sequence.strand.conservation.	0.299936791931559	6.36371355510729e-23	2.31002802050395e-20	c4
	Oct4.Sox17.POU.Homeobox.HMG..F9.Sox17.ChIP.Seq.GSE44553	0.41475800059349	1.08018005521323e-22	3.92105360042403e-20	c4
	Atf4.bZIP..MEF.Atf4.ChIP.Seq.GSE35681	0.159036695577946	2.67277289618818e-22	9.7021656131631e-20	c4
	Sox15.HMG..CPA.Sox15.ChIP.Seq.GSE62909	0.125812714872122	3.97105548355607e-22	1.44149314053085e-19	c4
	Rfx5.HTH..GM12878.Rfx5.ChIP.Seq.GSE31477	0.127585090995508	6.50092414285344e-22	2.3598354638558e-19	c4
	GFY....Promoter.Homer.Distance.From.Peak.sequence.strand.conservation.	0.500937157370652	1.92393142371059e-21	6.98387106806944e-19	c4
	Fosl2.bZIP..3T3L1.Fosl2.ChIP.Seq.GSE56872	2.51069907154239	2.86494735496794e-21	1.03997588985336e-18	c4
	CEBP.bZIP..ThioMac.CEBPb.ChIP.Seq.GSE21512	0.108227696494907	1.99003867814303e-20	7.22384040165919e-18	c4
	ISRE.IRF..ThioMac.LPS.Expression.GSE23622	0.432074001370171	7.88165167872142e-20	2.86103955937587e-17	c4
	GATA.SCL.Zf.bHLH..Ter119.SCL.ChIP.Seq.GSE18720	0.14604618855293	1.05740077904982e-19	3.83836482795086e-17	c4
	MITF.bHLH..MastCells.MITF.ChIP.Seq.GSE48085	0.235256869814627	1.17481842768439e-19	4.26459089249432e-17	c4
	Stat3.il21.Stat..CD4.Stat3.ChIP.Seq.GSE19198	0.23473665391254	2.66203185866034e-19	9.66317564693703e-17	c4
	STAT6.Stat..CD4.Stat6.ChIP.Seq.GSE22104	0.293266759230649	3.86227176906294e-19	1.40200465216985e-16	c4
	Pax7.Paired.Homeobox..Myoblast.Pax7.ChIP.Seq.GSE25064	0.215100211494253	3.90894854544014e-19	1.41894832199477e-16	c4
	Znf263.Zf..K562.Znf263.ChIP.Seq.GSE31477	0.200250119026616	6.59500757234027e-19	2.39398774875952e-16	c4
	NFAT.RHD..Jurkat.NFATC1.ChIP.Seq.Jolma-et-al.	0.32508204314264	7.14224935993764e-19	2.59263651765736e-16	c4
	STAT6.Stat..Macrophage.Stat6.ChIP.Seq.GSE38377	0.306094854699478	9.64877594539941e-19	3.50250566817999e-16	c4
	AP.2alpha.AP2..Hela.AP2alpha.ChIP.Seq.GSE31477	0.157691580107035	1.16222509445638e-18	4.21887709287666e-16	c4
	HLF.bZIP..HSC.HLF.Flag.ChIP.Seq.GSE69817	0.229846803326122	1.51840689380389e-18	5.51181702450813e-16	c4
	Mouse-Recombination-Hotspot.Zf..Testis.DMC1.ChIP.Seq.GSE24438	0.446114721081979	3.00554097788401e-18	1.0910113749719e-15	c4
	GABPA.ETS..Jurkat.GABPa.ChIP.Seq.GSE17954	0.233417577388573	4.4689358766856e-18	1.62222372323687e-15	c4
	PU.1.ETS..ThioMac.PU.1.ChIP.Seq.GSE21512	0.109821666590031	6.56199986958145e-18	2.38200595265807e-15	c4
	OCT4.SOX2.TCF.NANOG.POU.Homeobox.HMG..mES.Oct4.ChIP.Seq.GSE11431	0.318194900124128	1.68305079933696e-17	6.10947440159318e-15	c4
	Bach2.bZIP..OCILy7.Bach2.ChIP.Seq.GSE44420	0.931956864278435	2.22133950590746e-17	8.06346240644409e-15	c4
	USF1.bHLH..GM12878.Usf1.ChIP.Seq.GSE32465	0.132578851701935	2.22595312903759e-17	8.08020985840644e-15	c4
	Brn2.POU.Homeobox..NPC.Brn2.ChIP.Seq.GSE35496	0.235065359677731	3.088847239798e-17	1.12125154804667e-14	c4
	NF1.FOXA1.CTF.Forkhead..LNCAP.FOXA1.ChIP.Seq.GSE27824	0.361582971112302	3.51956276599028e-17	1.27760128405447e-14	c4
	ZNF189.Zf..HEK293.ZNF189.GFP.ChIP.Seq.GSE58341	0.153051636737757	4.96497474258292e-17	1.8022858315576e-14	c4
	YY1.Zf..Promoter.Homer.Distance.From.Peak.sequence.strand.conservation.	0.103798112432677	5.86485421808917e-17	2.12894208116637e-14	c4
	PAX3.FKHR.fusion.Paired.Homeobox..Rh4.PAX3.FKHR.ChIP.Seq.GSE19063	0.317841063717591	8.19083918224434e-17	2.97327462315469e-14	c4
	Bcl6.Zf..Liver.Bcl6.ChIP.Seq.GSE31578	0.254666163982716	8.83662539310206e-17	3.20769501769605e-14	c4
	HOXA2.Homeobox..mES.Hoxa2.ChIP.Seq.Donaldson-et-al.	0.284795953455359	1.07797567634275e-16	3.91305170512417e-14	c4
	E.box.bHLH..Promoter.Homer.Distance.From.Peak.sequence.strand.conservation.	0.308748652083335	2.03370163972937e-16	7.38233695221763e-14	c4
	NPAS2.bHLH..Liver.NPAS2.ChIP.Seq.GSE39860	0.12481499516598	2.16892073407257e-16	7.87318226468344e-14	c4
	STAT1.Stat..HelaS3.STAT1.ChIP.Seq.GSE12782	0.116879850440303	2.49261775462527e-16	9.04820244928973e-14	c4
	RXR.NR..DR1.3T3L1.RXR.ChIP.Seq.GSE13511	0.153274848475326	2.91883699407925e-16	1.05953782885077e-13	c4
	Tbet.T.box..CD8.Tbet.ChIP.Seq.GSE33802	0.110624340189287	4.25069433686774e-16	1.54300204428299e-13	c4
	Egr1.Zf..K562.Egr1.ChIP.Seq.GSE32465	0.345548432216505	6.25772217430842e-16	2.27155314927396e-13	c4
	GFY.Staf...Zf..Promoter.Homer.Distance.From.Peak.sequence.strand.conservation.	0.340281245088469	2.01036034478112e-15	7.29760805155545e-13	c4
	JunB.bZIP..DendriticCells.Junb.ChIP.Seq.GSE36099	2.76259859879525	2.76271155687078e-15	1.00286429514409e-12	c4
	Hnf1.Homeobox..Liver.Foxa2.Chip.Seq.GSE25694	0.327494245746543	2.88571614817416e-15	1.04751496178722e-12	c4
	PU.1.IRF8.ETS.IRF..pDC.Irf8.ChIP.Seq.GSE66899	0.116157598366219	3.56739190194693e-15	1.29496326040673e-12	c4
	ZNF519.Zf..HEK293.ZNF519.GFP.ChIP.Seq.GSE58341	0.21957475617604	2.47471001553708e-14	8.98319735639962e-12	c4
	ETS.E.box.ETS.bHLH..HPC7.Scl.ChIP.Seq.GSE22178	0.505489431719249	4.18434009566593e-14	1.51891545472673e-11	c4
	Fra2.bZIP..Striatum.Fra2.ChIP.Seq.GSE43429	3.47953104291413	4.54192493546065e-14	1.64871875157222e-11	c4
	DUX4.Homeobox..Myoblasts.DUX4.V5.ChIP.Seq.GSE75791	0.398472208723565	5.6229753663413e-14	2.04114005798189e-11	c4
	Otx2.Homeobox..EpiLC.Otx2.ChIP.Seq.GSE56098	0.12160700713577	7.74516502494311e-14	2.81149490405435e-11	c4
	Fra1.bZIP..BT549.Fra1.ChIP.Seq.GSE46166	2.78349888138704	7.89222012052215e-14	2.86487590374954e-11	c4
	CLOCK.bHLH..Liver.Clock.ChIP.Seq.GSE39860	0.141487101395478	8.6379649265532e-14	3.13558126833881e-11	c4
	Prop1.Homeobox..GHFT1.PROP1.biotin.ChIP.Seq.GSE77302	0.194207428084529	2.66065270485602e-12	9.65816931862736e-10	c4
	BATF.bZIP..Th17.BATF.ChIP.Seq.GSE39756	2.28341512916065	3.53490010874419e-12	1.28316873947414e-09	c4
	ZNF528.Zf..HEK293.ZNF528.GFP.ChIP.Seq.GSE58341	0.283771493109081	1.01994865548701e-11	3.70241361941786e-09	c4
	GATA3.Zf..DR4.iTreg.Gata3.ChIP.Seq.GSE20898	0.240516641065549	2.09116419539176e-11	7.59092602927209e-09	c4
	Rbpj1....Panc1.Rbpj1.ChIP.Seq.GSE47459	0.208117948601229	2.14095070807916e-11	7.77165107032733e-09	c4
	Atf3.bZIP..GBM.ATF3.ChIP.Seq.GSE33912	2.87407157406408	2.96895383502841e-11	1.07773024211531e-08	c4
	GFX....Promoter.Homer.Distance.From.Peak.sequence.strand.conservation.	0.243378850256137	3.73892639164492e-11	1.35723028016711e-08	c4
	OCT.OCT.POU.Homeobox..NPC.Brn1.ChIP.Seq.GSE35496	0.379888790242645	4.45335701982729e-10	1.61656859819731e-07	c4
	Phox2a.Homeobox..Neuron.Phox2a.ChIP.Seq.GSE31456	0.175544676823966	4.85653368127553e-10	1.76292172630302e-07	c4
	HNF1b.Homeobox..PDAC.HNF1B.ChIP.Seq.GSE64557	0.238147210670152	1.13409342057069e-09	4.11675911667159e-07	c4
	ZBTB33.Zf..GM12878.ZBTB33.ChIP.Seq.GSE32465	0.149353409302407	1.67756086542866e-09	6.08954594150605e-07	c4
	Stat3.Stat..mES.Stat3.ChIP.Seq.GSE11431	0.223938960774339	3.09237126888524e-09	1.12253077060534e-06	c4
	ZFP3.Zf..HEK293.ZFP3.GFP.ChIP.Seq.GSE58341	0.264130033116866	4.0350296714381e-09	1.46471577073203e-06	c4
	AP.1.bZIP..ThioMac.PU.1.ChIP.Seq.GSE21512	2.53339386302674	9.92090945792343e-08	3.6012901332262e-05	c4
	ZNF669.Zf..HEK293.ZNF669.GFP.ChIP.Seq.GSE58341	0.138169836131906	2.66869885639704e-07	9.68737684872126e-05	c4
	X.box.HTH..NPC.H3K4me1.ChIP.Seq.GSE16256	0.222095219787461	1.76793293814072e-06	0.00064175965654508	c4
	CTCF.Zf..CD4..CTCF.ChIP.Seq.Barski-et-al.	0.132719525987627	3.40577188822765e-06	0.00123629519542664	c4
	OCT.OCT.POU.Homeobox.IR1..NPC.Brn2.ChIP.Seq.GSE35496	0.201715851266715	2.93425171716024e-05	0.0106513337332917	c4
	Rfx2.HTH..LoVo.RFX2.ChIP.Seq.GSE49402	0.178526251465013	9.15392816465901e-05	0.0332287592377122	c4
	Pax7.Paired.Homeobox..long.Myoblast.Pax7.ChIP.Seq.GSE25064	0.138120040222686	0.000124982577284442	0.0453686755542523	c4

## Sheet: chromatin state 5
ChromVAR AZD1775 chromatin state 5 motif activity
	Motif	Log2_FoldChange	Pvalue	Adj.Pvalue	AZD1775 chromatin state
	Sox3.HMG..NPC.Sox3.ChIP.Seq.GSE33059	1.42197841185432	4.41150281636181e-154	1.60137552233934e-151	c5
	Sox6.HMG..Myotubes.Sox6.ChIP.Seq.GSE32627	1.47439525909499	3.74040771080048e-153	1.35776799902057e-150	c5
	Sox15.HMG..CPA.Sox15.ChIP.Seq.GSE62909	1.91636259967864	8.01585355631182e-152	2.90975484094119e-149	c5
	Sox2.HMG..mES.Sox2.ChIP.Seq.GSE11431	2.0526876579826	1.20220662883934e-150	4.3640100626868e-148	c5
	Nkx2.2.Homeobox..NPC.Nkx2.2.ChIP.Seq.GSE61673	0.914949027160621	3.80812246719542e-150	1.38234845559194e-147	c5
	Sox4.HMG..proB.Sox4.ChIP.Seq.GSE50066	2.10269786426084	5.73443148871493e-146	2.08159863040352e-143	c5
	NF1.halfsite.CTF..LNCaP.NF1.ChIP.Seq.Unpublished	1.24463565965634	5.11969674058732e-145	1.8584499168332e-142	c5
	Sox10.HMG..SciaticNerve.Sox3.ChIP.Seq.GSE35132	1.41977838446117	8.53516747226107e-145	3.09826579243077e-142	c5
	Sox17.HMG..Endoderm.Sox17.ChIP.Seq.GSE61475	2.1941228507942	1.36632122629192e-143	4.95974605143967e-141	c5
	Nkx3.1.Homeobox..LNCaP.Nkx3.1.ChIP.Seq.GSE28264	0.809711926814282	4.04045390551451e-143	1.46668476770177e-140	c5
	E2A.bHLH..proBcell.E2A.ChIP.Seq.GSE21978	1.61774060773812	3.87620964116442e-142	1.40706409974268e-139	c5
	Atoh1.bHLH..Cerebellum.Atoh1.ChIP.Seq.GSE22111	2.14215125489763	4.56616769666551e-142	1.65751887388958e-139	c5
	NeuroD1.bHLH..Islet.NeuroD1.ChIP.Seq.GSE30298	2.59325953327589	5.23231793592163e-139	1.89933141073955e-136	c5
	Olig2.bHLH..Neuron.Olig2.ChIP.Seq.GSE30882	1.32852787388122	5.30855003335338e-139	1.92700366210728e-136	c5
	Znf263.Zf..K562.Znf263.ChIP.Seq.GSE31477	0.964011359821729	7.29690949469427e-139	2.64877814657402e-136	c5
	Ascl1.bHLH..NeuralTubes.Ascl1.ChIP.Seq.GSE55840	1.38911986225253	3.3935380234526e-137	1.23185430251329e-134	c5
	HEB.bHLH..mES.Heb.ChIP.Seq.GSE53233	1.17180936397096	1.67134256958575e-136	6.06697352759629e-134	c5
	NeuroG2.bHLH..Fibroblast.NeuroG2.ChIP.Seq.GSE75910	1.56703528854803	4.61330300809224e-136	1.67462899193748e-133	c5
	Erra.NR..HepG2.Erra.ChIP.Seq.GSE31477	0.9665101182464	5.59616341035002e-136	2.03140731795706e-133	c5
	ZNF711.Zf..SHSY5Y.ZNF711.ChIP.Seq.GSE20673	0.951417750718036	7.89175333958758e-135	2.86470646227029e-132	c5
	MYB.HTH..ERMYB.Myb.ChIPSeq.GSE22095	1.09186947224337	1.86168407983971e-134	6.75791320981813e-132	c5
	Atf4.bZIP..MEF.Atf4.ChIP.Seq.GSE35681	2.15775136172852	2.87234692556555e-134	1.0426619339803e-131	c5
	BMYB.HTH..Hela.BMYB.ChIP.Seq.GSE27030	1.15404203703604	2.95849900775345e-133	1.0739351398145e-130	c5
	Sox9.HMG..Limb.SOX9.ChIP.Seq.GSE73225	2.15831930513023	3.71053855039883e-133	1.34692549379478e-130	c5
	AMYB.HTH..Testes.AMYB.ChIP.Seq.GSE44588	1.2329027319619	1.05657281094432e-132	3.83535930372787e-130	c5
	MyoD.bHLH..Myotube.MyoD.ChIP.Seq.GSE21614	2.23831648536466	1.35862246867871e-132	4.93179956130372e-130	c5
	Tcf21.bHLH..ArterySmoothMuscle.Tcf21.ChIP.Seq.GSE61369	2.1101442101924	1.56247682801468e-132	5.67179088569331e-130	c5
	ZBTB18.Zf..HEK293.ZBTB18.GFP.ChIP.Seq.GSE58341	2.839670080713	2.2905548305556e-132	8.31471403491681e-130	c5
	CHR....Hela.CellCycle.Expression.Homer.Distance.From.Peak.sequence.strand.conservation.	1.4885453283065	4.42559215337303e-132	1.60648995167441e-129	c5
	HLF.bZIP..HSC.HLF.Flag.ChIP.Seq.GSE69817	1.45563803782357	6.94681863035795e-132	2.52169516281994e-129	c5
	Tcf12.bHLH..GM12878.Tcf12.ChIP.Seq.GSE32465	2.11768907993447	1.90813877780036e-131	6.92654376341531e-129	c5
	CEBP.AP1.bZIP..ThioMac.CEBPb.ChIP.Seq.GSE21512	1.84570342706746	3.29646242642593e-131	1.19661586079261e-128	c5
	CEBP.bZIP..ThioMac.CEBPb.ChIP.Seq.GSE21512	1.59465657523718	4.75593353072976e-131	1.7264038716549e-128	c5
	Fox.Ebox.Forkhead.bHLH..Panc1.Foxa2.ChIP.Seq.GSE47459	1.89870106727195	1.0507572849773e-130	3.81424894446761e-128	c5
	MyoG.bHLH..C2C12.MyoG.ChIP.Seq.GSE36024	1.82817020248505	3.13343110456796e-130	1.13743549095817e-127	c5
	Tbet.T.box..CD8.Tbet.ChIP.Seq.GSE33802	1.58391234071653	4.15105217632154e-130	1.50683194000472e-127	c5
	Nkx2.1.Homeobox..LungAC.Nkx2.1.ChIP.Seq.GSE43252	0.59540291447296	7.21126967836479e-130	2.61769089324642e-127	c5
	Foxa2.Forkhead..Liver.Foxa2.ChIP.Seq.GSE25694	1.55923440866783	1.06783803132107e-129	3.87625205369548e-127	c5
	TATA.Box.TBP..Promoter.Homer.Distance.From.Peak.sequence.strand.conservation.	1.04362043044736	1.1339271651532e-129	4.11615560950613e-127	c5
	Foxo1.Forkhead..RAW.Foxo1.ChIP.Seq.Fan-et-al.	1.01631471415066	1.25911903009975e-129	4.5706020792621e-127	c5
	Nkx2.5.Homeobox..HL1.Nkx2.5.biotin.ChIP.Seq.GSE21529	0.779308785025476	2.0896990675973e-129	7.58560761537821e-127	c5
	RUNX.Runt..HPC7.Runx1.ChIP.Seq.GSE22178	2.55154383964738	7.43728614489401e-129	2.69973487059653e-126	c5
	Pit1.Homeobox..GCrat.Pit1.ChIP.Seq.GSE58009	1.33590552780173	7.54153601921613e-129	2.73757757497546e-126	c5
	Rfx6.HTH..Min6b1.Rfx6.HA.ChIP.Seq.GSE62844	1.55577722510515	8.52417630327089e-129	3.09427599808733e-126	c5
	Ap4.bHLH..AML.Tfap4.ChIP.Seq.GSE45738	1.75431010074516	1.23073220815631e-128	4.46755791560741e-126	c5
	Bapx1.Homeobox..VertebralCol.Bapx1.ChIP.Seq.GSE36672	0.787919444186032	3.12272945227562e-128	1.13355079117605e-125	c5
	Tbr1.T.box..Cortex.Tbr1.ChIP.Seq.GSE71384	1.19940591436257	3.38931754464732e-128	1.23032226870698e-125	c5
	Zic.Zf..Cerebellum.ZIC1.2.ChIP.Seq.GSE60731	1.77232248516843	7.08090065363894e-128	2.57036693727094e-125	c5
	ZEB1.Zf..PDAC.ZEB1.ChIP.Seq.GSE64557	1.02777510505833	1.2073500996985e-127	4.38268086190555e-125	c5
	Smad4.MAD..ESC.SMAD4.ChIP.Seq.GSE29422	1.15659781265854	1.69041655448437e-127	6.13621209277826e-125	c5
	Meis1.Homeobox..MastCells.Meis1.ChIP.Seq.GSE48085	1.15376249120266	1.75966947366111e-127	6.38760018938983e-125	c5
	Smad2.MAD..ES.SMAD2.ChIP.Seq.GSE29422	1.21088532020397	2.17173678117977e-127	7.88340451568255e-125	c5
	ZNF415.Zf..HEK293.ZNF415.GFP.ChIP.Seq.GSE58341	2.09376149560333	2.18379251319304e-127	7.92716682289072e-125	c5
	FOXA1.Forkhead..MCF7.FOXA1.ChIP.Seq.GSE26831	1.30070502980706	2.43269918115142e-127	8.83069802757965e-125	c5
	PR.NR..T47D.PR.ChIP.Seq.GSE31130	0.941484399256171	3.07769832830003e-127	1.11720449317291e-124	c5
	COUP.TFII.NR..Artia.Nr2f2.ChIP.Seq.GSE46497	1.12153170323693	5.96747689075853e-127	2.16619411134535e-124	c5
	ZFX.Zf..mES.Zfx.ChIP.Seq.GSE11431	1.26591249566993	8.11998193404116e-127	2.94755344205694e-124	c5
	PRDM9.Zf..Testis.DMC1.ChIP.Seq.GSE35498	2.22991498014094	8.44006008546518e-127	3.06374181102386e-124	c5
	Eomes.T.box..H9.Eomes.ChIP.Seq.GSE26097	0.800712993815333	1.24390620057555e-126	4.51537950808923e-124	c5
	Bcl6.Zf..Liver.Bcl6.ChIP.Seq.GSE31578	1.2904333144789	2.65186907670154e-126	9.62628474842658e-124	c5
	Oct6.POU.Homeobox..NPC.Pou3f1.ChIP.Seq.GSE35496	1.60406467828374	6.74481601411837e-126	2.44836821312497e-123	c5
	CRX.Homeobox..Retina.Crx.ChIP.Seq.GSE20012	0.670765955144585	2.26976556166731e-125	8.23924898885235e-123	c5
	GATA3.Zf..iTreg.Gata3.ChIP.Seq.GSE20898	1.07849932499296	8.4428520004082e-125	3.06475527614818e-122	c5
	AP.2gamma.AP2..MCF7.TFAP2C.ChIP.Seq.GSE21234	1.29364007347877	1.59126585541275e-124	5.77629505514828e-122	c5
	Barx1.Homeobox..Stomach.Barx1.3xFlag.ChIP.Seq.GSE69483	1.39486548581857	3.48785659938695e-124	1.26609194557746e-121	c5
	RUNX2.Runt..PCa.RUNX2.ChIP.Seq.GSE33889	2.01706083003124	3.8273897444397e-124	1.38934247723161e-121	c5
	FOXA1.Forkhead..LNCAP.FOXA1.ChIP.Seq.GSE27824	1.15393058502608	4.07002727415325e-124	1.47741990051763e-121	c5
	Myf5.bHLH..GM.Myf5.ChIP.Seq.GSE24852	2.26976972859172	4.68476081507127e-124	1.70056817587087e-121	c5
	Foxh1.Forkhead..hESC.FOXH1.ChIP.Seq.GSE29422	1.6359579161673	6.68991149788007e-124	2.42843787373046e-121	c5
	Cdx2.Homeobox..mES.Cdx2.ChIP.Seq.GSE14586	1.38443309652935	1.53282253670129e-123	5.56414580822567e-121	c5
	FOXM1.Forkhead..MCF7.FOXM1.ChIP.Seq.GSE72977	1.32819582834931	1.54751314774709e-123	5.61747272632193e-121	c5
	Zic3.Zf..mES.Zic3.ChIP.Seq.GSE37889	1.94138876719223	3.42757546758007e-123	1.24420989473156e-120	c5
	CArG.MADS..PUER.Srf.ChIP.Seq.Sullivan-et-al.	1.93250730910775	3.50301383945897e-123	1.2715940237236e-120	c5
	RXR.NR..DR1.3T3L1.RXR.ChIP.Seq.GSE13511	1.46604562350019	3.74450983810416e-123	1.35925707123181e-120	c5
	RUNX.AML.Runt..CD4..PolII.ChIP.Seq.Barski-et-al.	2.68839879293493	3.85303010382611e-123	1.39864992768888e-120	c5
	Gfi1b.Zf..HPC7.Gfi1b.ChIP.Seq.GSE22178	2.04277026262466	6.97045618888631e-123	2.53027559656573e-120	c5
	RUNX1.Runt..Jurkat.RUNX1.ChIP.Seq.GSE29180	1.74720292840699	9.34778089167125e-123	3.39324446367666e-120	c5
	Lhx1.Homeobox..EmbryoCarcinoma.Lhx1.ChIP.Seq.GSE70957	0.964229459345649	1.73833423347502e-122	6.31015326751434e-120	c5
	Six2.Homeobox..NephronProgenitor.Six2.ChIP.Seq.GSE39837	1.33228692897832	3.6051843678503e-122	1.30868192552966e-119	c5
	Isl1.Homeobox..Neuron.Isl1.ChIP.Seq.GSE31456	0.825197454956695	3.8422274992719e-122	1.3947285822357e-119	c5
	SF1.NR..H295R.Nr5a1.ChIP.Seq.GSE44220	2.62617550014946	5.2252742007191e-122	1.89677453486103e-119	c5
	Gata4.Zf..Heart.Gata4.ChIP.Seq.GSE35151	1.34885847998813	1.01410959579673e-121	3.68121783274213e-119	c5
	KLF14.Zf..HEK293.KLF14.GFP.ChIP.Seq.GSE58341	0.743955353754117	3.91490547535654e-121	1.42111068755443e-118	c5
	Ptf1a.bHLH..Panc1.Ptf1a.ChIP.Seq.GSE47459	0.754007018699905	4.05466223406133e-121	1.47184239096426e-118	c5
	Lhx2.Homeobox..HFSC.Lhx2.ChIP.Seq.GSE48068	1.0104312134447	2.68246220865982e-120	9.73733781743516e-118	c5
	PU.1.IRF.ETS.IRF..Bcell.PU.1.ChIP.Seq.GSE21512	1.07837338049252	3.93439166579182e-120	1.42818417468243e-117	c5
	ZNF189.Zf..HEK293.ZNF189.GFP.ChIP.Seq.GSE58341	1.59787533053392	8.71030855303369e-120	3.16184200475123e-117	c5
	Oct2.POU.Homeobox..Bcell.Oct2.ChIP.Seq.GSE21512	1.6132657021095	1.6335003436598e-119	5.92960624748506e-117	c5
	AP.2alpha.AP2..Hela.AP2alpha.ChIP.Seq.GSE31477	1.48795078835608	1.78692242574374e-119	6.48652840544977e-117	c5
	Gata6.Zf..HUG1N.GATA6.ChIP.Seq.GSE51936	1.51621410080314	2.50763983511054e-119	9.10273260145127e-117	c5
	Tcf4.HMG..Hct116.Tcf4.ChIP.Seq.SRA012054	2.04457198483087	7.9320294081277e-119	2.87932667515035e-116	c5
	E2A.bHLH..near-PU.1.Bcell.PU.1.ChIP.Seq.GSE21512	1.22448076274406	8.31173823198029e-119	3.01716097820885e-116	c5
	Tcf3.HMG..mES.Tcf3.ChIP.Seq.GSE11724	1.8200022121915	1.8839912227003e-118	6.83888813840209e-116	c5
	HOXD13.Homeobox..Chicken.Hoxd13.ChIP.Seq.GSE38910	1.0787429851727	2.63293782562128e-118	9.55756430700524e-116	c5
	MafF.bZIP..HepG2.MafF.ChIP.Seq.GSE31477	1.97554491501277	4.01694349545886e-118	1.45815048885157e-115	c5
	SPDEF.ETS..VCaP.SPDEF.ChIP.Seq.SRA014231	1.4509403684556	5.12550104221131e-118	1.8605568783227e-115	c5
	ZNF264.Zf..HEK293.ZNF264.GFP.ChIP.Seq.GSE58341	1.60486626695661	1.09419761140099e-117	3.97193732938559e-115	c5
	FOXK1.Forkhead..HEK293.FOXK1.ChIP.Seq.GSE51673	1.1822608798275	1.27324415543364e-117	4.62187628422411e-115	c5
	PPARE.NR..DR1.3T3L1.Pparg.ChIP.Seq.GSE13511	1.75527828882578	1.5790922551183e-117	5.73210488607942e-115	c5
	STAT6.Stat..Macrophage.Stat6.ChIP.Seq.GSE38377	1.59278309309722	1.97390541287802e-117	7.16527664874722e-115	c5
	KLF6.Zf..PDAC.KLF6.ChIP.Seq.GSE64557	0.8822140642674	2.07143244012908e-116	7.51929975766857e-114	c5
	KLF10.Zf..HEK293.KLF10.GFP.ChIP.Seq.GSE58341	1.50339405964165	2.7197684571197e-116	9.87275949934451e-114	c5
	GSC.Homeobox..FrogEmbryos.GSC.ChIP.Seq.DRA000576	1.01820640860519	3.21669706436043e-116	1.16766103436284e-113	c5
	PRDM1.Zf..Hela.PRDM1.ChIP.Seq.GSE31477	1.55264108104384	4.5465737412803e-116	1.65040626808475e-113	c5
	HNF4a.NR..DR1.HepG2.HNF4a.ChIP.Seq.GSE25021	2.47141320326228	5.27796730351987e-116	1.91590213117771e-113	c5
	Gata2.Zf..K562.GATA2.ChIP.Seq.GSE18829	1.78670530634391	9.3317188039169e-116	3.38741392582183e-113	c5
	Tlx..NR..NPC.H3K4me1.ChIP.Seq.GSE16256	2.80413095091325	1.09310707594272e-115	3.96797868567209e-113	c5
	STAT6.Stat..CD4.Stat6.ChIP.Seq.GSE22104	1.55540087767909	1.75647465945375e-115	6.3760030138171e-113	c5
	TEAD4.TEA..Tropoblast.Tead4.ChIP.Seq.GSE37350	1.69747798021833	1.98790084030874e-115	7.21608005032074e-113	c5
	IRF4.IRF..GM12878.IRF4.ChIP.Seq.GSE32465	1.74486909617973	2.34036344271344e-115	8.4955192970498e-113	c5
	Nr5a2.NR..mES.Nr5a2.ChIP.Seq.GSE19019	2.33720003247568	1.57454170216567e-114	5.71558637886139e-112	c5
	LRF.Zf..Erythroblasts.ZBTB7A.ChIP.Seq.GSE74977	0.85450270890335	1.87450411012087e-114	6.80444991973876e-112	c5
	Gata1.Zf..K562.GATA1.ChIP.Seq.GSE18829	1.84589105523992	2.30277719863824e-114	8.35908123105682e-112	c5
	Oct4.POU.Homeobox..mES.Oct4.ChIP.Seq.GSE11431	1.55015023851909	3.19507233151631e-114	1.15981125634042e-111	c5
	Unknown.Homeobox..Limb.p300.ChIP.Seq.Homer.Distance.From.Peak.sequence.strand.conservation.	1.25863086928045	4.53785192934024e-114	1.64724025035051e-111	c5
	OCT.OCT.short.POU.Homeobox..NPC.OCT6.ChIP.Seq.GSE43916	1.30755199627337	1.95090618734882e-113	7.08178946007623e-111	c5
	STAT4.Stat..CD4.Stat4.ChIP.Seq.GSE22104	1.27735236259678	6.83573531707026e-113	2.4813719200965e-110	c5
	Slug.Zf..Mesoderm.Snai2.ChIP.Seq.GSE61475	2.41381202230827	1.18216558890383e-112	4.29126108772092e-110	c5
	Nr5a2.NR..Pancreas.LRH1.ChIP.Seq.GSE34295	2.24660479682755	3.86497582234558e-112	1.40298622351145e-109	c5
	CDX4.Homeobox..ZebrafishEmbryos.Cdx4.Myc.ChIP.Seq.GSE48254	1.13409956641591	8.06112202973024e-112	2.92618729679208e-109	c5
	Unknown.ESC.element....mES.Nanog.ChIP.Seq.GSE11724	2.36436252834334	9.73925943575355e-112	3.53535117517854e-109	c5
	IRF3.IRF..BMDM.Irf3.ChIP.Seq.GSE67343	1.71408895578098	1.67733961047553e-111	6.08874278602618e-109	c5
	Smad3.MAD..NPC.Smad3.ChIP.Seq.GSE36673	0.602423197576722	1.80802617701714e-111	6.56313502257221e-109	c5
	HNF6.Homeobox..Liver.Hnf6.ChIP.Seq.ERP000394	1.3990347332264	2.33562110158205e-111	8.47830459874283e-109	c5
	TEAD.TEA..Fibroblast.PU.1.ChIP.Seq.Unpublished	1.72971452491628	2.47552173040663e-111	8.98614388137606e-109	c5
	NFAT.RHD..Jurkat.NFATC1.ChIP.Seq.Jolma-et-al.	1.27645328838245	3.74801645647631e-111	1.3605299737009e-108	c5
	NFY.CCAAT..Promoter.Homer.Distance.From.Peak.sequence.strand.conservation.	1.16736442479914	5.9042187510391e-111	2.14323140662719e-108	c5
	Pitx1.Ebox.Homeobox.bHLH..Hindlimb.Pitx1.ChIP.Seq.GSE41591	1.80636423151909	9.92887343421607e-111	3.60418105662043e-108	c5
	DMRT1.DM..Testis.DMRT1.ChIP.Seq.GSE64892	1.53657916200948	1.10073726569147e-110	3.99567627446004e-108	c5
	KLF5.Zf..LoVo.KLF5.ChIP.Seq.GSE49402	0.776279302337773	2.11216468679188e-110	7.66715781305453e-108	c5
	Stat3.il21.Stat..CD4.Stat3.ChIP.Seq.GSE19198	1.6012230731345	5.72178571919406e-110	2.07700821606744e-107	c5
	Foxo3.Forkhead..U2OS.Foxo3.ChIP.Seq.E.MTAB.2701	1.27810965085119	7.32187013916236e-110	2.65783886051594e-107	c5
	Foxf1.Forkhead..Lung.Foxf1.ChIP.Seq.GSE77951	1.09577890670614	1.6137887656298e-109	5.85805321923616e-107	c5
	Pax8.Paired.Homeobox..Thyroid.Pax8.ChIP.Seq.GSE26938	2.84643143310464	1.68567966911003e-109	6.1190171988694e-107	c5
	Otx2.Homeobox..EpiLC.Otx2.ChIP.Seq.GSE56098	1.36761080472975	1.93344974873547e-109	7.01842258790976e-107	c5
	HOXB13.Homeobox..ProstateTumor.HOXB13.ChIP.Seq.GSE56288	1.00419823519108	2.21613550893952e-108	8.04457189745047e-106	c5
	Arnt.Ahr.bHLH..MCF7.Arnt.ChIP.Seq.Lo-et-al.	1.30394305126616	3.26917907170543e-108	1.18671200302907e-105	c5
	FoxL2.Forkhead..Ovary.FoxL2.ChIP.Seq.GSE60858	1.10803154801584	1.1021628855951e-107	4.0008512747102e-105	c5
	Rbpj1....Panc1.Rbpj1.ChIP.Seq.GSE47459	0.956679649694253	1.84836531342892e-107	6.70956608774697e-105	c5
	DMRT6.DM..Testis.DMRT6.ChIP.Seq.GSE60440	1.52331095929589	4.41282028222484e-107	1.60185376244762e-104	c5
	Cux2.Homeobox..Liver.Cux2.ChIP.Seq.GSE35985	1.43746905840094	9.11745322282042e-107	3.30963551988381e-104	c5
	ERG.ETS..VCaP.ERG.ChIP.Seq.GSE14097	1.00838798290658	1.37362804342733e-106	4.98626979764119e-104	c5
	Etv2.ETS..ES.ER71.ChIP.Seq.GSE59402	1.54541549969889	2.4845997208929e-106	9.01909698684122e-104	c5
	NPAS.bHLH..Liver.NPAS.ChIP.Seq.GSE39860	1.17769006648361	3.07169491626835e-106	1.11502525460541e-103	c5
	Pdx1.Homeobox..Islet.Pdx1.ChIP.Seq.SRA008281	1.29274961412841	4.51356007136248e-106	1.63842230590458e-103	c5
	Esrrb.NR..mES.Esrrb.ChIP.Seq.GSE11431	2.16109402455879	4.78316998839309e-106	1.73629070578669e-103	c5
	Chop.bZIP..MEF.Chop.ChIP.Seq.GSE35681	2.17179893228669	9.95967571746074e-106	3.61536228543825e-103	c5
	Tgif1.Homeobox..mES.Tgif1.ChIP.Seq.GSE55404	0.568292750100687	2.05594838123717e-105	7.46309262389092e-103	c5
	Foxa3.Forkhead..Liver.Foxa3.ChIP.Seq.GSE77670	1.55863504501275	2.51714841717047e-105	9.13724875432879e-103	c5
	Max.bHLH..K562.Max.ChIP.Seq.GSE31477	2.15169041610162	2.9825125860989e-105	1.0826520687539e-102	c5
	ETV1.ETS..GIST48.ETV1.ChIP.Seq.GSE22441	1.03871651763901	7.11804996835916e-105	2.58385213851438e-102	c5
	Brn1.POU.Homeobox..NPC.Brn1.ChIP.Seq.GSE35496	1.55461598773662	1.31211998277291e-104	4.76299553746565e-102	c5
	MafA.bZIP..Islet.MafA.ChIP.Seq.GSE30298	1.890768154181	1.73040900416993e-104	6.28138468513686e-102	c5
	Lhx3.Homeobox..Neuron.Lhx3.ChIP.Seq.GSE31456	0.725858117602924	2.16488027567084e-104	7.85851540068516e-102	c5
	RBPJ.Ebox...bHLH..Panc1.Rbpj1.ChIP.Seq.GSE47459	2.07243888653919	2.23366238844688e-104	8.10819447006217e-102	c5
	ETS1.ETS..Jurkat.ETS1.ChIP.Seq.GSE17954	1.26761553728034	7.24762704155106e-104	2.63088861608303e-101	c5
	Tbox.Smad.T.box.MAD..ESCd5.Smad2-3.ChIP.Seq.GSE29422	2.54874969848418	7.2566773264146e-104	2.6341738694885e-101	c5
	GRHL2.CP2..HBE.GRHL2.ChIP.Seq.GSE46194	2.1469426399559	7.52409862358969e-104	2.73124780036306e-101	c5
	Twist.bHLH..HMLE.TWIST1.ChIP.Seq.Chang-et-al	3.38309176787189	1.91646476716259e-103	6.95676710480022e-101	c5
	ZNF467.Zf..HEK293.ZNF467.GFP.ChIP.Seq.GSE58341	1.2322275035958	2.26163302534956e-103	8.20972788201892e-101	c5
	Fli1.ETS..CD8.FLI.ChIP.Seq.GSE20898	1.03484593627993	2.78415485198093e-103	1.01064821126908e-100	c5
	ZNF416.Zf..HEK293.ZNF416.GFP.ChIP.Seq.GSE58341	1.11795465346513	2.84721873565368e-103	1.03354040104229e-100	c5
	NPAS2.bHLH..Liver.NPAS2.ChIP.Seq.GSE39860	1.59329707595439	3.07555092284184e-103	1.11642498499159e-100	c5
	FXR.NR..IR1.Liver.FXR.ChIP.Seq.Chong-et-al.	2.50374159661833	6.40408578467739e-103	2.32468313983789e-100	c5
	Six1.Homeobox..Myoblast.Six1.ChIP.Chip.GSE20150	1.75115714001564	7.79246274363965e-103	2.82866397594119e-100	c5
	Tbx20.T.box..Heart.Tbx20.ChIP.Seq.GSE29636	2.18866572691839	1.137825698671e-102	4.13030728617574e-100	c5
	OCT4.SOX2.TCF.NANOG.POU.Homeobox.HMG..mES.Oct4.ChIP.Seq.GSE11431	1.18926491503704	1.2503179333602e-102	4.53865409809751e-100	c5
	Prop1.Homeobox..GHFT1.PROP1.biotin.ChIP.Seq.GSE77302	0.964382356002272	2.42669521491232e-102	8.80890363013171e-100	c5
	PAX5.Paired.Homeobox..GM12878.PAX5.ChIP.Seq.GSE32465	2.18236148767133	3.89401457443745e-102	1.41352729052079e-99	c5
	RARg.NR..ES.RARg.ChIP.Seq.GSE30538	1.936784923286	4.07642544793404e-102	1.47974243760006e-99	c5
	NF1.CTF..LNCAP.NF1.ChIP.Seq.Unpublished	2.60254308178951	4.38509555033537e-102	1.59178968477174e-99	c5
	FOXK2.Forkhead..U2OS.FOXK2.ChIP.Seq.E.MTAB.2204	1.28592513583298	5.92223455200777e-102	2.14977114237882e-99	c5
	GLI3.Zf..Limb.GLI3.ChIP.Chip.GSE11077	2.60247188315449	9.2058472714066e-102	3.3417225595206e-99	c5
	TEAD2.TEA..Py2T.Tead2.ChIP.Seq.GSE55709	1.88471314915801	2.52234924371343e-101	9.15612775467974e-99	c5
	PU.1.IRF8.ETS.IRF..pDC.Irf8.ChIP.Seq.GSE66899	1.95701420077467	5.11418679974743e-101	1.85644980830832e-98	c5
	Oct4.Sox17.POU.Homeobox.HMG..F9.Sox17.ChIP.Seq.GSE44553	1.36452185221781	1.64560119881916e-100	5.97353235171355e-98	c5
	ZNF322.Zf..HEK293.ZNF322.GFP.ChIP.Seq.GSE58341	2.71240545459118	1.69479272184668e-100	6.15209758030345e-98	c5
	ZBTB12.Zf..HEK293.ZBTB12.GFP.ChIP.Seq.GSE58341	2.00552294299831	1.99032957925122e-100	7.22489637268194e-98	c5
	VDR.NR..DR3.GM10855.VDR.vitD.ChIP.Seq.GSE22484	2.22855330740472	3.56320311768631e-100	1.29344273172013e-97	c5
	Maz.Zf..HepG2.Maz.ChIP.Seq.GSE31477	0.73956473615878	3.91090287843378e-100	1.41965774487146e-97	c5
	HIF.1b.HLH..T47D.HIF1b.ChIP.Seq.GSE59937	1.05303709755742	1.07060791373142e-99	3.88630672684505e-97	c5
	c.Myc.bHLH..mES.cMyc.ChIP.Seq.GSE11431	2.66907333704518	1.38717971256598e-99	5.03546235661452e-97	c5
	BMAL1.bHLH..Liver.Bmal1.ChIP.Seq.GSE39860	1.08072343450202	1.4763432198188e-99	5.35912588794223e-97	c5
	EWS.ERG.fusion.ETS..CADO-ES1.EWS.ERG.ChIP.Seq.SRA014231	1.84325926335268	2.00333677897765e-99	7.27211250768888e-97	c5
	ELF3.ETS..PDAC.ELF3.ChIP.Seq.GSE64557	1.67745876439689	3.90864567009153e-99	1.41883837824323e-96	c5
	IRF8.IRF..BMDM.IRF8.ChIP.Seq.GSE77884	1.69566969226254	5.4046750560079e-99	1.96189704533087e-96	c5
	Brachyury.T.box..Mesoendoderm.Brachyury.ChIP.exo.GSE54963	1.86747104696808	1.15628238211524e-98	4.19730504707831e-96	c5
	bZIP.IRF.bZIP.IRF..Th17.BatF.ChIP.Seq.GSE39756	1.65617017635339	1.28059776963134e-98	4.64856990376176e-96	c5
	Hand2.bHLH..Mesoderm.Hand2.ChIP.Seq.GSE61475	2.46483316431631	1.73306906223805e-98	6.29104069592412e-96	c5
	ZNF519.Zf..HEK293.ZNF519.GFP.ChIP.Seq.GSE58341	1.33329729102816	2.15127589752522e-98	7.80913150801656e-96	c5
	STAT5.Stat..mCD4..Stat5.ChIP.Seq.GSE12346	1.49447434665256	2.25284894371929e-98	8.17784166570101e-96	c5
	GRE.NR..IR3.RAW264.7.GRE.ChIP.Seq.Unpublished	2.33764422360575	2.57153329239895e-98	9.33466585140818e-96	c5
	ETS.RUNX.ETS.Runt..Jurkat.RUNX1.ChIP.Seq.GSE17954	2.34701840942089	4.1121039794676e-98	1.49269374454674e-95	c5
	PRDM14.Zf..H1.PRDM14.ChIP.Seq.GSE22767	1.81048156383117	1.75735290790962e-97	6.37919105571192e-95	c5
	ZNF136.Zf..HEK293.ZNF136.GFP.ChIP.Seq.GSE58341	1.71955067416671	7.49262599647877e-97	2.71982323672179e-94	c5
	EHF.ETS..LoVo.EHF.ChIP.Seq.GSE49402	1.06084595369002	8.09297221364005e-97	2.93774891355134e-94	c5
	Tbx5.T.box..HL1.Tbx5.biotin.ChIP.Seq.GSE21529	0.414645091354105	1.29253039283499e-96	4.69188532599102e-94	c5
	RAR.RXR.NR..DR5.ES.RAR.ChIP.Seq.GSE56893	2.36858040314517	1.38259326009501e-96	5.01881353414487e-94	c5
	Hoxc9.Homeobox..Ainv15.Hoxc9.ChIP.Seq.GSE21812	1.44873043256699	3.42497482400607e-96	1.2432658611142e-93	c5
	ARE.NR..LNCAP.AR.ChIP.Seq.GSE27824	2.73794942249295	7.04170343568789e-96	2.5561383471547e-93	c5
	GATA.SCL.Zf.bHLH..Ter119.SCL.ChIP.Seq.GSE18720	1.88534364636533	1.66324468248784e-95	6.03757819743085e-93	c5
	Egr1.Zf..K562.Egr1.ChIP.Seq.GSE32465	0.942455915013168	4.28910347124397e-95	1.55694456006156e-92	c5
	MafB.bZIP..BMM.Mafb.ChIP.Seq.GSE75722	2.3246926592934	7.34419168910642e-95	2.66594158314563e-92	c5
	CEBP.CEBP.bZIP..MEF.Chop.ChIP.Seq.GSE35681	1.5244959052065	8.12706412199816e-95	2.95012427628533e-92	c5
	THRa.NR..C17.2.THRa.ChIP.Seq.GSE38347	2.07967205883618	9.24296924251035e-95	3.35519783503126e-92	c5
	ERE.NR..IR3.MCF7.ERa.ChIP.Seq.Unpublished	2.52759260159807	3.69844768481479e-94	1.34253650958777e-91	c5
	Ets1.distal.ETS..CD4..PolII.ChIP.Seq.Barski-et-al.	2.07164985641228	1.20328408047033e-93	4.3679212121073e-91	c5
	ETS.E.box.ETS.bHLH..HPC7.Scl.ChIP.Seq.GSE22178	1.87388881134718	2.40969486827195e-93	8.74719237182718e-91	c5
	EBF1.EBF..Near.E2A.ChIP.Seq.GSE21512	1.32268907293781	6.77032403606506e-93	2.45762762509162e-90	c5
	Phox2a.Homeobox..Neuron.Phox2a.ChIP.Seq.GSE31456	1.02470772801877	8.62109293941053e-93	3.12945673700602e-90	c5
	AR.halfsite.NR..LNCaP.AR.ChIP.Seq.GSE27824	0.403830080783608	1.04711118895309e-92	3.8010136158997e-90	c5
	Mef2a.MADS..HL1.Mef2a.biotin.ChIP.Seq.GSE21529	1.13336324135232	2.35853613911563e-92	8.56148618498975e-90	c5
	ZNF317.Zf..HEK293.ZNF317.GFP.ChIP.Seq.GSE58341	1.6451964112277	3.5962717272395e-92	1.30544663698794e-89	c5
	Nur77.NR..K562.NR4A1.ChIP.Seq.GSE31363	1.64391076674374	6.70657780749699e-92	2.43448774412141e-89	c5
	n.Myc.bHLH..mES.nMyc.ChIP.Seq.GSE11431	1.99653122814916	9.16746452513381e-91	3.32778962262357e-88	c5
	Nkx6.1.Homeobox..Islet.Nkx6.1.ChIP.Seq.GSE40975	0.506105830206544	9.83134676719851e-91	3.56877887649306e-88	c5
	Mef2b.MADS..HEK293.Mef2b.V5.ChIP.Seq.GSE67450	1.20335490412614	1.07791399639798e-90	3.91282780692466e-88	c5
	FOXP1.Forkhead..H9.FOXP1.ChIP.Seq.GSE31006	1.00253898954675	1.12407637102514e-90	4.08039722682125e-88	c5
	Mouse-Recombination-Hotspot.Zf..Testis.DMC1.ChIP.Seq.GSE24438	1.31514267573499	1.33706426619141e-90	4.8535432862748e-88	c5
	Pit1.1bp.Homeobox..GCrat.Pit1.ChIP.Seq.GSE58009	1.19754855688218	1.97911902964539e-90	7.18420207761275e-88	c5
	EKLF.Zf..Erythrocyte.Klf1.ChIP.Seq.GSE20478	2.16182560478382	2.62837735078921e-90	9.54100978336484e-88	c5
	MITF.bHLH..MastCells.MITF.ChIP.Seq.GSE48085	1.51823579246738	3.37041777929093e-90	1.22346165388261e-87	c5
	NF1.FOXA1.CTF.Forkhead..LNCAP.FOXA1.ChIP.Seq.GSE27824	1.27605372602379	1.14453960911364e-89	4.15467878108251e-87	c5
	ZNF692.Zf..HEK293.ZNF692.GFP.ChIP.Seq.GSE58341	1.81063659165698	3.5022767208038e-89	1.27132644965178e-86	c5
	ZNF165.Zf..WHIM12.ZNF165.ChIP.Seq.GSE65937	1.87633932754042	3.81033859457426e-89	1.38315290983046e-86	c5
	Pbx3.Homeobox..GM12878.PBX3.ChIP.Seq.GSE32465	2.33568521525651	4.01819417683311e-89	1.45860448619042e-86	c5
	Srebp2.bHLH..HepG2.Srebp2.ChIP.Seq.GSE31477	3.00083048126028	4.94612728687225e-89	1.79544420513462e-86	c5
	EWS.FLI1.fusion.ETS..SK-N-MC.EWS.FLI1.ChIP.Seq.SRA014231	1.63601869514879	7.59630471806941e-89	2.7574586126592e-86	c5
	HOXA9.Homeobox..HSC.Hoxa9.ChIP.Seq.GSE33509	1.44885471162696	7.59630471806941e-89	2.7574586126592e-86	c5
	Klf4.Zf..mES.Klf4.ChIP.Seq.GSE11431	1.52641867519473	7.79141068141833e-89	2.82828207735485e-86	c5
	Srebp1a.bHLH..HepG2.Srebp1a.ChIP.Seq.GSE31477	2.40931569192348	5.71499007082327e-88	2.07454139570885e-85	c5
	GABPA.ETS..Jurkat.GABPa.ChIP.Seq.GSE17954	1.15070236674482	5.78091559866969e-88	2.0984723623171e-85	c5
	Tgif2.Homeobox..mES.Tgif2.ChIP.Seq.GSE55404	0.43830105041514	1.66014287254641e-87	6.02631862734348e-85	c5
	PU.1.ETS..ThioMac.PU.1.ChIP.Seq.GSE21512	1.78001898340809	3.30709784378468e-87	1.20047651729384e-84	c5
	Pknox1.Homeobox..ES.Prep1.ChIP.Seq.GSE63282	2.1528487543255	5.19067977908659e-87	1.88421675980843e-84	c5
	IRF1.IRF..PBMC.IRF1.ChIP.Seq.GSE43036	1.50347335469093	6.31544726258784e-87	2.29250735631939e-84	c5
	OCT.OCT.POU.Homeobox..NPC.OCT6.ChIP.Seq.GSE43916	1.6037697493126	1.74766392187881e-86	6.34402003642008e-84	c5
	PAX6.Paired.Homeobox..Forebrain.Pax6.ChIP.Seq.GSE66961	1.61310610300542	3.0187170645875e-86	1.09579429444526e-83	c5
	Reverb.NR..DR2.RAW.Reverba.biotin.ChIP.Seq.GSE45914	2.34905642574801	5.16315833398326e-86	1.87422647523592e-83	c5
	ZNF675.Zf..HEK293.ZNF675.GFP.ChIP.Seq.GSE58341	1.77330392702258	1.39395725225503e-85	5.06006482568577e-83	c5
	PGR.NR..EndoStromal.PGR.ChIP.Seq.GSE69539	1.88947404465103	1.71053975113479e-85	6.20925929661927e-83	c5
	Tcfcp2l1.CP2..mES.Tcfcp2l1.ChIP.Seq.GSE11431	1.95073880077077	1.02018214160736e-82	3.70326117403471e-80	c5
	THRb.NR..Liver.NR1A2.ChIP.Seq.GSE52613	0.355243201403774	8.82879093501422e-82	3.20485110941016e-79	c5
	ELF5.ETS..T47D.ELF5.ChIP.Seq.GSE30407	1.38115226610599	1.04780303625373e-81	3.80352502160105e-79	c5
	STAT1.Stat..HelaS3.STAT1.ChIP.Seq.GSE12782	1.44689382246958	1.4164389526477e-81	5.14167339811115e-79	c5
	HIF2a.bHLH..785-O.HIF2a.ChIP.Seq.GSE34871	1.33246054185438	4.34952023520556e-81	1.57887584537962e-78	c5
	Pax7.Paired.Homeobox..Myoblast.Pax7.ChIP.Seq.GSE25064	0.991433938320688	6.47659231864102e-81	2.35100301166669e-78	c5
	TCFL2.HMG..K562.TCF7L2.ChIP.Seq.GSE29196	1.26339381127444	9.19512286176867e-81	3.33782959882203e-78	c5
	ZNF143.STAF.Zf..CUTLL.ZNF143.ChIP.Seq.GSE29600	1.88511488529799	9.22546562646031e-81	3.34884402240509e-78	c5
	Zfp809.Zf..ES.Zfp809.ChIP.Seq.GSE70799	1.54831220468688	5.30635927630439e-80	1.92620841729849e-77	c5
	Stat3.Stat..mES.Stat3.ChIP.Seq.GSE11431	1.21778994653332	8.73127329144636e-80	3.16945220479503e-77	c5
	HRE.HSF..HepG2.HSF1.ChIP.Seq.GSE31477	1.31838692145125	1.00181340685722e-79	3.63658266689169e-77	c5
	PAX3.FKHR.fusion.Paired.Homeobox..Rh4.PAX3.FKHR.ChIP.Seq.GSE19063	1.27102342323565	7.13141020755261e-79	2.5887019053416e-76	c5
	HRE.HSF..Striatum.HSF1.ChIP.Seq.GSE38000	1.28418398957364	1.54153284727553e-77	5.59576423561016e-75	c5
	IRF2.IRF..Erythroblas.IRF2.ChIP.Seq.GSE36985	1.29107997428098	1.56997856632555e-77	5.69902219576174e-75	c5
	Mef2c.MADS..GM12878.Mef2c.ChIP.Seq.GSE32465	0.880602613491076	5.10396065867149e-77	1.85273771909775e-74	c5
	Sp5.Zf..mES.Sp5.Flag.ChIP.Seq.GSE72989	0.573372001406789	1.31765574808213e-76	4.78309036553812e-74	c5
	LXRE.NR..DR4.RAW.LXRb.biotin.ChIP.Seq.GSE21512	1.33658947736216	1.69742520205185e-76	6.16165348344822e-74	c5
	GRE.NR..IR3.A549.GR.ChIP.Seq.GSE32465	1.74652740059039	1.79628917550158e-76	6.52052970707072e-74	c5
	GATA.Zf..IR4.iTreg.Gata3.ChIP.Seq.GSE20898	1.40117884319515	1.91515599678853e-76	6.95201626834237e-74	c5
	KLF3.Zf..MEF.Klf3.ChIP.Seq.GSE44748	0.789157987767877	1.1884330450896e-75	4.31401195367526e-73	c5
	GATA.Zf..IR3.iTreg.Gata3.ChIP.Seq.GSE20898	1.87278172252036	2.10574597797621e-75	7.64385790005365e-73	c5
	SCL.bHLH..HPC7.Scl.ChIP.Seq.GSE13511	0.303960694810746	4.12546393605791e-74	1.49754340878902e-71	c5
	HIF.1a.bHLH..MCF7.HIF1a.ChIP.Seq.GSE28352	1.31585460071056	3.80983130314044e-73	1.38296876303998e-70	c5
	DUX4.Homeobox..Myoblasts.DUX4.V5.ChIP.Seq.GSE75791	1.04696108375028	1.75251085059806e-72	6.36161438767095e-70	c5
	USF1.bHLH..GM12878.Usf1.ChIP.Seq.GSE32465	1.61046685602459	1.75615723570377e-72	6.37485076560468e-70	c5
	Rfx5.HTH..GM12878.Rfx5.ChIP.Seq.GSE31477	1.69488392403903	7.93861796230245e-72	2.88171832031579e-69	c5
	ZSCAN22.Zf..HEK293.ZSCAN22.GFP.ChIP.Seq.GSE58341	1.63790270057434	9.74246883622326e-72	3.53651618754904e-69	c5
	HOXA2.Homeobox..mES.Hoxa2.ChIP.Seq.Donaldson-et-al.	1.49589839403883	1.26928258831671e-71	4.60749579558966e-69	c5
	RORgt.NR..EL4.RORgt.Flag.ChIP.Seq.GSE56019	1.49762181571353	1.36163278699013e-71	4.94272701677418e-69	c5
	IRF.BATF.IRF.bZIP..pDC.Irf8.ChIP.Seq.GSE66899	1.0728777018157	1.39724378314505e-71	5.07199493281653e-69	c5
	Nanog.Homeobox..mES.Nanog.ChIP.Seq.GSE11724	0.298136047441678	1.69652053116656e-71	6.15836952813462e-69	c5
	ZNF382.Zf..HEK293.ZNF382.GFP.ChIP.Seq.GSE58341	1.23213222934741	9.40544403980957e-71	3.41417618645087e-68	c5
	Hoxb4.Homeobox..ES.Hoxb4.ChIP.Seq.GSE34014	1.49780743854664	1.28613364311697e-70	4.66866512451461e-68	c5
	GATA3.Zf..DR4.iTreg.Gata3.ChIP.Seq.GSE20898	1.0568970713309	1.65164050017713e-70	5.99545501564299e-68	c5
	Klf9.Zf..GBM.Klf9.ChIP.Seq.GSE62211	0.876533520897015	3.78370873858577e-70	1.37348627210663e-67	c5
	PAX5.Paired.Homeobox..condensed.GM12878.PAX5.ChIP.Seq.GSE32465	1.64670237679825	4.73249435845779e-70	1.71789545212018e-67	c5
	bHLHE40.bHLH..HepG2.BHLHE40.ChIP.Seq.GSE31477	1.62232932472591	3.31555165690139e-68	1.2035452514552e-65	c5
	PBX1.Homeobox..MCF7.PBX1.ChIP.Seq.GSE28007	1.44772673821572	8.33198910931872e-68	3.0245120466827e-65	c5
	ISRE.IRF..ThioMac.LPS.Expression.GSE23622	1.23474817265453	3.53788819669511e-67	1.28425341540033e-64	c5
	Usf2.bHLH..C2C12.Usf2.ChIP.Seq.GSE36030	1.63632803793443	4.06924146499383e-67	1.47713465179276e-64	c5
	c.Myc.bHLH..LNCAP.cMyc.ChIP.Seq.Unpublished	1.17804085175153	1.54943685295752e-66	5.62445577623581e-64	c5
	HNF1b.Homeobox..PDAC.HNF1B.ChIP.Seq.GSE64557	0.920863279545917	4.75222038218334e-65	1.72505599873255e-62	c5
	CLOCK.bHLH..Liver.Clock.ChIP.Seq.GSE39860	1.48830884258786	7.91335055837474e-65	2.87254625269003e-62	c5
	Mef2d.MADS..Retina.Mef2d.ChIP.Seq.GSE61391	0.996550366388279	5.09935859307143e-64	1.85106716928493e-61	c5
	ZNF41.Zf..HEK293.ZNF41.GFP.ChIP.Seq.GSE58341	1.27165322063546	7.43611616694639e-64	2.69931016860154e-61	c5
	EBF.EBF..proBcell.EBF.ChIP.Seq.GSE21978	2.32273653810368	1.46368356534456e-63	5.31317134220077e-61	c5
	Pitx1.Homeobox..Chicken.Pitx1.ChIP.Seq.GSE38910	0.263909580676024	3.41475671100555e-63	1.23955668609502e-60	c5
	TR4.NR..DR1.Hela.TR4.ChIP.Seq.GSE24685	1.64143414556262	1.91046363118946e-60	6.93498298121776e-58	c5
	Brn2.POU.Homeobox..NPC.Brn2.ChIP.Seq.GSE35496	1.18274717456752	8.7986028273991e-60	3.19389282634587e-57	c5
	SpiB.ETS..OCILY3.SPIB.ChIP.Seq.GSE56857	1.73512542213122	5.06240981606567e-59	1.83765476323184e-56	c5
	ELF1.ETS..Jurkat.ELF1.ChIP.Seq.SRA014231	0.677636337062716	7.3584550289375e-59	2.67111917550431e-56	c5
	Pax7.Paired.Homeobox..longest.Myoblast.Pax7.ChIP.Seq.GSE25064	0.896128044557019	2.29285417163275e-58	8.32306064302687e-56	c5
	FOXA1.AR.Forkhead.NR..LNCAP.AR.ChIP.Seq.GSE27824	0.96542579443566	1.10859730683379e-57	4.02420822380667e-55	c5
	Hnf1.Homeobox..Liver.Foxa2.Chip.Seq.GSE25694	0.848657802622888	5.15244577948091e-55	1.87033781795157e-52	c5
	E2F3.E2F..MEF.E2F3.ChIP.Seq.GSE71376	0.484314385535208	8.37581745203221e-53	3.04042173508769e-50	c5
	ZNF669.Zf..HEK293.ZNF669.GFP.ChIP.Seq.GSE58341	1.22515528563112	7.62423555414869e-51	2.76759750615598e-48	c5
	Rfx1.HTH..NPC.H3K4me1.ChIP.Seq.GSE16256	1.60512100665844	7.87952155580371e-51	2.86026632475675e-48	c5
	Pax7.Paired.Homeobox..long.Myoblast.Pax7.ChIP.Seq.GSE25064	0.777441811452244	5.30193253900045e-50	1.92460151165716e-47	c5
	Elk1.ETS..Hela.Elk1.ChIP.Seq.GSE31477	0.489933023244004	9.262416355817e-50	3.36225713716157e-47	c5
	Zfp281.Zf..ES.Zfp281.ChIP.Seq.GSE81042	0.924580774506713	2.71369026657595e-49	9.85069566767071e-47	c5
	GATA3.Zf..DR8.iTreg.Gata3.ChIP.Seq.GSE20898	1.26449367650637	3.99880992117334e-46	1.45156800138592e-43	c5
	Elk4.ETS..Hela.Elk4.ChIP.Seq.GSE31477	0.238296676819004	2.8481187518851e-44	1.03386710693429e-41	c5
	ETS.ETS..Promoter.Homer.Distance.From.Peak.sequence.strand.conservation.	0.621626002143738	2.03648168564884e-42	7.39242851890528e-40	c5
	E2F6.E2F..Hela.E2F6.ChIP.Seq.GSE31477	0.351422062265698	1.07289445983648e-39	3.89460688920642e-37	c5
	ZNF16.Zf..HEK293.ZNF16.GFP.ChIP.Seq.GSE58341	0.962875351899909	4.0882450731032e-39	1.48403296153646e-36	c5
	CTCF.SatelliteElement.Zf...CD4..CTCF.ChIP.Seq.Barski-et-al.	0.818606373002084	4.5577182682259e-36	1.654451731366e-33	c5
	MafK.bZIP..C2C12.MafK.ChIP.Seq.GSE36030	1.83552231006926	5.68256263391964e-35	2.06277023611283e-32	c5
	NFAT.AP1.RHD.bZIP..Jurkat.NFATC1.ChIP.Seq.Jolma-et-al.	1.08405272742832	3.32799719275642e-34	1.20806298097058e-31	c5
	ZNF528.Zf..HEK293.ZNF528.GFP.ChIP.Seq.GSE58341	0.622507108472255	8.92340403512981e-31	3.23919566475212e-28	c5
	ZFP3.Zf..HEK293.ZFP3.GFP.ChIP.Seq.GSE58341	0.708663863213669	2.04150437180693e-29	7.41066086965915e-27	c5
	X.box.HTH..NPC.H3K4me1.ChIP.Seq.GSE16256	1.04970409725598	2.31234008072647e-27	8.39379449303708e-25	c5
	EBNA1.EBV.virus..Raji.EBNA1.ChIP.Seq.GSE30709	0.541750115809552	1.64260684568284e-26	5.9626628498287e-24	c5
	p63.p53..Keratinocyte.p63.ChIP.Seq.GSE17611	0.964297105552658	2.56779452793673e-23	9.32109413641032e-21	c5
	Egr2.Zf..Thymocytes.Egr2.ChIP.Seq.GSE34254	0.349854042763479	3.90909055984967e-17	1.41899987322543e-14	c5
	Atf1.bZIP..K562.ATF1.ChIP.Seq.GSE31477	0.866742875290801	1.51176389108076e-16	5.48770292462314e-14	c5
	REST.NRSF.Zf..Jurkat.NRSF.ChIP.Seq.Homer.Distance.From.Peak.sequence.strand.conservation.	0.322235012542459	3.38879930603975e-15	1.23013414809243e-12	c5
	OCT.OCT.POU.Homeobox..NPC.Brn1.ChIP.Seq.GSE35496	0.304094274842133	8.37104940926669e-11	3.03869093556381e-08	c5
	BORIS.Zf..K562.CTCFL.ChIP.Seq.GSE32465	0.542026344878552	1.20950434893146e-10	4.39050078662122e-08	c5
	OCT.OCT.POU.Homeobox.IR1..NPC.Brn2.ChIP.Seq.GSE35496	0.305370797737533	1.64732927834895e-10	5.97980528040668e-08	c5
	E.box.bHLH..Promoter.Homer.Distance.From.Peak.sequence.strand.conservation.	0.440207065938793	3.32092447359673e-10	1.20549558391561e-07	c5
	T1ISRE.IRF..ThioMac.Ifnb.Expression.Homer.Distance.From.Peak.sequence.strand.conservation.	0.240660356530827	1.17865409558871e-05	0.00427851436698703	c5
	Atf7.bZIP..3T3L1.Atf7.ChIP.Seq.GSE56872	0.694965225314562	2.56971244288913e-05	0.00932805616768753	c5

## Sheet: chromatin state 6
ChromVAR AZD1775 chromatin state 6 motif activity
	Motif	Log2_FoldChange	Pvalue	Adj.Pvalue	AZD1775 chromatin state
	NRF.NRF..Promoter.Homer.Distance.From.Peak.sequence.strand.conservation.	4.35644503644623	4.57929424178396e-102	1.66228380976758e-99	c6
	NRF1.NRF..MCF7.NRF1.ChIP.Seq.Unpublished	5.02903967008413	4.71547930449381e-97	1.71171898753125e-94	c6
	Sp1.Zf..Promoter.Homer.Distance.From.Peak.sequence.strand.conservation.	2.76895552965812	2.79556492202574e-91	1.01479006669534e-88	c6
	E2F4.E2F..K562.E2F4.ChIP.Seq.GSE31477	1.92882041644221	3.35130789604777e-79	1.21652476626534e-76	c6
	E2F1.E2F..Hela.E2F1.ChIP.Seq.GSE22478	1.7146807626661	2.1429281365982e-66	7.77882913585147e-64	c6
	YY1.Zf..Promoter.Homer.Distance.From.Peak.sequence.strand.conservation.	2.12908681637709	1.30301088985124e-64	4.72992953015999e-62	c6
	E2F7.E2F..Hela.E2F7.ChIP.Seq.GSE32673	1.94119380351491	7.22344854754174e-64	2.62211182275765e-61	c6
	E2F6.E2F..Hela.E2F6.ChIP.Seq.GSE31477	1.31240693288773	2.056936357795e-58	7.46667897879585e-56	c6
	E2F3.E2F..MEF.E2F3.ChIP.Seq.GSE71376	1.1482625747388	5.52769410385952e-50	2.006552959701e-47	c6
	Elk4.ETS..Hela.Elk4.ChIP.Seq.GSE31477	1.75765561573315	2.78019701970249e-49	1.00921151815201e-46	c6
	Elk1.ETS..Hela.Elk1.ChIP.Seq.GSE31477	1.35138866717209	3.04001284789486e-39	1.10352466378583e-36	c6
	E2F.E2F..Hela.CellCycle.Expression.Homer.Distance.From.Peak.sequence.strand.conservation.	1.28477110130407	5.87474058029204e-39	2.13253083064601e-36	c6
	ZBTB33.Zf..GM12878.ZBTB33.ChIP.Seq.GSE32465	1.12150694380834	3.27863063611168e-36	1.19014292090854e-33	c6
	ELF1.ETS..Jurkat.ELF1.ChIP.Seq.SRA014231	1.10533730775885	1.42519469928086e-33	5.17345675838953e-31	c6
	ETS.ETS..Promoter.Homer.Distance.From.Peak.sequence.strand.conservation.	1.45470543341065	4.39059547392581e-33	1.59378615703507e-30	c6
	CRE.bZIP..Promoter.Homer.Distance.From.Peak.sequence.strand.conservation.	0.843572119745447	1.43753260464398e-29	5.21824335485766e-27	c6
	RFX.HTH..K562.RFX3.ChIP.Seq.SRA012198	0.727789968695052	5.00827857846689e-25	1.81800512398348e-22	c6
	Prop1.Homeobox..GHFT1.PROP1.biotin.ChIP.Seq.GSE77302	0.735214456506405	1.12713751129792e-23	4.09150916601147e-21	c6
	GFX....Promoter.Homer.Distance.From.Peak.sequence.strand.conservation.	1.2371543423479	1.4823283316631e-23	5.38085184393705e-21	c6
	NFY.CCAAT..Promoter.Homer.Distance.From.Peak.sequence.strand.conservation.	0.636501424498011	3.8427623734385e-22	1.39492274155818e-19	c6
	KLF3.Zf..MEF.Klf3.ChIP.Seq.GSE44748	0.582219199934407	1.05660250271496e-21	3.8354670848553e-19	c6
	Klf9.Zf..GBM.Klf9.ChIP.Seq.GSE62211	0.569132884195737	3.78550923305064e-21	1.37413985159738e-18	c6
	Rfx2.HTH..LoVo.RFX2.ChIP.Seq.GSE49402	0.696052096765318	5.7078681924123e-19	2.07195615384566e-16	c6
	Ronin.THAP..ES.Thap11.ChIP.Seq.GSE51522	0.899664573643167	4.26030098705158e-18	1.54648925829972e-15	c6
	Egr2.Zf..Thymocytes.Egr2.ChIP.Seq.GSE34254	0.473875169315886	1.46632111564747e-16	5.32274564980033e-14	c6
	HIF.1b.HLH..T47D.HIF1b.ChIP.Seq.GSE59937	0.282547174517142	9.37094064400258e-16	3.40165145377294e-13	c6
	Phox2a.Homeobox..Neuron.Phox2a.ChIP.Seq.GSE31456	0.643801410641409	1.44718076344042e-15	5.25326617128873e-13	c6
	Sp5.Zf..mES.Sp5.Flag.ChIP.Seq.GSE72989	0.385779085336925	3.20334689150011e-15	1.16281492161454e-12	c6
	GFY.Staf...Zf..Promoter.Homer.Distance.From.Peak.sequence.strand.conservation.	0.511280444526701	3.50856802211965e-14	1.27361019202943e-11	c6
	JunD.bZIP..K562.JunD.ChIP.Seq.Homer.Distance.From.Peak.sequence.strand.conservation.	0.168424835582805	5.9611031314664e-13	2.1638804367223e-10	c6
	E.box.bHLH..Promoter.Homer.Distance.From.Peak.sequence.strand.conservation.	0.529377359535125	8.22942293888289e-13	2.98728052681449e-10	c6
	TFE3.bHLH..MEF.TFE3.ChIP.Seq.GSE75757	0.457284463263128	7.71799208234259e-12	2.80163112589036e-09	c6
	HOXB13.Homeobox..ProstateTumor.HOXB13.ChIP.Seq.GSE56288	0.223578954354726	1.2478455059497e-11	4.5296791865974e-09	c6
	HNF6.Homeobox..Liver.Hnf6.ChIP.Seq.ERP000394	0.324380655008207	1.67838369755417e-11	6.09253282212166e-09	c6
	Isl1.Homeobox..Neuron.Isl1.ChIP.Seq.GSE31456	0.258836759927081	3.11003896156139e-10	1.12894414304678e-07	c6
	Lhx3.Homeobox..Neuron.Lhx3.ChIP.Seq.GSE31456	0.241390051067403	1.88712810779769e-09	6.85027503130563e-07	c6
	HOXD13.Homeobox..Chicken.Hoxd13.ChIP.Seq.GSE38910	0.174074755327691	3.54415073078158e-09	1.28652671527371e-06	c6
	Lhx1.Homeobox..EmbryoCarcinoma.Lhx1.ChIP.Seq.GSE70957	0.276390702661195	1.93816117379841e-08	7.03552506088822e-06	c6
	Unknown.Homeobox..Limb.p300.ChIP.Seq.Homer.Distance.From.Peak.sequence.strand.conservation.	0.25199849072504	5.33603496883713e-08	1.93698069368788e-05	c6
	Pit1.1bp.Homeobox..GCrat.Pit1.ChIP.Seq.GSE58009	0.302135512156558	9.85644870176894e-08	3.57789087874212e-05	c6
	Otx2.Homeobox..EpiLC.Otx2.ChIP.Seq.GSE56098	0.236168221278312	1.10348366381272e-07	4.00564569964016e-05	c6
	GSC.Homeobox..FrogEmbryos.GSC.ChIP.Seq.DRA000576	0.183667303255909	1.84882084728152e-07	6.71121967563193e-05	c6
	Maz.Zf..HepG2.Maz.ChIP.Seq.GSE31477	0.21329157010842	1.98033018525014e-07	7.18859857245799e-05	c6
	GFY....Promoter.Homer.Distance.From.Peak.sequence.strand.conservation.	0.420838621859944	2.1154870276652e-07	7.67921791042466e-05	c6
	OCT.OCT.short.POU.Homeobox..NPC.OCT6.ChIP.Seq.GSE43916	0.192820409630598	4.03602200982171e-07	0.000146507598956528	c6
	KLF5.Zf..LoVo.KLF5.ChIP.Seq.GSE49402	0.151999475050969	4.34743832113948e-07	0.000157812011057363	c6
	Lhx2.Homeobox..HFSC.Lhx2.ChIP.Seq.GSE48068	0.228685425225656	3.29584349005991e-06	0.00119639118689175	c6
	T1ISRE.IRF..ThioMac.Ifnb.Expression.Homer.Distance.From.Peak.sequence.strand.conservation.	0.179753342640108	3.94116090298273e-06	0.00143064140778273	c6
	Egr1.Zf..K562.Egr1.ChIP.Seq.GSE32465	0.188433269565694	7.04162984277059e-06	0.00255611163292573	c6
	Zfp281.Zf..ES.Zfp281.ChIP.Seq.GSE81042	0.190503084814534	9.96798263201601e-06	0.00361837769542181	c6
	Nkx6.1.Homeobox..Islet.Nkx6.1.ChIP.Seq.GSE40975	0.111000894003485	1.02587304184007e-05	0.00372391914187944	c6
	KLF6.Zf..PDAC.KLF6.ChIP.Seq.GSE64557	0.127627495218822	1.23666866670589e-05	0.00448910726014237	c6
	Pax7.Paired.Homeobox..Myoblast.Pax7.ChIP.Seq.GSE25064	0.311436997327303	1.52775801260112e-05	0.00554576158574205	c6
	KLF14.Zf..HEK293.KLF14.GFP.ChIP.Seq.GSE58341	0.145739531325578	3.00083514810735e-05	0.0108930315876297	c6
	OCT4.SOX2.TCF.NANOG.POU.Homeobox.HMG..mES.Oct4.ChIP.Seq.GSE11431	0.213363200262732	6.17303606064619e-05	0.0224081209001457	c6
	FoxL2.Forkhead..Ovary.FoxL2.ChIP.Seq.GSE60858	0.104467572579471	0.000137352529448835	0.0498589681899273	c6

## Sheet: DMSO chromatin state 1
ChromVAR DMSO chromatin state 1 motif activity
	Motif	Log2_FoldChange	Pvalue	Adj.Pvalue	DMSO chromatin state
	SpiB.ETS..OCILY3.SPIB.ChIP.Seq.GSE56857	0.971269994435989	1.02047909030774e-66	3.70433909781709e-64	c1
	SCL.bHLH..HPC7.Scl.ChIP.Seq.GSE13511	0.214562506643557	1.68060487225712e-58	6.10059568629335e-56	c1
	RUNX1.Runt..Jurkat.RUNX1.ChIP.Seq.GSE29180	0.549364977468857	2.30180861367181e-36	8.35556526762865e-34	c1
	Ap4.bHLH..AML.Tfap4.ChIP.Seq.GSE45738	0.381836495735834	1.24265538902087e-28	4.51083906214576e-26	c1
	PU.1.ETS..ThioMac.PU.1.ChIP.Seq.GSE21512	0.360518191287622	2.94682095168234e-27	1.06969600546069e-24	c1
	RUNX2.Runt..PCa.RUNX2.ChIP.Seq.GSE33889	0.495787699728155	3.4703869745586e-26	1.25975047176477e-23	c1
	RUNX.AML.Runt..CD4..PolII.ChIP.Seq.Barski-et-al.	0.405655874408508	2.20951012434903e-24	8.02052175138699e-22	c1
	ELF5.ETS..T47D.ELF5.ChIP.Seq.GSE30407	0.320724330992743	1.06628191369684e-23	3.87060334671952e-21	c1
	MyoD.bHLH..Myotube.MyoD.ChIP.Seq.GSE21614	0.386689739454222	1.19597649452208e-23	4.34139467511516e-21	c1
	Myf5.bHLH..GM.Myf5.ChIP.Seq.GSE24852	0.414365438366119	4.34289906832735e-23	1.57647236180283e-20	c1
	MyoG.bHLH..C2C12.MyoG.ChIP.Seq.GSE36024	0.370284180852268	7.91924989259395e-23	2.8746877110116e-20	c1
	RUNX.Runt..HPC7.Runx1.ChIP.Seq.GSE22178	0.319746781559443	4.33527761163998e-22	1.57370577302531e-19	c1
	Tgif1.Homeobox..mES.Tgif1.ChIP.Seq.GSE55404	0.165262371110806	1.00135043740271e-21	3.63490208777183e-19	c1
	Tgif2.Homeobox..mES.Tgif2.ChIP.Seq.GSE55404	0.149767152112703	1.08604959435507e-21	3.94236002750889e-19	c1
	Nanog.Homeobox..mES.Nanog.ChIP.Seq.GSE11724	0.10027832187506	2.20793471123977e-21	8.01480300180037e-19	c1
	PU.1.IRF8.ETS.IRF..pDC.Irf8.ChIP.Seq.GSE66899	0.631005100863837	4.18564844320152e-21	1.51939038488215e-18	c1
	Hoxc9.Homeobox..Ainv15.Hoxc9.ChIP.Seq.GSE21812	0.442847496943395	1.39104298806911e-20	5.04948604669087e-18	c1
	Tcf12.bHLH..GM12878.Tcf12.ChIP.Seq.GSE32465	0.348176227469832	6.13426811516786e-20	2.22673932580593e-17	c1
	NeuroG2.bHLH..Fibroblast.NeuroG2.ChIP.Seq.GSE75910	0.265550611928465	1.34735182540096e-19	4.8908871262055e-17	c1
	HOXA9.Homeobox..HSC.Hoxa9.ChIP.Seq.GSE33509	0.321129105775951	2.00840955151854e-19	7.29052667201231e-17	c1
	Tcf21.bHLH..ArterySmoothMuscle.Tcf21.ChIP.Seq.GSE61369	0.341943832023116	1.43164738536307e-17	5.19688000886793e-15	c1
	Atoh1.bHLH..Cerebellum.Atoh1.ChIP.Seq.GSE22111	0.3162980404093	2.16833428548559e-17	7.8710534563127e-15	c1
	IRF8.IRF..BMDM.IRF8.ChIP.Seq.GSE77884	0.426559139230117	2.49015366605384e-16	9.03925780777546e-14	c1
	AR.halfsite.NR..LNCaP.AR.ChIP.Seq.GSE27824	0.107189503422285	9.0336492495487e-16	3.27921467758618e-13	c1
	IRF1.IRF..PBMC.IRF1.ChIP.Seq.GSE43036	0.323756387701407	6.54809292518021e-15	2.37695773184042e-12	c1
	n.Myc.bHLH..mES.nMyc.ChIP.Seq.GSE11431	0.192400557237581	1.34725318911082e-13	4.89052907647228e-11	c1
	PU.1.IRF.ETS.IRF..Bcell.PU.1.ChIP.Seq.GSE21512	0.206954296586934	1.94683505545608e-13	7.06701125130558e-11	c1
	EBF1.EBF..Near.E2A.ChIP.Seq.GSE21512	0.214170524286611	2.44331396098646e-13	8.86922967838085e-11	c1
	Ptf1a.bHLH..Panc1.Ptf1a.ChIP.Seq.GSE47459	0.129753012637123	5.07220351056696e-13	1.84120987433581e-10	c1
	BMAL1.bHLH..Liver.Bmal1.ChIP.Seq.GSE39860	0.140455062113584	1.58448517859444e-12	5.75168119829783e-10	c1
	Ascl1.bHLH..NeuralTubes.Ascl1.ChIP.Seq.GSE55840	0.206193452632484	1.64887542374014e-12	5.98541778817671e-10	c1
	c.Myc.bHLH..mES.cMyc.ChIP.Seq.GSE11431	0.134928023134519	2.74826193497159e-12	9.97619082394687e-10	c1
	Olig2.bHLH..Neuron.Olig2.ChIP.Seq.GSE30882	0.166109024091887	5.48709085740787e-12	1.99181398123906e-09	c1
	IRF3.IRF..BMDM.Irf3.ChIP.Seq.GSE67343	0.442959664490945	9.70457241778317e-12	3.52275978765529e-09	c1
	Max.bHLH..K562.Max.ChIP.Seq.GSE31477	0.111084380374757	1.00264771338238e-11	3.63961119957803e-09	c1
	IRF4.IRF..GM12878.IRF4.ChIP.Seq.GSE32465	0.182531846539926	1.006791537e-11	3.65465327930998e-09	c1
	NeuroD1.bHLH..Islet.NeuroD1.ChIP.Seq.GSE30298	0.156400256353835	1.04759256238752e-11	3.8027610014667e-09	c1
	ELF3.ETS..PDAC.ELF3.ChIP.Seq.GSE64557	0.151235002894848	1.0792520821978e-11	3.91768505837801e-09	c1
	JunD.bZIP..K562.JunD.ChIP.Seq.Homer.Distance.From.Peak.sequence.strand.conservation.	0.189889160151097	2.36332819016001e-11	8.57888133028083e-09	c1
	Zic.Zf..Cerebellum.ZIC1.2.ChIP.Seq.GSE60731	0.10090882554901	2.58299276789832e-11	9.37626374747091e-09	c1
	USF1.bHLH..GM12878.Usf1.ChIP.Seq.GSE32465	0.135523141752819	3.33640386592255e-11	1.21111460332989e-08	c1
	IRF2.IRF..Erythroblas.IRF2.ChIP.Seq.GSE36985	0.326863074234664	4.0831307284033e-11	1.4821764544104e-08	c1
	NPAS.bHLH..Liver.NPAS.ChIP.Seq.GSE39860	0.128172459010911	3.80386306225391e-10	1.38080229159817e-07	c1
	HOXA2.Homeobox..mES.Hoxa2.ChIP.Seq.Donaldson-et-al.	0.249144508643529	8.88131764154950e-10	3.22391830388247e-07	c1
	Tcf4.HMG..Hct116.Tcf4.ChIP.Seq.SRA012054	0.185074982049154	1.03886759240615e-08	3.77108936043433e-06	c1
	Fox.Ebox.Forkhead.bHLH..Panc1.Foxa2.ChIP.Seq.GSE47459	0.120853750557382	1.93586870123037e-08	7.02720338546625e-06	c1
	ISRE.IRF..ThioMac.LPS.Expression.GSE23622	0.285965067871788	2.51008002908124e-08	9.11159050556491e-06	c1
	EHF.ETS..LoVo.EHF.ChIP.Seq.GSE49402	0.156489196628031	2.58144525578802e-08	9.37064627851051e-06	c1
	T1ISRE.IRF..ThioMac.Ifnb.Expression.Homer.Distance.From.Peak.sequence.strand.conservation.	0.237187275899633	3.89190878968198e-08	1.41276289065456e-05	c1
	Pdx1.Homeobox..Islet.Pdx1.ChIP.Seq.SRA008281	0.119816946089883	4.45271018522875e-08	1.61633379723804e-05	c1
	Hoxb4.Homeobox..ES.Hoxb4.ChIP.Seq.GSE34014	0.118924094576894	8.66823513639351e-08	3.14656935451084e-05	c1
	c.Myc.bHLH..LNCAP.cMyc.ChIP.Seq.Unpublished	0.106230961255089	3.87761326442297e-07	0.000140757361498554	c1
	Tcf3.HMG..mES.Tcf3.ChIP.Seq.GSE11724	0.217619056975816	3.5861752815546e-06	0.00130178162720432	c1
	Sox10.HMG..SciaticNerve.Sox3.ChIP.Seq.GSE35132	0.11166981513228	4.91147852491255e-06	0.00178286670454326	c1
	EBNA1.EBV.virus..Raji.EBNA1.ChIP.Seq.GSE30709	0.146014257833163	8.66239967771365e-06	0.00314445108301005	c1
	CDX4.Homeobox..ZebrafishEmbryos.Cdx4.Myc.ChIP.Seq.GSE48254	0.143781566777677	3.18142334714029e-05	0.0115485667501193	c1

## Sheet: DMSO chromatin state 2
ChromVAR DMSO chromatin state 2 motif activity
	Motif	Log2_FoldChange	Pvalue	Adj.Pvalue	DMSO chromatin state
	Fra2.bZIP..Striatum.Fra2.ChIP.Seq.GSE43429	6.01308455360586	2.86110805564958e-140	1.0385822242008e-137	c2
	Jun.AP1.bZIP..K562.cJun.ChIP.Seq.GSE31477	3.14057122945991	3.22018230546409e-139	1.16892617688346e-136	c2
	Fosl2.bZIP..3T3L1.Fosl2.ChIP.Seq.GSE56872	4.37458183720045	2.52940197217469e-138	9.18172915899413e-136	c2
	JunB.bZIP..DendriticCells.Junb.ChIP.Seq.GSE36099	6.76807165867925	3.66846650939339e-136	1.3316533429098e-133	c2
	Bach2.bZIP..OCILy7.Bach2.ChIP.Seq.GSE44420	2.12670769372754	4.28882688677595e-135	1.55684415989967e-132	c2
	BATF.bZIP..Th17.BATF.ChIP.Seq.GSE39756	6.56824705759762	4.9598568666181e-135	1.80042804258237e-132	c2
	Atf3.bZIP..GBM.ATF3.ChIP.Seq.GSE33912	5.95502045754991	3.22360117845983e-131	1.17016722778092e-128	c2
	Fra1.bZIP..BT549.Fra1.ChIP.Seq.GSE46166	6.44480207498903	5.63185970704912e-131	2.04436507365883e-128	c2
	AP.1.bZIP..ThioMac.PU.1.ChIP.Seq.GSE21512	5.01135591742182	1.11782361160173e-120	4.05769971011429e-118	c2
	NF.E2.bZIP..K562.NFE2.ChIP.Seq.GSE31477	0.904472702818675	3.07322028590522e-111	1.1155789637836e-108	c2
	CLOCK.bHLH..Liver.Clock.ChIP.Seq.GSE39860	0.528460986057034	1.59377091786462e-109	5.78538843184858e-107	c2
	Max.bHLH..K562.Max.ChIP.Seq.GSE31477	0.475042888491357	3.46315035043175e-109	1.25712357720672e-106	c2
	Bach1.bZIP..K562.Bach1.ChIP.Seq.GSE31477	0.999230163047258	1.8599543269695e-103	6.75163420689927e-101	c2
	n.Myc.bHLH..mES.nMyc.ChIP.Seq.GSE11431	0.419440327416857	1.45403146583188e-102	5.27813422096971e-100	c2
	c.Myc.bHLH..LNCAP.cMyc.ChIP.Seq.Unpublished	0.549760353621042	1.99887519262327e-101	7.25591694922248e-99	c2
	c.Myc.bHLH..mES.cMyc.ChIP.Seq.GSE11431	0.321845771687104	2.00715159294167e-100	7.28596028237826e-98	c2
	USF1.bHLH..GM12878.Usf1.ChIP.Seq.GSE32465	0.497302486209429	1.26031066597784e-97	4.57492771749955e-95	c2
	EWS.FLI1.fusion.ETS..SK-N-MC.EWS.FLI1.ChIP.Seq.SRA014231	0.455295583542586	1.52556213147259e-95	5.53779053724552e-93	c2
	Nrf2.bZIP..Lymphoblast.Nrf2.ChIP.Seq.GSE37589	1.11669556871786	3.17615163457651e-95	1.15294304335127e-92	c2
	NPAS.bHLH..Liver.NPAS.ChIP.Seq.GSE39860	0.348703139843911	2.76415860149588e-76	1.00338957234301e-73	c2
	CRE.bZIP..Promoter.Homer.Distance.From.Peak.sequence.strand.conservation.	0.460388903434511	3.44782298478385e-75	1.25155974347654e-72	c2
	EWS.ERG.fusion.ETS..CADO-ES1.EWS.ERG.ChIP.Seq.SRA014231	0.437860083559857	1.19847260540785e-73	4.35045555763049e-71	c2
	SPDEF.ETS..VCaP.SPDEF.ChIP.Seq.SRA014231	0.366038202912634	2.15655353211459e-73	7.82828932157597e-71	c2
	JunD.bZIP..K562.JunD.ChIP.Seq.Homer.Distance.From.Peak.sequence.strand.conservation.	0.458711319451667	7.34203465389615e-72	2.6651585793643e-69	c2
	BMAL1.bHLH..Liver.Bmal1.ChIP.Seq.GSE39860	0.301304474817173	1.86368367118113e-70	6.7651717263875e-68	c2
	bHLHE40.bHLH..HepG2.BHLHE40.ChIP.Seq.GSE31477	0.34680503488974	6.52868815619843e-67	2.36991380070003e-64	c2
	MafK.bZIP..C2C12.MafK.ChIP.Seq.GSE36030	0.22604091222364	2.54500585270157e-66	9.23837124530668e-64	c2
	ERG.ETS..VCaP.ERG.ChIP.Seq.GSE14097	0.325861886607321	4.06503672205889e-66	1.47560833010738e-63	c2
	Stat3.Stat..mES.Stat3.ChIP.Seq.GSE11431	0.393842027577109	5.23910335646436e-66	1.90179451839656e-63	c2
	STAT4.Stat..CD4.Stat4.ChIP.Seq.GSE22104	0.373132821531329	2.94521985598874e-64	1.06911480772391e-61	c2
	REST.NRSF.Zf..Jurkat.NRSF.ChIP.Seq.Homer.Distance.From.Peak.sequence.strand.conservation.	0.558769082798106	4.88705601511097e-64	1.77400133348528e-61	c2
	Bcl6.Zf..Liver.Bcl6.ChIP.Seq.GSE31578	0.310284164905308	6.64479969381232e-63	2.41206228885387e-60	c2
	Rfx2.HTH..LoVo.RFX2.ChIP.Seq.GSE49402	0.447130370180683	5.22463586385733e-62	1.89654281858021e-59	c2
	Stat3.il21.Stat..CD4.Stat3.ChIP.Seq.GSE19198	0.331995324217815	7.29779170704232e-62	2.64909838965636e-59	c2
	MafA.bZIP..Islet.MafA.ChIP.Seq.GSE30298	0.304727918475684	2.2797784386352e-60	8.27559573224576e-58	c2
	ZNF165.Zf..WHIM12.ZNF165.ChIP.Seq.GSE65937	0.221540643456367	2.13710218519838e-59	7.75768093227014e-57	c2
	Ets1.distal.ETS..CD4..PolII.ChIP.Seq.Barski-et-al.	0.253582185093401	1.11336481181913e-58	4.04151426690343e-56	c2
	HIF.1a.bHLH..MCF7.HIF1a.ChIP.Seq.GSE28352	0.371256435807285	1.31820021166241e-58	4.78506676833454e-56	c2
	EHF.ETS..LoVo.EHF.ChIP.Seq.GSE49402	0.316859432028243	3.59558835819473e-57	1.30519857402469e-54	c2
	Etv2.ETS..ES.ER71.ChIP.Seq.GSE59402	0.319145513263476	7.38797270830618e-57	2.68183409311514e-54	c2
	MITF.bHLH..MastCells.MITF.ChIP.Seq.GSE48085	0.248934018909775	1.14161688450259e-55	4.14406929074439e-53	c2
	p73.p53..Trachea.p73.ChIP.Seq.PRJNA310161	0.604701179102235	1.55427893914454e-55	5.64203254909469e-53	c2
	p53.p53..Saos.p53.ChIP.Seq.GSE15780	0.458445322392612	2.40952832251141e-55	8.74658781071642e-53	c2
	p53.p53..Saos.p53.ChIP.Seq.Homer.Distance.From.Peak.sequence.strand.conservation.	0.458445322392612	2.40952832251141e-55	8.74658781071642e-53	c2
	Rfx1.HTH..NPC.H3K4me1.ChIP.Seq.GSE16256	0.209413142828515	1.41770232458615e-54	5.14625943824771e-52	c2
	Fli1.ETS..CD8.FLI.ChIP.Seq.GSE20898	0.284016702049862	2.4324628068299e-54	8.82983998879253e-52	c2
	ETS1.ETS..Jurkat.ETS1.ChIP.Seq.GSE17954	0.316813074197401	2.72397790252963e-54	9.88803978618254e-52	c2
	Brachyury.T.box..Mesoendoderm.Brachyury.ChIP.exo.GSE54963	0.378993310456687	3.29812670032783e-54	1.197219992219e-51	c2
	RFX.HTH..K562.RFX3.ChIP.Seq.SRA012198	0.452262123093684	3.54406936265768e-53	1.28649717864474e-50	c2
	ZNF415.Zf..HEK293.ZNF415.GFP.ChIP.Seq.GSE58341	0.224228725157768	1.34903208552333e-52	4.89698647044968e-50	c2
	Zic.Zf..Cerebellum.ZIC1.2.ChIP.Seq.GSE60731	0.255477397483803	1.93139518559066e-52	7.01096452369409e-50	c2
	E.box.bHLH..Promoter.Homer.Distance.From.Peak.sequence.strand.conservation.	0.415729189175452	2.9481028545551e-52	1.0701613362035e-49	c2
	Tbx20.T.box..Heart.Tbx20.ChIP.Seq.GSE29636	0.222789189595086	1.67278756614727e-51	6.07221886511461e-49	c2
	Arnt.Ahr.bHLH..MCF7.Arnt.ChIP.Seq.Lo-et-al.	0.328418787594484	6.79770837308889e-51	2.46756813943127e-48	c2
	Zic3.Zf..mES.Zic3.ChIP.Seq.GSE37889	0.247654795903152	7.46466602060206e-51	2.70967376547855e-48	c2
	STAT6.Stat..Macrophage.Stat6.ChIP.Seq.GSE38377	0.31903685746129	1.17898351977046e-50	4.27971017676676e-48	c2
	STAT6.Stat..CD4.Stat6.ChIP.Seq.GSE22104	0.32266269668214	1.18185613297866e-50	4.29013776271253e-48	c2
	NFAT.AP1.RHD.bZIP..Jurkat.NFATC1.ChIP.Seq.Jolma-et-al.	0.497015335718766	1.82293957446257e-50	6.61727065529912e-48	c2
	NFkB.p50.p52.RHD..Monocyte.p50.ChIP.Chip.Schreiber-et-al.	0.238504863591001	3.81545254993275e-49	1.38500927562559e-46	c2
	ETV1.ETS..GIST48.ETV1.ChIP.Seq.GSE22441	0.273958294555091	2.397108341195e-48	8.70150327853785e-46	c2
	Elk4.ETS..Hela.Elk4.ChIP.Seq.GSE31477	0.391921962132641	4.78052629491617e-47	1.73533104505457e-44	c2
	ZNF189.Zf..HEK293.ZNF189.GFP.ChIP.Seq.GSE58341	0.252139917541131	6.67542504043328e-47	2.42317928967728e-44	c2
	Sox9.HMG..Limb.SOX9.ChIP.Seq.GSE73225	0.248562321061755	2.39314370038878e-46	8.68711163241128e-44	c2
	X.box.HTH..NPC.H3K4me1.ChIP.Seq.GSE16256	0.294267551897158	3.19120252734947e-46	1.15840651742786e-43	c2
	GABPA.ETS..Jurkat.GABPa.ChIP.Seq.GSE17954	0.272738543512929	3.99323634833743e-46	1.44954479444649e-43	c2
	Foxh1.Forkhead..hESC.FOXH1.ChIP.Seq.GSE29422	0.256683418402027	5.03337891389334e-46	1.82711654574328e-43	c2
	Zfp809.Zf..ES.Zfp809.ChIP.Seq.GSE70799	0.163970809773432	6.68946162589249e-46	2.42827457019898e-43	c2
	Rfx5.HTH..GM12878.Rfx5.ChIP.Seq.GSE31477	0.185781278800845	9.23217279063164e-46	3.35127872299929e-43	c2
	NPAS2.bHLH..Liver.NPAS2.ChIP.Seq.GSE39860	0.213993851388646	1.1324817388215e-45	4.11090871192203e-43	c2
	Rbpj1....Panc1.Rbpj1.ChIP.Seq.GSE47459	0.239339680243379	1.30094826409997e-45	4.72244219868288e-43	c2
	ETS.RUNX.ETS.Runt..Jurkat.RUNX1.ChIP.Seq.GSE17954	0.214197440698481	1.78635833313758e-45	6.48448074928943e-43	c2
	Gata4.Zf..Heart.Gata4.ChIP.Seq.GSE35151	0.345888307775739	2.89938693573127e-45	1.05247745767045e-42	c2
	HIF2a.bHLH..785-O.HIF2a.ChIP.Seq.GSE34871	0.293474662321344	8.09372498832044e-45	2.93802217076032e-42	c2
	ZNF692.Zf..HEK293.ZNF692.GFP.ChIP.Seq.GSE58341	0.135581809056023	1.37858723055849e-44	5.00427164692731e-42	c2
	ELF3.ETS..PDAC.ELF3.ChIP.Seq.GSE64557	0.253779712458045	1.76603817473512e-44	6.41071857428848e-42	c2
	SCL.bHLH..HPC7.Scl.ChIP.Seq.GSE13511	0.134206762972164	2.84584492892696e-44	1.03304170920049e-41	c2
	GRE.NR..IR3.RAW264.7.GRE.ChIP.Seq.Unpublished	0.153847379499927	3.98250157424e-44	1.44564807144912e-41	c2
	Fox.Ebox.Forkhead.bHLH..Panc1.Foxa2.ChIP.Seq.GSE47459	0.245178292001027	7.10688888003105e-44	2.57980066345127e-41	c2
	HRE.HSF..Striatum.HSF1.ChIP.Seq.GSE38000	0.246849799729291	2.16849088127319e-43	7.87162189902168e-41	c2
	STAT1.Stat..HelaS3.STAT1.ChIP.Seq.GSE12782	0.328337981538522	8.24004252672372e-43	2.99113543720071e-40	c2
	HIF.1b.HLH..T47D.HIF1b.ChIP.Seq.GSE59937	0.297782786114509	1.29387620110856e-41	4.69677061002407e-39	c2
	HRE.HSF..HepG2.HSF1.ChIP.Seq.GSE31477	0.159882016698808	1.39930325174193e-41	5.07947080382322e-39	c2
	Tbox.Smad.T.box.MAD..ESCd5.Smad2-3.ChIP.Seq.GSE29422	0.1360928683106	1.97977801044923e-41	7.18659417793072e-39	c2
	Tgif2.Homeobox..mES.Tgif2.ChIP.Seq.GSE55404	0.146828168494375	3.48891385163775e-41	1.2664757281445e-38	c2
	Elk1.ETS..Hela.Elk1.ChIP.Seq.GSE31477	0.369869883656747	5.79776643384032e-41	2.10458921548403e-38	c2
	FOXK2.Forkhead..U2OS.FOXK2.ChIP.Seq.E.MTAB.2204	0.266141236604165	8.50560463976232e-41	3.08753448423372e-38	c2
	STAT5.Stat..mCD4..Stat5.ChIP.Seq.GSE12346	0.290616658850276	6.10477936672526e-40	2.21603491012127e-37	c2
	GRHL2.CP2..HBE.GRHL2.ChIP.Seq.GSE46194	0.142836339724598	5.76357692178537e-39	2.09217842260809e-36	c2
	Nkx6.1.Homeobox..Islet.Nkx6.1.ChIP.Seq.GSE40975	0.163726283919489	1.55217706045745e-38	5.63440272946053e-36	c2
	Sox2.HMG..mES.Sox2.ChIP.Seq.GSE11431	0.272849922256157	3.31373064973718e-38	1.2028842258546e-35	c2
	GATA.SCL.Zf.bHLH..Ter119.SCL.ChIP.Seq.GSE18720	0.320780213773848	4.53296925096835e-37	1.64546783810151e-34	c2
	NFAT.RHD..Jurkat.NFATC1.ChIP.Seq.Jolma-et-al.	0.279944189115483	3.03601766139651e-36	1.10207441108693e-33	c2
	RORgt.NR..EL4.RORgt.Flag.ChIP.Seq.GSE56019	0.179058801358623	3.14756971316725e-36	1.14256780587971e-33	c2
	PAX5.Paired.Homeobox..condensed.GM12878.PAX5.ChIP.Seq.GSE32465	0.11791307646745	3.27993299754802e-36	1.19061567810993e-33	c2
	Lhx1.Homeobox..EmbryoCarcinoma.Lhx1.ChIP.Seq.GSE70957	0.249655854812433	3.62394065347042e-36	1.31549045720976e-33	c2
	Gata1.Zf..K562.GATA1.ChIP.Seq.GSE18829	0.304958241823862	7.71015563477859e-36	2.79878649542463e-33	c2
	Smad4.MAD..ESC.SMAD4.ChIP.Seq.GSE29422	0.17784815830473	1.00693324978948e-35	3.65516769673581e-33	c2
	RBPJ.Ebox...bHLH..Panc1.Rbpj1.ChIP.Seq.GSE47459	0.218383102287789	1.32784939021542e-35	4.82009328648196e-33	c2
	Smad2.MAD..ES.SMAD2.ChIP.Seq.GSE29422	0.181306371012677	2.0479764151085e-35	7.43415438684384e-33	c2
	Sox10.HMG..SciaticNerve.Sox3.ChIP.Seq.GSE35132	0.20831393462224	2.90728704866814e-35	1.05534519866653e-32	c2
	RUNX.AML.Runt..CD4..PolII.ChIP.Seq.Barski-et-al.	0.158933369683753	3.15568312072462e-35	1.14551297282304e-32	c2
	PAX3.FKHR.fusion.Paired.Homeobox..Rh4.PAX3.FKHR.ChIP.Seq.GSE19063	0.259191864825067	5.29949092471387e-35	1.92371520567113e-32	c2
	Gata2.Zf..K562.GATA2.ChIP.Seq.GSE18829	0.306899988178951	9.67645275284004e-35	3.51255234928093e-32	c2
	ETS.E.box.ETS.bHLH..HPC7.Scl.ChIP.Seq.GSE22178	0.184726210061552	4.89624325323167e-34	1.77733630092309e-31	c2
	bZIP.IRF.bZIP.IRF..Th17.BatF.ChIP.Seq.GSE39756	0.204213908796969	1.02307580325882e-33	3.71376516582952e-31	c2
	Gata6.Zf..HUG1N.GATA6.ChIP.Seq.GSE51936	0.323268091656822	1.99690370980656e-33	7.24876046659782e-31	c2
	Sox17.HMG..Endoderm.Sox17.ChIP.Seq.GSE61475	0.225861969159346	2.09837491168673e-33	7.61710092942282e-31	c2
	FOXK1.Forkhead..HEK293.FOXK1.ChIP.Seq.GSE51673	0.222267842056894	3.3872219842379e-33	1.22956158027836e-30	c2
	p53.p53..mES.cMyc.ChIP.Seq.GSE11431	0.221407954450137	3.56132138019043e-33	1.29275966100912e-30	c2
	RUNX2.Runt..PCa.RUNX2.ChIP.Seq.GSE33889	0.188769629138279	1.38674980860598e-32	5.03390180523971e-30	c2
	Foxo1.Forkhead..RAW.Foxo1.ChIP.Seq.Fan-et-al.	0.180773120372811	1.53926552599684e-32	5.58753385936854e-30	c2
	ETS.ETS..Promoter.Homer.Distance.From.Peak.sequence.strand.conservation.	0.409267567589134	1.58078829431375e-32	5.73826150835891e-30	c2
	Rfx6.HTH..Min6b1.Rfx6.HA.ChIP.Seq.GSE62844	0.18192785070198	2.08788689827804e-32	7.57902944074928e-30	c2
	ZNF264.Zf..HEK293.ZNF264.GFP.ChIP.Seq.GSE58341	0.235613867698835	2.10205234040674e-32	7.63044999567647e-30	c2
	Lhx3.Homeobox..Neuron.Lhx3.ChIP.Seq.GSE31456	0.217461448660209	2.17379898704353e-32	7.89089032296803e-30	c2
	Nanog.Homeobox..mES.Nanog.ChIP.Seq.GSE11724	0.104603999880979	2.63087671728223e-32	9.55008248373449e-30	c2
	Foxo3.Forkhead..U2OS.Foxo3.ChIP.Seq.E.MTAB.2701	0.236441345069199	3.32663088122491e-32	1.20756700988464e-29	c2
	ZNF467.Zf..HEK293.ZNF467.GFP.ChIP.Seq.GSE58341	0.198684685027903	4.19365972696721e-32	1.5222984808891e-29	c2
	RUNX.Runt..HPC7.Runx1.ChIP.Seq.GSE22178	0.126761910657307	4.28740320689644e-32	1.55632736410341e-29	c2
	RUNX1.Runt..Jurkat.RUNX1.ChIP.Seq.GSE29180	0.208339571537349	7.12892426623e-32	2.58779950864149e-29	c2
	Egr1.Zf..K562.Egr1.ChIP.Seq.GSE32465	0.23386612006691	1.03049088720138e-31	3.74068192054102e-29	c2
	Olig2.bHLH..Neuron.Olig2.ChIP.Seq.GSE30882	0.178036895342339	2.82598326707365e-31	1.02583192594773e-28	c2
	Egr2.Zf..Thymocytes.Egr2.ChIP.Seq.GSE34254	0.287117561989928	3.26930088840559e-31	1.18675622249123e-28	c2
	CArG.MADS..PUER.Srf.ChIP.Seq.Sullivan-et-al.	0.137603877122686	5.67440609447864e-31	2.05980941229575e-28	c2
	PR.NR..T47D.PR.ChIP.Seq.GSE31130	0.169864944732187	7.00202807302641e-31	2.54173619050859e-28	c2
	TEAD4.TEA..Tropoblast.Tead4.ChIP.Seq.GSE37350	0.129446448633904	1.21331202392248e-30	4.40432264683859e-28	c2
	Oct4.POU.Homeobox..mES.Oct4.ChIP.Seq.GSE11431	0.221994284802147	3.83109327306112e-30	1.39068685812118e-27	c2
	AR.halfsite.NR..LNCaP.AR.ChIP.Seq.GSE27824	0.122746160697432	8.53722644828343e-30	3.09901320072689e-27	c2
	ELF5.ETS..T47D.ELF5.ChIP.Seq.GSE30407	0.179818096725754	1.1686406967196e-29	4.24216572909216e-27	c2
	TFE3.bHLH..MEF.TFE3.ChIP.Seq.GSE75757	0.264376557693451	4.54219590347569e-29	1.64881711296168e-26	c2
	ZBTB18.Zf..HEK293.ZBTB18.GFP.ChIP.Seq.GSE58341	0.167462524480172	4.83960422292302e-29	1.75677633292106e-26	c2
	OCT.OCT.short.POU.Homeobox..NPC.OCT6.ChIP.Seq.GSE43916	0.245213660816084	5.54895019729027e-29	2.01426892161637e-26	c2
	NRF.NRF..Promoter.Homer.Distance.From.Peak.sequence.strand.conservation.	0.244150687845521	1.37592349984707e-28	4.99460230444486e-26	c2
	Sox4.HMG..proB.Sox4.ChIP.Seq.GSE50066	0.186513916397079	4.21578360864694e-28	1.53032944993884e-25	c2
	PGR.NR..EndoStromal.PGR.ChIP.Seq.GSE69539	0.138820268912139	4.9793489718447e-28	1.80750367677963e-25	c2
	EBNA1.EBV.virus..Raji.EBNA1.ChIP.Seq.GSE30709	0.277894425120925	5.18756566222678e-28	1.88308633538832e-25	c2
	Tbr1.T.box..Cortex.Tbr1.ChIP.Seq.GSE71384	0.163033916839718	1.43183214702662e-27	5.19755069370664e-25	c2
	GATA.Zf..IR4.iTreg.Gata3.ChIP.Seq.GSE20898	0.22381725281354	1.84158490562717e-27	6.68495320742662e-25	c2
	Hoxb4.Homeobox..ES.Hoxb4.ChIP.Seq.GSE34014	0.212817645286733	2.09159267118167e-27	7.59248139638946e-25	c2
	Tgif1.Homeobox..mES.Tgif1.ChIP.Seq.GSE55404	0.131908062707079	3.94918370407155e-27	1.43355368457797e-24	c2
	Tcfcp2l1.CP2..mES.Tcfcp2l1.ChIP.Seq.GSE11431	0.131908115334223	7.07419554012726e-27	2.5679329810662e-24	c2
	CTCF.Zf..CD4..CTCF.ChIP.Seq.Barski-et-al.	0.585108499493824	8.789235323601e-27	3.19049242246716e-24	c2
	Pit1.Homeobox..GCrat.Pit1.ChIP.Seq.GSE58009	0.173054642954892	1.4675380442513e-26	5.32716310063222e-24	c2
	GATA3.Zf..iTreg.Gata3.ChIP.Seq.GSE20898	0.211598307438244	1.7022351590921e-26	6.17911362750431e-24	c2
	NeuroG2.bHLH..Fibroblast.NeuroG2.ChIP.Seq.GSE75910	0.180907903600658	3.87381170838178e-26	1.40619365014259e-23	c2
	NF1.halfsite.CTF..LNCaP.NF1.ChIP.Seq.Unpublished	0.160554539906901	2.323941424867e-25	8.43590737226723e-23	c2
	Oct4.Sox17.POU.Homeobox.HMG..F9.Sox17.ChIP.Seq.GSE44553	0.214216116502213	4.66186861793364e-25	1.69225830830991e-22	c2
	Sox3.HMG..NPC.Sox3.ChIP.Seq.GSE33059	0.155919205839299	4.67270756510472e-25	1.69619284613301e-22	c2
	HOXD13.Homeobox..Chicken.Hoxd13.ChIP.Seq.GSE38910	0.179929091911072	5.12519963980226e-25	1.86044746924822e-22	c2
	Sox15.HMG..CPA.Sox15.ChIP.Seq.GSE62909	0.15477699224887	2.73782404909398e-24	9.93830129821116e-22	c2
	ELF1.ETS..Jurkat.ELF1.ChIP.Seq.SRA014231	0.27271383535697	4.34084654346528e-24	1.57572729527789e-21	c2
	Otx2.Homeobox..EpiLC.Otx2.ChIP.Seq.GSE56098	0.151224160953623	4.96594832081751e-24	1.80263924045676e-21	c2
	ZNF669.Zf..HEK293.ZNF669.GFP.ChIP.Seq.GSE58341	0.220715316521404	4.98650236663436e-24	1.81010035908827e-21	c2
	MafF.bZIP..HepG2.MafF.ChIP.Seq.GSE31477	0.153198377615484	5.55036291257727e-24	2.01478173726555e-21	c2
	PRDM9.Zf..Testis.DMC1.ChIP.Seq.GSE35498	0.158403187596039	6.42395450254179e-24	2.33189548442267e-21	c2
	GFY.Staf...Zf..Promoter.Homer.Distance.From.Peak.sequence.strand.conservation.	0.393251365944046	8.15425146614242e-24	2.9599932822097e-21	c2
	IRF.BATF.IRF.bZIP..pDC.Irf8.ChIP.Seq.GSE66899	0.243987617144289	1.67319472519176e-23	6.0736968524461e-21	c2
	PU.1.IRF.ETS.IRF..Bcell.PU.1.ChIP.Seq.GSE21512	0.134519420845227	1.9729651836777e-23	7.16186361675005e-21	c2
	Isl1.Homeobox..Neuron.Isl1.ChIP.Seq.GSE31456	0.141228431099104	2.58894192798672e-23	9.39785919859181e-21	c2
	Six2.Homeobox..NephronProgenitor.Six2.ChIP.Seq.GSE39837	0.157639528727029	2.62763992221779e-23	9.53833291765056e-21	c2
	ZNF519.Zf..HEK293.ZNF519.GFP.ChIP.Seq.GSE58341	0.135231404615694	2.87040281912336e-23	1.04195622334178e-20	c2
	BORIS.Zf..K562.CTCFL.ChIP.Seq.GSE32465	0.423239051056673	6.05787960057361e-23	2.19901029500822e-20	c2
	Lhx2.Homeobox..HFSC.Lhx2.ChIP.Seq.GSE48068	0.209718526362714	1.94907516615001e-22	7.07514285312453e-20	c2
	AP.2alpha.AP2..Hela.AP2alpha.ChIP.Seq.GSE31477	0.136057200569779	4.74292654968412e-22	1.72168233753534e-19	c2
	Pitx1.Ebox.Homeobox.bHLH..Hindlimb.Pitx1.ChIP.Seq.GSE41591	0.217700614918287	5.11622155396471e-22	1.85718842408919e-19	c2
	ZFX.Zf..mES.Zfx.ChIP.Seq.GSE11431	0.134799296879154	5.27708846456639e-22	1.9155831126376e-19	c2
	GFY....Promoter.Homer.Distance.From.Peak.sequence.strand.conservation.	0.250759950852428	5.36731804142848e-22	1.94833644903854e-19	c2
	Six1.Homeobox..Myoblast.Six1.ChIP.Chip.GSE20150	0.154884392787245	1.42334731396224e-21	5.16675074968292e-19	c2
	FOXM1.Forkhead..MCF7.FOXM1.ChIP.Seq.GSE72977	0.184864436010001	1.51915444061654e-21	5.51453061943805e-19	c2
	GATA3.Zf..DR8.iTreg.Gata3.ChIP.Seq.GSE20898	0.110949269296161	1.84366195491134e-21	6.69249289632815e-19	c2
	Smad3.MAD..NPC.Smad3.ChIP.Seq.GSE36673	0.108132115531868	2.25841022825969e-21	8.19802912858266e-19	c2
	ZNF16.Zf..HEK293.ZNF16.GFP.ChIP.Seq.GSE58341	0.227106316519709	2.26939801779373e-21	8.23791480459123e-19	c2
	AP.2gamma.AP2..MCF7.TFAP2C.ChIP.Seq.GSE21234	0.14321014709049	3.6435615767827e-21	1.32261285237212e-18	c2
	Zfp281.Zf..ES.Zfp281.ChIP.Seq.GSE81042	0.174371468854951	3.74124536191016e-21	1.35807206637339e-18	c2
	CDX4.Homeobox..ZebrafishEmbryos.Cdx4.Myc.ChIP.Seq.GSE48254	0.204480279633662	1.0468410055254e-20	3.80003285005721e-18	c2
	EBF1.EBF..Near.E2A.ChIP.Seq.GSE21512	0.127027732492292	1.9106329367526e-20	6.93559756041192e-18	c2
	Foxf1.Forkhead..Lung.Foxf1.ChIP.Seq.GSE77951	0.166699447243747	8.09130748520283e-20	2.93714461712863e-17	c2
	Pdx1.Homeobox..Islet.Pdx1.ChIP.Seq.SRA008281	0.241018571497235	9.12500455622223e-20	3.31237665390867e-17	c2
	Brn1.POU.Homeobox..NPC.Brn1.ChIP.Seq.GSE35496	0.224003940204956	1.27799099657309e-19	4.6391073175603e-17	c2
	Brn2.POU.Homeobox..NPC.Brn2.ChIP.Seq.GSE35496	0.144519506953805	1.80209059834188e-19	6.54158887198103e-17	c2
	Foxa3.Forkhead..Liver.Foxa3.ChIP.Seq.GSE77670	0.200590979403623	2.05641735969187e-19	7.46479501568148e-17	c2
	HOXA9.Homeobox..HSC.Hoxa9.ChIP.Seq.GSE33509	0.174080501646798	3.16608317856577e-19	1.14928819381937e-16	c2
	DMRT6.DM..Testis.DMRT6.ChIP.Seq.GSE60440	0.205561795209942	3.51310850304668e-19	1.27525838660595e-16	c2
	FOXA1.Forkhead..LNCAP.FOXA1.ChIP.Seq.GSE27824	0.170768954000046	4.15626229142088e-19	1.50872321178578e-16	c2
	FOXP1.Forkhead..H9.FOXP1.ChIP.Seq.GSE31006	0.170610201507437	7.28757594708359e-19	2.64539006879134e-16	c2
	FoxL2.Forkhead..Ovary.FoxL2.ChIP.Seq.GSE60858	0.181478323308786	9.00480363523105e-19	3.26874371958887e-16	c2
	Mouse-Recombination-Hotspot.Zf..Testis.DMC1.ChIP.Seq.GSE24438	0.211489042941958	9.09335486174623e-19	3.30088781481388e-16	c2
	Oct6.POU.Homeobox..NPC.Pou3f1.ChIP.Seq.GSE35496	0.221625502068763	1.7583697119932e-18	6.38288205453531e-16	c2
	PRDM1.Zf..Hela.PRDM1.ChIP.Seq.GSE31477	0.100475390318954	2.23678479885481e-18	8.11952881984296e-16	c2
	YY1.Zf..Promoter.Homer.Distance.From.Peak.sequence.strand.conservation.	0.270189435166178	2.82002742102452e-18	1.0236699538319e-15	c2
	Unknown.Homeobox..Limb.p300.ChIP.Seq.Homer.Distance.From.Peak.sequence.strand.conservation.	0.169294489416917	3.11101759878973e-18	1.12929938836067e-15	c2
	OCT4.SOX2.TCF.NANOG.POU.Homeobox.HMG..mES.Oct4.ChIP.Seq.GSE11431	0.217471215486735	7.47592207196641e-18	2.71375971212381e-15	c2
	Oct2.POU.Homeobox..Bcell.Oct2.ChIP.Seq.GSE21512	0.124698971926565	2.12114217145115e-17	7.69974608236769e-15	c2
	Barx1.Homeobox..Stomach.Barx1.3xFlag.ChIP.Seq.GSE69483	0.192611056417224	4.68303548494928e-17	1.69994188103659e-14	c2
	HOXB13.Homeobox..ProstateTumor.HOXB13.ChIP.Seq.GSE56288	0.176550901815161	8.09717218796181e-17	2.93927350423014e-14	c2
	NFkB.p65.Rel.RHD..ThioMac.LPS.Expression.GSE23622	0.159656720586388	3.44248791966631e-16	1.24962311483887e-13	c2
	NeuroD1.bHLH..Islet.NeuroD1.ChIP.Seq.GSE30298	0.15480677367938	5.42300181682675e-16	1.96854965950811e-13	c2
	NFY.CCAAT..Promoter.Homer.Distance.From.Peak.sequence.strand.conservation.	0.111026541170711	3.25229941654529e-15	1.18058468820594e-12	c2
	Foxa2.Forkhead..Liver.Foxa2.ChIP.Seq.GSE25694	0.135825334483708	3.59029222930842e-15	1.30327607923896e-12	c2
	FOXA1.Forkhead..MCF7.FOXA1.ChIP.Seq.GSE26831	0.159865825629311	7.4093313525747e-15	2.68958728098462e-12	c2
	DMRT1.DM..Testis.DMRT1.ChIP.Seq.GSE64892	0.149083100697055	2.33033513933822e-14	8.45911655579773e-12	c2
	Atoh1.bHLH..Cerebellum.Atoh1.ChIP.Seq.GSE22111	0.142182557112978	3.00064020065525e-14	1.08923239283786e-11	c2
	T1ISRE.IRF..ThioMac.Ifnb.Expression.Homer.Distance.From.Peak.sequence.strand.conservation.	0.249857392746679	3.16633068426251e-14	1.14937803838729e-11	c2
	Pit1.1bp.Homeobox..GCrat.Pit1.ChIP.Seq.GSE58009	0.173775199443274	5.82401459687732e-14	2.11411729866647e-11	c2
	ZNF382.Zf..HEK293.ZNF382.GFP.ChIP.Seq.GSE58341	0.200122733300485	7.82240017790911e-14	2.83953126458101e-11	c2
	ZFP3.Zf..HEK293.ZFP3.GFP.ChIP.Seq.GSE58341	0.155414969764938	1.07543315003358e-13	3.90382233462191e-11	c2
	BMYB.HTH..Hela.BMYB.ChIP.Seq.GSE27030	0.124989338729913	1.81762355660737e-13	6.59797351048475e-11	c2
	AMYB.HTH..Testes.AMYB.ChIP.Seq.GSE44588	0.11105155494917	5.14646466442475e-13	1.86816667318618e-10	c2
	HNF6.Homeobox..Liver.Hnf6.ChIP.Seq.ERP000394	0.151171925648492	6.37182688822953e-13	2.31297316042732e-10	c2
	Znf263.Zf..K562.Znf263.ChIP.Seq.GSE31477	0.100487579049098	8.19802099704433e-13	2.97588162192709e-10	c2
	Sox6.HMG..Myotubes.Sox6.ChIP.Seq.GSE32627	0.117691567506503	3.14801671871622e-12	1.14273006889399e-09	c2
	ZNF528.Zf..HEK293.ZNF528.GFP.ChIP.Seq.GSE58341	0.196665191183738	9.1120314437727e-12	3.30766741408949e-09	c2
	Ronin.THAP..ES.Thap11.ChIP.Seq.GSE51522	0.191409475553721	5.75104393265497e-11	2.08762894755375e-08	c2
	ZNF317.Zf..HEK293.ZNF317.GFP.ChIP.Seq.GSE58341	0.118531692992475	1.19519316816046e-10	4.33855120042249e-08	c2
	Cdx2.Homeobox..mES.Cdx2.ChIP.Seq.GSE14586	0.159305140512854	2.60705949179471e-10	9.46362595521481e-08	c2
	TATA.Box.TBP..Promoter.Homer.Distance.From.Peak.sequence.strand.conservation.	0.103712401705433	4.63774692180484e-10	1.68350213261516e-07	c2
	Cux2.Homeobox..Liver.Cux2.ChIP.Seq.GSE35985	0.154784501951108	1.95166783105027e-09	7.08455422671248e-07	c2
	CTCF.SatelliteElement.Zf...CD4..CTCF.ChIP.Seq.Barski-et-al.	0.214140287763001	3.38339640663345e-09	1.22817289560794e-06	c2
	HNF1b.Homeobox..PDAC.HNF1B.ChIP.Seq.GSE64557	0.144385722645088	1.9616214568344e-08	7.12068588830888e-06	c2
	Hoxc9.Homeobox..Ainv15.Hoxc9.ChIP.Seq.GSE21812	0.106157461329452	5.01612509323979e-08	1.82085340884604e-05	c2
	CHR....Hela.CellCycle.Expression.Homer.Distance.From.Peak.sequence.strand.conservation.	0.143778459443865	3.55690033680413e-07	0.00012911548222599	c2

## Sheet: DMSO chromatin state 3
ChromVAR DMSO chromatin state 3 motif activity
	Motif	Log2_FoldChange	Pvalue	Adj.Pvalue	DMSO chromatin state
	ZNF416.Zf..HEK293.ZNF416.GFP.ChIP.Seq.GSE58341	9.6090137852405e-269	9.6090137852405e-269	3.4880720040423e-266	c3
	THRa.NR..C17.2.THRa.ChIP.Seq.GSE38347	1.33126742047319e-263	1.33126742047319e-263	4.83250073631768e-261	c3
	LXRE.NR..DR4.RAW.LXRb.biotin.ChIP.Seq.GSE21512	1.41371114565407e-260	1.41371114565407e-260	5.13177145872428e-258	c3
	Mef2a.MADS..HL1.Mef2a.biotin.ChIP.Seq.GSE21529	1.11850691153762e-231	1.11850691153762e-231	4.06018008888155e-229	c3
	E2A.bHLH..near-PU.1.Bcell.PU.1.ChIP.Seq.GSE21512	2.11346822829545e-225	2.11346822829545e-225	7.67188966871249e-223	c3
	Slug.Zf..Mesoderm.Snai2.ChIP.Seq.GSE61475	2.86247364067358e-219	2.86247364067358e-219	1.03907793156451e-216	c3
	Klf4.Zf..mES.Klf4.ChIP.Seq.GSE11431	5.977749585965e-219	5.977749585965e-219	2.1699230997053e-216	c3
	Mef2c.MADS..GM12878.Mef2c.ChIP.Seq.GSE32465	5.73819595619159e-218	5.73819595619159e-218	2.08296513209755e-215	c3
	ZEB1.Zf..PDAC.ZEB1.ChIP.Seq.GSE64557	7.8332417038117e-209	7.8332417038117e-209	2.84346673848365e-206	c3
	KLF3.Zf..MEF.Klf3.ChIP.Seq.GSE44748	9.02505376990073e-202	9.02505376990073e-202	3.27609451847397e-199	c3
	GSC.Homeobox..FrogEmbryos.GSC.ChIP.Seq.DRA000576	1.86008166574669e-201	1.86008166574669e-201	6.75209644666047e-199	c3
	Srebp1a.bHLH..HepG2.Srebp1a.ChIP.Seq.GSE31477	7.40344367111864e-194	7.40344367111864e-194	2.68745005261607e-191	c3
	COUP.TFII.NR..Artia.Nr2f2.ChIP.Seq.GSE46497	3.12922950675025e-193	3.12922950675025e-193	1.13591031095034e-190	c3
	Srebp2.bHLH..HepG2.Srebp2.ChIP.Seq.GSE31477	4.54909445045084e-188	4.54909445045084e-188	1.65132128551366e-185	c3
	Chop.bZIP..MEF.Chop.ChIP.Seq.GSE35681	2.78735615527638e-177	2.78735615527638e-177	1.01181028436533e-174	c3
	Gfi1b.Zf..HPC7.Gfi1b.ChIP.Seq.GSE22178	5.63437757562517e-174	5.63437757562517e-174	2.04527905995194e-171	c3
	Atf4.bZIP..MEF.Atf4.ChIP.Seq.GSE35681	2.72532281072589e-173	2.72532281072589e-173	9.89292180293499e-171	c3
	TEAD2.TEA..Py2T.Tead2.ChIP.Seq.GSE55709	4.32481644815024e-168	4.32481644815024e-168	1.56990837067854e-165	c3
	Atf1.bZIP..K562.ATF1.ChIP.Seq.GSE31477	3.07904065404699e-165	3.07904065404699e-165	1.11769175741906e-162	c3
	Atf7.bZIP..3T3L1.Atf7.ChIP.Seq.GSE56872	5.16654061835609e-163	5.16654061835609e-163	1.87545424446326e-160	c3
	CEBP.bZIP..ThioMac.CEBPb.ChIP.Seq.GSE21512	5.34380773820815e-161	5.34380773820815e-161	1.93980220896956e-158	c3
	TEAD.TEA..Fibroblast.PU.1.ChIP.Seq.Unpublished	5.69240926302849e-161	5.69240926302849e-161	2.06634456247934e-158	c3
	ZNF136.Zf..HEK293.ZNF136.GFP.ChIP.Seq.GSE58341	1.11877139662682e-158	1.11877139662682e-158	4.06114016975535e-156	c3
	KLF5.Zf..LoVo.KLF5.ChIP.Seq.GSE49402	2.27653234709198e-156	2.27653234709198e-156	8.26381241994388e-154	c3
	Nr5a2.NR..Pancreas.LRH1.ChIP.Seq.GSE34295	3.82100989980786e-156	3.82100989980786e-156	1.38702659363025e-153	c3
	Mef2b.MADS..HEK293.Mef2b.V5.ChIP.Seq.GSE67450	8.10287222720591e-156	8.10287222720591e-156	2.94134261847574e-153	c3
	RAR.RXR.NR..DR5.ES.RAR.ChIP.Seq.GSE56893	1.15894765813165e-155	1.15894765813165e-155	4.2069799990179e-153	c3
	Pax8.Paired.Homeobox..Thyroid.Pax8.ChIP.Seq.GSE26938	1.5088835545682e-153	1.5088835545682e-153	5.47724730308257e-151	c3
	HLF.bZIP..HSC.HLF.Flag.ChIP.Seq.GSE69817	9.35770631863913e-149	9.35770631863913e-149	3.39684739366601e-146	c3
	EKLF.Zf..Erythrocyte.Klf1.ChIP.Seq.GSE20478	5.18403709249196e-147	5.18403709249196e-147	1.88180546457458e-144	c3
	Nr5a2.NR..mES.Nr5a2.ChIP.Seq.GSE19019	1.98008172085732e-146	1.98008172085732e-146	7.18769664671208e-144	c3
	Bapx1.Homeobox..VertebralCol.Bapx1.ChIP.Seq.GSE36672	7.39950951904294e-146	7.39950951904294e-146	2.68602195541259e-143	c3
	Nkx2.2.Homeobox..NPC.Nkx2.2.ChIP.Seq.GSE61673	1.2279306680716e-142	1.2279306680716e-142	4.45738832509989e-140	c3
	c.Jun.CRE.bZIP..K562.cJun.ChIP.Seq.GSE31477	8.03886570062153e-137	8.03886570062153e-137	2.91810824932562e-134	c3
	LRF.Zf..Erythroblasts.ZBTB7A.ChIP.Seq.GSE74977	1.14495867742674e-136	1.14495867742674e-136	4.15619999905908e-134	c3
	CEBP.CEBP.bZIP..MEF.Chop.ChIP.Seq.GSE35681	7.68294577719991e-134	7.68294577719991e-134	2.78890931712357e-131	c3
	PAX5.Paired.Homeobox..GM12878.PAX5.ChIP.Seq.GSE32465	1.80852530996792e-129	1.80852530996792e-129	6.56494687518354e-127	c3
	FXR.NR..IR1.Liver.FXR.ChIP.Seq.Chong-et-al.	2.37775947326372e-127	2.37775947326372e-127	8.63126688794729e-125	c3
	TEAD4.TEA..Tropoblast.Tead4.ChIP.Seq.GSE37350	5.79356775218363e-126	5.79356775218363e-126	2.10306509404266e-123	c3
	MafB.bZIP..BMM.Mafb.ChIP.Seq.GSE75722	2.67739231403093e-125	2.67739231403093e-125	9.71893409993228e-123	c3
	p63.p53..Keratinocyte.p63.ChIP.Seq.GSE17611	3.0727450880083e-125	3.0727450880083e-125	1.11540646694701e-122	c3
	KLF6.Zf..PDAC.KLF6.ChIP.Seq.GSE64557	4.4506865050908e-124	4.4506865050908e-124	1.61559920134796e-121	c3
	SF1.NR..H295R.Nr5a1.ChIP.Seq.GSE44220	2.05731483729926e-123	2.05731483729926e-123	7.46805285939633e-121	c3
	ZNF322.Zf..HEK293.ZNF322.GFP.ChIP.Seq.GSE58341	2.12705838301155e-123	2.12705838301155e-123	7.72122193033194e-121	c3
	Esrrb.NR..mES.Esrrb.ChIP.Seq.GSE11431	7.64051985901865e-122	7.64051985901865e-122	2.77350870882377e-119	c3
	CEBP.AP1.bZIP..ThioMac.CEBPb.ChIP.Seq.GSE21512	1.11074280565987e-117	1.11074280565987e-117	4.03199638454534e-115	c3
	HNF4a.NR..DR1.HepG2.HNF4a.ChIP.Seq.GSE25021	2.20627215409002e-117	2.20627215409002e-117	8.00876791934676e-115	c3
	Atf2.bZIP..3T3L1.Atf2.ChIP.Seq.GSE56872	3.43370387279717e-117	3.43370387279717e-117	1.24643450582537e-114	c3
	E2A.bHLH..proBcell.E2A.ChIP.Seq.GSE21978	1.00171992335886e-116	1.00171992335886e-116	3.63624332179267e-114	c3
	KLF14.Zf..HEK293.KLF14.GFP.ChIP.Seq.GSE58341	2.13941937472734e-116	2.13941937472734e-116	7.76609233026026e-114	c3
	OCT.OCT.POU.Homeobox..NPC.OCT6.ChIP.Seq.GSE43916	5.85361982778797e-116	5.85361982778797e-116	2.12486399748703e-113	c3
	Tbet.T.box..CD8.Tbet.ChIP.Seq.GSE33802	6.32838265758052e-116	6.32838265758052e-116	2.29720290470173e-113	c3
	PRDM14.Zf..H1.PRDM14.ChIP.Seq.GSE22767	7.68810454819625e-115	7.68810454819625e-115	2.79078195099524e-112	c3
	Mef2d.MADS..Retina.Mef2d.ChIP.Seq.GSE61391	5.82927693674222e-114	5.82927693674222e-114	2.11602752803743e-111	c3
	MafK.bZIP..C2C12.MafK.ChIP.Seq.GSE36030	9.49046345144974e-114	9.49046345144974e-114	3.44503823287626e-111	c3
	Erra.NR..HepG2.Erra.ChIP.Seq.GSE31477	4.3492981310049e-113	4.3492981310049e-113	1.57879522155478e-110	c3
	Reverb.NR..DR2.RAW.Reverba.biotin.ChIP.Seq.GSE45914	6.60175515505377e-111	6.60175515505377e-111	2.39643712128452e-108	c3
	Hand2.bHLH..Mesoderm.Hand2.ChIP.Seq.GSE61475	3.0061984467732e-110	3.0061984467732e-110	1.09125003617867e-107	c3
	ZNF711.Zf..SHSY5Y.ZNF711.ChIP.Seq.GSE20673	2.66414327853624e-109	2.66414327853624e-109	9.67084010108655e-107	c3
	KLF10.Zf..HEK293.KLF10.GFP.ChIP.Seq.GSE58341	2.905944742819e-109	2.905944742819e-109	1.0548579416433e-106	c3
	CArG.MADS..PUER.Srf.ChIP.Seq.Sullivan-et-al.	3.80814094087533e-109	3.80814094087533e-109	1.38235516153774e-106	c3
	GATA.Zf..IR3.iTreg.Gata3.ChIP.Seq.GSE20898	1.7625557647328e-108	1.7625557647328e-108	6.39807742598005e-106	c3
	MafF.bZIP..HepG2.MafF.ChIP.Seq.GSE31477	7.53259996541947e-107	7.53259996541947e-107	2.73433378744727e-104	c3
	PPARE.NR..DR1.3T3L1.Pparg.ChIP.Seq.GSE13511	7.43281162191678e-106	7.43281162191678e-106	2.69811061875579e-103	c3
	NF1.CTF..LNCAP.NF1.ChIP.Seq.Unpublished	4.22543368719366e-105	4.22543368719366e-105	1.5338324284513e-102	c3
	FOXA1.AR.Forkhead.NR..LNCAP.AR.ChIP.Seq.GSE27824	9.53801170454577e-105	9.53801170454577e-105	3.46229824875011e-102	c3
	Rfx5.HTH..GM12878.Rfx5.ChIP.Seq.GSE31477	1.35463239922607e-103	1.35463239922607e-103	4.91731560919063e-101	c3
	Usf2.bHLH..C2C12.Usf2.ChIP.Seq.GSE36030	2.31778156716876e-103	2.31778156716876e-103	8.4135470888226e-101	c3
	PGR.NR..EndoStromal.PGR.ChIP.Seq.GSE69539	2.7833476939533e-100	2.7833476939533e-100	1.01035521290505e-97	c3
	RARg.NR..ES.RARg.ChIP.Seq.GSE30538	3.08891043442438e-100	3.08891043442438e-100	1.12127448769605e-97	c3
	ZNF143.STAF.Zf..CUTLL.ZNF143.ChIP.Seq.GSE29600	4.15147092862534e-100	4.15147092862534e-100	1.506983947091e-97	c3
	Gata1.Zf..K562.GATA1.ChIP.Seq.GSE18829	1.01271271115727e-97	1.01271271115727e-97	3.6761471415009e-95	c3
	NFkB.p65.RHD..GM12787.p65.ChIP.Seq.GSE19485	1.20839119862701e-96	1.20839119862701e-96	4.38646005101606e-94	c3
	GRE.NR..IR3.A549.GR.ChIP.Seq.GSE32465	2.7467641253153e-95	2.7467641253153e-95	9.97075377489454e-93	c3
	GLI3.Zf..Limb.GLI3.ChIP.Chip.GSE11077	9.35945012078568e-95	9.35945012078568e-95	3.3974803938452e-92	c3
	ZFX.Zf..mES.Zfx.ChIP.Seq.GSE11431	2.90112962887745e-93	2.90112962887745e-93	1.05311005528252e-90	c3
	Otx2.Homeobox..EpiLC.Otx2.ChIP.Seq.GSE56098	1.69924834483464e-92	1.69924834483464e-92	6.16827149174976e-90	c3
	Meis1.Homeobox..MastCells.Meis1.ChIP.Seq.GSE48085	1.02881690172445e-91	1.02881690172445e-91	3.73460535325977e-89	c3
	DMRT1.DM..Testis.DMRT1.ChIP.Seq.GSE64892	6.24160481481206e-91	6.24160481481206e-91	2.26570254777678e-88	c3
	GRE.NR..IR3.RAW264.7.GRE.ChIP.Seq.Unpublished	7.80141982301878e-91	7.80141982301878e-91	2.83191539575582e-88	c3
	ARE.NR..LNCAP.AR.ChIP.Seq.GSE27824	1.50206400271862e-89	1.50206400271862e-89	5.45249232986861e-87	c3
	RXR.NR..DR1.3T3L1.RXR.ChIP.Seq.GSE13511	2.64933688519838e-89	2.64933688519838e-89	9.61709289327011e-87	c3
	Gata2.Zf..K562.GATA2.ChIP.Seq.GSE18829	5.58536756894711e-89	5.58536756894711e-89	2.0274884275278e-86	c3
	GRHL2.CP2..HBE.GRHL2.ChIP.Seq.GSE46194	1.82857916400152e-88	1.82857916400152e-88	6.6377423653255e-86	c3
	Klf9.Zf..GBM.Klf9.ChIP.Seq.GSE62211	5.10167103939934e-88	5.10167103939934e-88	1.85190658730196e-85	c3
	Rfx1.HTH..NPC.H3K4me1.ChIP.Seq.GSE16256	7.00626997685462e-88	7.00626997685462e-88	2.54327600159823e-85	c3
	VDR.NR..DR3.GM10855.VDR.vitD.ChIP.Seq.GSE22484	1.29527614546372e-87	1.29527614546372e-87	4.70185240803329e-85	c3
	ZBTB12.Zf..HEK293.ZBTB12.GFP.ChIP.Seq.GSE58341	1.32093141987018e-87	1.32093141987018e-87	4.79498105412875e-85	c3
	RORgt.NR..EL4.RORgt.Flag.ChIP.Seq.GSE56019	7.14936740229574e-87	7.14936740229574e-87	2.59522036703335e-84	c3
	Tcf4.HMG..Hct116.Tcf4.ChIP.Seq.SRA012054	1.67068401783723e-86	1.67068401783723e-86	6.06458298474915e-84	c3
	ZNF675.Zf..HEK293.ZNF675.GFP.ChIP.Seq.GSE58341	7.31731789720781e-86	7.31731789720781e-86	2.65618639668644e-83	c3
	FOXA1.Forkhead..MCF7.FOXA1.ChIP.Seq.GSE26831	5.57963153752865e-85	5.57963153752865e-85	2.0254062481229e-82	c3
	ERE.NR..IR3.MCF7.ERa.ChIP.Seq.Unpublished	2.84253935220822e-84	2.84253935220822e-84	1.03184178485158e-81	c3
	PRDM9.Zf..Testis.DMC1.ChIP.Seq.GSE35498	3.15155311172648e-84	3.15155311172648e-84	1.14401377955671e-81	c3
	Sp5.Zf..mES.Sp5.Flag.ChIP.Seq.GSE72989	3.19262083375286e-84	3.19262083375286e-84	1.15892136265229e-81	c3
	Tbox.Smad.T.box.MAD..ESCd5.Smad2-3.ChIP.Seq.GSE29422	5.98707905211564e-84	5.98707905211564e-84	2.17330969591798e-81	c3
	PAX5.Paired.Homeobox..condensed.GM12878.PAX5.ChIP.Seq.GSE32465	6.00859082141611e-83	6.00859082141611e-83	2.18111846817405e-80	c3
	Tcfcp2l1.CP2..mES.Tcfcp2l1.ChIP.Seq.GSE11431	1.58690215420307e-82	1.58690215420307e-82	5.76045481975715e-80	c3
	Nkx2.5.Homeobox..HL1.Nkx2.5.biotin.ChIP.Seq.GSE21529	4.89598111706004e-82	4.89598111706004e-82	1.77724114549279e-79	c3
	Tlx..NR..NPC.H3K4me1.ChIP.Seq.GSE16256	6.89799497604424e-82	6.89799497604424e-82	2.50397217630406e-79	c3
	PRDM1.Zf..Hela.PRDM1.ChIP.Seq.GSE31477	8.96175224365454e-82	8.96175224365454e-82	3.2531160644466e-79	c3
	NPAS2.bHLH..Liver.NPAS2.ChIP.Seq.GSE39860	7.05795411003493e-81	7.05795411003493e-81	2.56203734194268e-78	c3
	RBPJ.Ebox...bHLH..Panc1.Rbpj1.ChIP.Seq.GSE47459	1.83656146671469e-79	1.83656146671469e-79	6.66671812417434e-77	c3
	GATA3.Zf..DR8.iTreg.Gata3.ChIP.Seq.GSE20898	2.14117200670418e-79	2.14117200670418e-79	7.77245438433616e-77	c3
	Nur77.NR..K562.NR4A1.ChIP.Seq.GSE31363	2.96450913560846e-79	2.96450913560846e-79	1.07611681622587e-76	c3
	TR4.NR..DR1.Hela.TR4.ChIP.Seq.GSE24685	1.16190330348626e-78	1.16190330348626e-78	4.21770899165513e-76	c3
	ZBTB18.Zf..HEK293.ZBTB18.GFP.ChIP.Seq.GSE58341	1.23078126956105e-78	1.23078126956105e-78	4.4677360085066e-76	c3
	Pbx3.Homeobox..GM12878.PBX3.ChIP.Seq.GSE32465	1.30570701901229e-78	1.30570701901229e-78	4.7397164790146e-76	c3
	bZIP.IRF.bZIP.IRF..Th17.BatF.ChIP.Seq.GSE39756	3.5375836677527e-78	3.5375836677527e-78	1.28414287139423e-75	c3
	Six1.Homeobox..Myoblast.Six1.ChIP.Chip.GSE20150	9.80927187056888e-78	9.80927187056888e-78	3.5607656890165e-75	c3
	HRE.HSF..Striatum.HSF1.ChIP.Seq.GSE38000	3.39074171820042e-77	3.39074171820042e-77	1.23083924370675e-74	c3
	HOXA2.Homeobox..mES.Hoxa2.ChIP.Seq.Donaldson-et-al.	3.78054497835298e-77	3.78054497835298e-77	1.37233782714213e-74	c3
	AP.2alpha.AP2..Hela.AP2alpha.ChIP.Seq.GSE31477	1.17305382575849e-76	1.17305382575849e-76	4.25818538750331e-74	c3
	ZNF467.Zf..HEK293.ZNF467.GFP.ChIP.Seq.GSE58341	2.28612875857469e-76	2.28612875857469e-76	8.29864739362612e-74	c3
	Rfx6.HTH..Min6b1.Rfx6.HA.ChIP.Seq.GSE62844	4.46623863705328e-76	4.46623863705328e-76	1.62124462525034e-73	c3
	Nkx3.1.Homeobox..LNCaP.Nkx3.1.ChIP.Seq.GSE28264	5.75610841099891e-75	5.75610841099891e-75	2.0894673531926e-72	c3
	FoxL2.Forkhead..Ovary.FoxL2.ChIP.Seq.GSE60858	7.89796677984375e-75	7.89796677984375e-75	2.86696194108328e-72	c3
	GATA3.Zf..DR4.iTreg.Gata3.ChIP.Seq.GSE20898	2.47515127067059e-72	2.47515127067059e-72	8.98479911253422e-70	c3
	Pit1.Homeobox..GCrat.Pit1.ChIP.Seq.GSE58009	3.32453300509718e-72	3.32453300509718e-72	1.20680548085028e-69	c3
	ZNF519.Zf..HEK293.ZNF519.GFP.ChIP.Seq.GSE58341	4.03191336699653e-72	4.03191336699653e-72	1.46358455221974e-69	c3
	Foxa2.Forkhead..Liver.Foxa2.ChIP.Seq.GSE25694	9.39975283021505e-72	9.39975283021505e-72	3.41211027736806e-69	c3
	MITF.bHLH..MastCells.MITF.ChIP.Seq.GSE48085	2.18499337101732e-71	2.18499337101732e-71	7.93152593679288e-69	c3
	Pknox1.Homeobox..ES.Prep1.ChIP.Seq.GSE63282	2.52494500099642e-70	2.52494500099642e-70	9.165550353617e-68	c3
	Foxa3.Forkhead..Liver.Foxa3.ChIP.Seq.GSE77670	4.03226506364505e-70	4.03226506364505e-70	1.46371221810315e-67	c3
	CRX.Homeobox..Retina.Crx.ChIP.Seq.GSE20012	7.42193292421214e-70	7.42193292421214e-70	2.69416165148901e-67	c3
	Zfp809.Zf..ES.Zfp809.ChIP.Seq.GSE70799	7.46706924822415e-70	7.46706924822415e-70	2.71054613710537e-67	c3
	ZNF415.Zf..HEK293.ZNF415.GFP.ChIP.Seq.GSE58341	8.99133193236136e-70	8.99133193236136e-70	3.26385349144717e-67	c3
	Unknown.ESC.element....mES.Nanog.ChIP.Seq.GSE11724	1.03984177422218e-69	1.03984177422218e-69	3.77462564042652e-67	c3
	Znf263.Zf..K562.Znf263.ChIP.Seq.GSE31477	1.30790178887548e-69	1.30790178887548e-69	4.74768349361801e-67	c3
	TCFL2.HMG..K562.TCF7L2.ChIP.Seq.GSE29196	5.60080368728168e-69	5.60080368728168e-69	2.03309173848325e-66	c3
	EBF.EBF..proBcell.EBF.ChIP.Seq.GSE21978	1.17150235541246e-68	1.17150235541246e-68	4.25255355014722e-66	c3
	FOXP1.Forkhead..H9.FOXP1.ChIP.Seq.GSE31006	5.93729504464541e-68	5.93729504464541e-68	2.15523810120628e-65	c3
	ZSCAN22.Zf..HEK293.ZSCAN22.GFP.ChIP.Seq.GSE58341	6.5614417641428e-67	6.5614417641428e-67	2.38180336038384e-64	c3
	NFAT.AP1.RHD.bZIP..Jurkat.NFATC1.ChIP.Seq.Jolma-et-al.	1.22573334142038e-66	1.22573334142038e-66	4.44941202935599e-64	c3
	FOXA1.Forkhead..LNCAP.FOXA1.ChIP.Seq.GSE27824	9.71024795390941e-66	9.71024795390941e-66	3.52482000726912e-63	c3
	Tbr1.T.box..Cortex.Tbr1.ChIP.Seq.GSE71384	2.03107640405304e-65	2.03107640405304e-65	7.37280734671252e-63	c3
	NeuroD1.bHLH..Islet.NeuroD1.ChIP.Seq.GSE30298	3.72543763610775e-64	3.72543763610775e-64	1.35233386190711e-61	c3
	ZNF41.Zf..HEK293.ZNF41.GFP.ChIP.Seq.GSE58341	8.40478253975528e-64	8.40478253975528e-64	3.05093606193117e-61	c3
	p53.p53..Saos.p53.ChIP.Seq.GSE15780	1.04825284184489e-63	1.04825284184489e-63	3.80515781589695e-61	c3
	p53.p53..Saos.p53.ChIP.Seq.Homer.Distance.From.Peak.sequence.strand.conservation.	1.04825284184489e-63	1.04825284184489e-63	3.80515781589695e-61	c3
	DMRT6.DM..Testis.DMRT6.ChIP.Seq.GSE60440	1.98862781766081e-63	1.98862781766081e-63	7.21871897810874e-61	c3
	Gata6.Zf..HUG1N.GATA6.ChIP.Seq.GSE51936	2.03161712670664e-63	2.03161712670664e-63	7.3747701699451e-61	c3
	ZNF317.Zf..HEK293.ZNF317.GFP.ChIP.Seq.GSE58341	2.58306339959064e-62	2.58306339959064e-62	9.37652014051403e-60	c3
	PU.1.IRF8.ETS.IRF..pDC.Irf8.ChIP.Seq.GSE66899	3.8758094621122e-62	3.8758094621122e-62	1.40691883474673e-59	c3
	ZNF264.Zf..HEK293.ZNF264.GFP.ChIP.Seq.GSE58341	5.58465655514723e-62	5.58465655514723e-62	2.02723032951844e-59	c3
	Sox9.HMG..Limb.SOX9.ChIP.Seq.GSE73225	9.31726265711377e-62	9.31726265711377e-62	3.3821663445323e-59	c3
	Fox.Ebox.Forkhead.bHLH..Panc1.Foxa2.ChIP.Seq.GSE47459	9.80705649909674e-62	9.80705649909674e-62	3.55996150917212e-59	c3
	FOXM1.Forkhead..MCF7.FOXM1.ChIP.Seq.GSE72977	1.23299302614611e-61	1.23299302614611e-61	4.47576468491037e-59	c3
	IRF4.IRF..GM12878.IRF4.ChIP.Seq.GSE32465	4.16702808090731e-61	4.16702808090731e-61	1.51263119336935e-58	c3
	ZNF189.Zf..HEK293.ZNF189.GFP.ChIP.Seq.GSE58341	2.1814856285781e-60	2.1814856285781e-60	7.91879283173851e-58	c3
	HRE.HSF..HepG2.HSF1.ChIP.Seq.GSE31477	2.68009577839626e-60	2.68009577839626e-60	9.72874767557843e-58	c3
	Tcf3.HMG..mES.Tcf3.ChIP.Seq.GSE11724	4.05674214245344e-60	4.05674214245344e-60	1.4725973977106e-57	c3
	PAX6.Paired.Homeobox..Forebrain.Pax6.ChIP.Seq.GSE66961	4.77237745471757e-60	4.77237745471757e-60	1.73237301606248e-57	c3
	Foxf1.Forkhead..Lung.Foxf1.ChIP.Seq.GSE77951	2.02832303060608e-59	2.02832303060608e-59	7.36281260110007e-57	c3
	NFY.CCAAT..Promoter.Homer.Distance.From.Peak.sequence.strand.conservation.	7.81380657676481e-59	7.81380657676481e-59	2.83641178736563e-56	c3
	Oct2.POU.Homeobox..Bcell.Oct2.ChIP.Seq.GSE21512	1.03536519548954e-58	1.03536519548954e-58	3.75837565962701e-56	c3
	HEB.bHLH..mES.Heb.ChIP.Seq.GSE53233	1.04180462274039e-58	1.04180462274039e-58	3.78175078054763e-56	c3
	X.box.HTH..NPC.H3K4me1.ChIP.Seq.GSE16256	1.46387946538929e-58	1.46387946538929e-58	5.31388245936311e-56	c3
	GATA3.Zf..iTreg.Gata3.ChIP.Seq.GSE20898	1.79620707432586e-58	1.79620707432586e-58	6.52023167980286e-56	c3
	Oct4.POU.Homeobox..mES.Oct4.ChIP.Seq.GSE11431	4.43346022370024e-57	4.43346022370024e-57	1.60934606120319e-54	c3
	Sox15.HMG..CPA.Sox15.ChIP.Seq.GSE62909	7.74682867314428e-57	7.74682867314428e-57	2.81209880835137e-54	c3
	GATA.SCL.Zf.bHLH..Ter119.SCL.ChIP.Seq.GSE18720	1.71391575709038e-56	1.71391575709038e-56	6.22151419823806e-54	c3
	Six2.Homeobox..NephronProgenitor.Six2.ChIP.Seq.GSE39837	4.39264286166764e-56	4.39264286166764e-56	1.59452935878535e-53	c3
	ZNF692.Zf..HEK293.ZNF692.GFP.ChIP.Seq.GSE58341	1.18597251397132e-55	1.18597251397132e-55	4.30508022571587e-53	c3
	Sox4.HMG..proB.Sox4.ChIP.Seq.GSE50066	7.95413418551759e-55	7.95413418551759e-55	2.88735070934289e-52	c3
	E2F3.E2F..MEF.E2F3.ChIP.Seq.GSE71376	9.77958076659556e-55	9.77958076659556e-55	3.54998781827419e-52	c3
	Pit1.1bp.Homeobox..GCrat.Pit1.ChIP.Seq.GSE58009	1.27661797233662e-54	1.27661797233662e-54	4.63412323958194e-52	c3
	IRF8.IRF..BMDM.IRF8.ChIP.Seq.GSE77884	1.74363608729514e-54	1.74363608729514e-54	6.32939899688138e-52	c3
	Foxo3.Forkhead..U2OS.Foxo3.ChIP.Seq.E.MTAB.2701	3.87038822415966e-54	3.87038822415966e-54	1.40495092536996e-51	c3
	RUNX.Runt..HPC7.Runx1.ChIP.Seq.GSE22178	4.49744583047486e-53	4.49744583047486e-53	1.63257283646237e-50	c3
	ETS.RUNX.ETS.Runt..Jurkat.RUNX1.ChIP.Seq.GSE17954	1.10110257642243e-52	1.10110257642243e-52	3.99700235241341e-50	c3
	PU.1.ETS..ThioMac.PU.1.ChIP.Seq.GSE21512	1.41024415870973e-52	1.41024415870973e-52	5.11918629611631e-50	c3
	FOXK2.Forkhead..U2OS.FOXK2.ChIP.Seq.E.MTAB.2204	2.89539836440345e-51	2.89539836440345e-51	1.05102960627845e-48	c3
	IRF3.IRF..BMDM.Irf3.ChIP.Seq.GSE67343	7.26016437921937e-51	7.26016437921937e-51	2.63543966965663e-48	c3
	PBX1.Homeobox..MCF7.PBX1.ChIP.Seq.GSE28007	1.39366896715709e-50	1.39366896715709e-50	5.05901835078024e-48	c3
	Zic3.Zf..mES.Zic3.ChIP.Seq.GSE37889	1.04312733907742e-49	1.04312733907742e-49	3.78655224085102e-47	c3
	NFkB.p65.Rel.RHD..ThioMac.LPS.Expression.GSE23622	1.31798338733918e-49	1.31798338733918e-49	4.78427969604122e-47	c3
	HIF2a.bHLH..785-O.HIF2a.ChIP.Seq.GSE34871	3.86813741605163e-49	3.86813741605163e-49	1.40413388202674e-46	c3
	Brn1.POU.Homeobox..NPC.Brn1.ChIP.Seq.GSE35496	5.61958720071154e-49	5.61958720071154e-49	2.03991015385829e-46	c3
	E2F6.E2F..Hela.E2F6.ChIP.Seq.GSE31477	6.64521160676292e-49	6.64521160676292e-49	2.41221181325494e-46	c3
	ZNF165.Zf..WHIM12.ZNF165.ChIP.Seq.GSE65937	7.75964745539314e-49	7.75964745539314e-49	2.81675202630771e-46	c3
	AP.2gamma.AP2..MCF7.TFAP2C.ChIP.Seq.GSE21234	1.87804616180428e-48	1.87804616180428e-48	6.81730756734953e-46	c3
	Nkx2.1.Homeobox..LungAC.Nkx2.1.ChIP.Seq.GSE43252	2.7778762928767e-48	2.7778762928767e-48	1.00836909431424e-45	c3
	OCT.OCT.short.POU.Homeobox..NPC.OCT6.ChIP.Seq.GSE43916	4.44584953180105e-48	4.44584953180105e-48	1.61384338004378e-45	c3
	Sox17.HMG..Endoderm.Sox17.ChIP.Seq.GSE61475	5.2705810240779e-48	5.2705810240779e-48	1.91322091174028e-45	c3
	NFkB.p50.p52.RHD..Monocyte.p50.ChIP.Chip.Schreiber-et-al.	6.90625268779501e-48	6.90625268779501e-48	2.50696972566959e-45	c3
	GATA.Zf..IR4.iTreg.Gata3.ChIP.Seq.GSE20898	2.88967765951251e-47	2.88967765951251e-47	1.04895299040304e-44	c3
	Zic.Zf..Cerebellum.ZIC1.2.ChIP.Seq.GSE60731	2.9935757039688e-47	2.9935757039688e-47	1.08666798054068e-44	c3
	Mouse-Recombination-Hotspot.Zf..Testis.DMC1.ChIP.Seq.GSE24438	3.71063257443572e-47	3.71063257443572e-47	1.34695962452017e-44	c3
	Ets1.distal.ETS..CD4..PolII.ChIP.Seq.Barski-et-al.	8.18742172726604e-47	8.18742172726604e-47	2.97203408699757e-44	c3
	AMYB.HTH..Testes.AMYB.ChIP.Seq.GSE44588	1.31468319552589e-46	1.31468319552589e-46	4.77229999975897e-44	c3
	RUNX.AML.Runt..CD4..PolII.ChIP.Seq.Barski-et-al.	1.53868498638873e-46	1.53868498638873e-46	5.58542650059111e-44	c3
	Smad2.MAD..ES.SMAD2.ChIP.Seq.GSE29422	2.84070837806449e-46	2.84070837806449e-46	1.03117714123741e-43	c3
	Twist.bHLH..HMLE.TWIST1.ChIP.Seq.Chang-et-al	4.40030288901072e-46	4.40030288901072e-46	1.59730994871089e-43	c3
	Brn2.POU.Homeobox..NPC.Brn2.ChIP.Seq.GSE35496	6.79417366875143e-46	6.79417366875143e-46	2.46628504175677e-43	c3
	Smad4.MAD..ESC.SMAD4.ChIP.Seq.GSE29422	7.52636722290137e-46	7.52636722290137e-46	2.7320713019132e-43	c3
	Tbx20.T.box..Heart.Tbx20.ChIP.Seq.GSE29636	1.20901816363312e-45	1.20901816363312e-45	4.38873593398824e-43	c3
	MYB.HTH..ERMYB.Myb.ChIPSeq.GSE22095	1.47509045417951e-45	1.47509045417951e-45	5.35457834867162e-43	c3
	TATA.Box.TBP..Promoter.Homer.Distance.From.Peak.sequence.strand.conservation.	1.75160376254917e-45	1.75160376254917e-45	6.35832165805349e-43	c3
	Hoxb4.Homeobox..ES.Hoxb4.ChIP.Seq.GSE34014	2.25235238452307e-45	2.25235238452307e-45	8.17603915581876e-43	c3
	MafA.bZIP..Islet.MafA.ChIP.Seq.GSE30298	4.36350384097365e-45	4.36350384097365e-45	1.58395189427343e-42	c3
	Brachyury.T.box..Mesoendoderm.Brachyury.ChIP.exo.GSE54963	9.91683373181963e-45	9.91683373181963e-45	3.59981064465053e-42	c3
	STAT5.Stat..mCD4..Stat5.ChIP.Seq.GSE12346	1.58572136558081e-44	1.58572136558081e-44	5.75616855705833e-42	c3
	Stat3.il21.Stat..CD4.Stat3.ChIP.Seq.GSE19198	1.74753797914658e-43	1.74753797914658e-43	6.34356286430209e-41	c3
	bHLHE40.bHLH..HepG2.BHLHE40.ChIP.Seq.GSE31477	2.24171703320539e-43	2.24171703320539e-43	8.13743283053555e-41	c3
	Zfp281.Zf..ES.Zfp281.ChIP.Seq.GSE81042	2.4553739481899e-43	2.4553739481899e-43	8.91300743192935e-41	c3
	Sox6.HMG..Myotubes.Sox6.ChIP.Seq.GSE32627	1.74206196451783e-42	1.74206196451783e-42	6.32368493119973e-40	c3
	RUNX2.Runt..PCa.RUNX2.ChIP.Seq.GSE33889	3.70894977554026e-42	3.70894977554026e-42	1.34634876852111e-39	c3
	Foxo1.Forkhead..RAW.Foxo1.ChIP.Seq.Fan-et-al.	1.85115956318858e-41	1.85115956318858e-41	6.71970921437454e-39	c3
	Phox2a.Homeobox..Neuron.Phox2a.ChIP.Seq.GSE31456	3.73681042671718e-41	3.73681042671718e-41	1.35646218489834e-38	c3
	p53.p53..mES.cMyc.ChIP.Seq.GSE11431	4.64652795166876e-41	4.64652795166876e-41	1.68668964645576e-38	c3
	STAT1.Stat..HelaS3.STAT1.ChIP.Seq.GSE12782	8.61811532305112e-41	8.61811532305112e-41	3.12837586226756e-38	c3
	Tbx5.T.box..HL1.Tbx5.biotin.ChIP.Seq.GSE21529	1.29969553085251e-40	1.29969553085251e-40	4.71789477699461e-38	c3
	BMYB.HTH..Hela.BMYB.ChIP.Seq.GSE27030	5.84358870656535e-40	5.84358870656535e-40	2.12122270048322e-37	c3
	Pitx1.Ebox.Homeobox.bHLH..Hindlimb.Pitx1.ChIP.Seq.GSE41591	2.1235652725935e-39	2.1235652725935e-39	7.70854193951442e-37	c3
	Pax7.Paired.Homeobox..longest.Myoblast.Pax7.ChIP.Seq.GSE25064	3.07554339607579e-39	3.07554339607579e-39	1.11642225277551e-36	c3
	ELF3.ETS..PDAC.ELF3.ChIP.Seq.GSE64557	7.59243341031597e-39	7.59243341031597e-39	2.7560533279447e-36	c3
	Eomes.T.box..H9.Eomes.ChIP.Seq.GSE26097	1.37005430230793e-38	1.37005430230793e-38	4.97329711737778e-36	c3
	Gata4.Zf..Heart.Gata4.ChIP.Seq.GSE35151	2.59660179694361e-38	2.59660179694361e-38	9.4256645229053e-36	c3
	Foxh1.Forkhead..hESC.FOXH1.ChIP.Seq.GSE29422	4.76554754450434e-38	4.76554754450434e-38	1.72989375865508e-35	c3
	PR.NR..T47D.PR.ChIP.Seq.GSE31130	5.7413186354555e-38	5.7413186354555e-38	2.08409866467035e-35	c3
	IRF2.IRF..Erythroblas.IRF2.ChIP.Seq.GSE36985	9.9672978086705e-38	9.9672978086705e-38	3.61812910454739e-35	c3
	EWS.ERG.fusion.ETS..CADO-ES1.EWS.ERG.ChIP.Seq.SRA014231	1.00400933138702e-37	1.00400933138702e-37	3.6445538729349e-35	c3
	FOXK1.Forkhead..HEK293.FOXK1.ChIP.Seq.GSE51673	1.63071789591283e-37	1.63071789591283e-37	5.91950596216358e-35	c3
	Maz.Zf..HepG2.Maz.ChIP.Seq.GSE31477	1.77534306733214e-37	1.77534306733214e-37	6.44449533441566e-35	c3
	ISRE.IRF..ThioMac.LPS.Expression.GSE23622	3.8582379641453e-37	3.8582379641453e-37	1.40054038098474e-34	c3
	HIF.1a.bHLH..MCF7.HIF1a.ChIP.Seq.GSE28352	6.06338985181386e-37	6.06338985181386e-37	2.20101051620843e-34	c3
	ETS.ETS..Promoter.Homer.Distance.From.Peak.sequence.strand.conservation.	9.52438613715869e-37	9.52438613715869e-37	3.45735216778861e-34	c3
	Oct6.POU.Homeobox..NPC.Pou3f1.ChIP.Seq.GSE35496	9.67946182602585e-37	9.67946182602585e-37	3.51364464284738e-34	c3
	Sox2.HMG..mES.Sox2.ChIP.Seq.GSE11431	1.04396594405186e-36	1.04396594405186e-36	3.78959637690824e-34	c3
	IRF1.IRF..PBMC.IRF1.ChIP.Seq.GSE43036	1.15778806790465e-36	1.15778806790465e-36	4.20277068649389e-34	c3
	HNF6.Homeobox..Liver.Hnf6.ChIP.Seq.ERP000394	1.30013620931715e-36	1.30013620931715e-36	4.71949443982127e-34	c3
	Myf5.bHLH..GM.Myf5.ChIP.Seq.GSE24852	1.63114408164681e-36	1.63114408164681e-36	5.92105301637792e-34	c3
	EBF1.EBF..Near.E2A.ChIP.Seq.GSE21512	4.54495749135842e-36	4.54495749135842e-36	1.64981956936311e-33	c3
	ELF5.ETS..T47D.ELF5.ChIP.Seq.GSE30407	9.80887143043692e-36	9.80887143043692e-36	3.5606203292486e-33	c3
	ZNF16.Zf..HEK293.ZNF16.GFP.ChIP.Seq.GSE58341	2.00613446343353e-35	2.00613446343353e-35	7.28226810226373e-33	c3
	Cdx2.Homeobox..mES.Cdx2.ChIP.Seq.GSE14586	5.11243870741394e-35	5.11243870741394e-35	1.85581525079126e-32	c3
	Rbpj1....Panc1.Rbpj1.ChIP.Seq.GSE47459	5.43535846980994e-35	5.43535846980994e-35	1.97303512454101e-32	c3
	NFAT.RHD..Jurkat.NFATC1.ChIP.Seq.Jolma-et-al.	7.66542682243422e-35	7.66542682243422e-35	2.78254993654362e-32	c3
	HNF1b.Homeobox..PDAC.HNF1B.ChIP.Seq.GSE64557	1.62291571127642e-34	1.62291571127642e-34	5.89118403193339e-32	c3
	p73.p53..Trachea.p73.ChIP.Seq.PRJNA310161	4.26332976033273e-34	4.26332976033273e-34	1.54758870300078e-31	c3
	HIF.1b.HLH..T47D.HIF1b.ChIP.Seq.GSE59937	4.9294786343545e-34	4.9294786343545e-34	1.78940074427068e-31	c3
	Ascl1.bHLH..NeuralTubes.Ascl1.ChIP.Seq.GSE55840	1.43132734253134e-33	1.43132734253134e-33	5.19571825338876e-31	c3
	Pdx1.Homeobox..Islet.Pdx1.ChIP.Seq.SRA008281	2.86883684620289e-33	2.86883684620289e-33	1.04138777517165e-30	c3
	Stat3.Stat..mES.Stat3.ChIP.Seq.GSE11431	3.44823305108044e-33	3.44823305108044e-33	1.2517085975422e-30	c3
	Cux2.Homeobox..Liver.Cux2.ChIP.Seq.GSE35985	3.52881370886721e-33	3.52881370886721e-33	1.2809593763188e-30	c3
	Tcf21.bHLH..ArterySmoothMuscle.Tcf21.ChIP.Seq.GSE61369	6.40535848891209e-33	6.40535848891209e-33	2.32514513147509e-30	c3
	ZNF382.Zf..HEK293.ZNF382.GFP.ChIP.Seq.GSE58341	1.36017606371144e-32	1.36017606371144e-32	4.93743911127254e-30	c3
	IRF.BATF.IRF.bZIP..pDC.Irf8.ChIP.Seq.GSE66899	2.0730983372833e-32	2.0730983372833e-32	7.52534696433837e-30	c3
	TFE3.bHLH..MEF.TFE3.ChIP.Seq.GSE75757	2.36459796491257e-32	2.36459796491257e-32	8.58349061263264e-30	c3
	EWS.FLI1.fusion.ETS..SK-N-MC.EWS.FLI1.ChIP.Seq.SRA014231	5.14931070872033e-32	5.14931070872033e-32	1.86919978726548e-29	c3
	Atoh1.bHLH..Cerebellum.Atoh1.ChIP.Seq.GSE22111	1.07319077548975e-31	1.07319077548975e-31	3.89568251502781e-29	c3
	ZNF669.Zf..HEK293.ZNF669.GFP.ChIP.Seq.GSE58341	5.26467740487287e-31	5.26467740487287e-31	1.91107789796885e-28	c3
	Oct4.Sox17.POU.Homeobox.HMG..F9.Sox17.ChIP.Seq.GSE44553	7.61734500248408e-31	7.61734500248408e-31	2.76509623590172e-28	c3
	GABPA.ETS..Jurkat.GABPa.ChIP.Seq.GSE17954	1.16121566840742e-30	1.16121566840742e-30	4.21521287631895e-28	c3
	Unknown.Homeobox..Limb.p300.ChIP.Seq.Homer.Distance.From.Peak.sequence.strand.conservation.	1.79106502445367e-30	1.79106502445367e-30	6.50156603876683e-28	c3
	HOXA9.Homeobox..HSC.Hoxa9.ChIP.Seq.GSE33509	4.78481712151474e-30	4.78481712151474e-30	1.73688861510985e-27	c3
	STAT6.Stat..Macrophage.Stat6.ChIP.Seq.GSE38377	7.44869432574354e-30	7.44869432574354e-30	2.70387604024491e-27	c3
	Pax7.Paired.Homeobox..long.Myoblast.Pax7.ChIP.Seq.GSE25064	3.06410809982371e-29	3.06410809982371e-29	1.11227124023601e-26	c3
	Hnf1.Homeobox..Liver.Foxa2.Chip.Seq.GSE25694	1.35332582377882e-28	1.35332582377882e-28	4.9125727403171e-26	c3
	STAT6.Stat..CD4.Stat6.ChIP.Seq.GSE22104	1.7478147576981e-28	1.7478147576981e-28	6.34456757044409e-26	c3
	NF1.halfsite.CTF..LNCaP.NF1.ChIP.Seq.Unpublished	3.37717103263971e-28	3.37717103263971e-28	1.22591308484821e-25	c3
	Hoxc9.Homeobox..Ainv15.Hoxc9.ChIP.Seq.GSE21812	3.40291621546344e-28	3.40291621546344e-28	1.23525858621323e-25	c3
	CRE.bZIP..Promoter.Homer.Distance.From.Peak.sequence.strand.conservation.	3.63300193002327e-28	3.63300193002327e-28	1.31877970059845e-25	c3
	E2F1.E2F..Hela.E2F1.ChIP.Seq.GSE22478	1.87387722983943e-27	1.87387722983943e-27	6.80217434431712e-25	c3
	ETS.E.box.ETS.bHLH..HPC7.Scl.ChIP.Seq.GSE22178	1.9625744742913e-27	1.9625744742913e-27	7.12414534167742e-25	c3
	SpiB.ETS..OCILY3.SPIB.ChIP.Seq.GSE56857	6.74228156048841e-27	6.74228156048841e-27	2.44744820645729e-24	c3
	Etv2.ETS..ES.ER71.ChIP.Seq.GSE59402	1.06109980287544e-26	1.06109980287544e-26	3.85179228443784e-24	c3
	Isl1.Homeobox..Neuron.Isl1.ChIP.Seq.GSE31456	2.50095212389886e-26	2.50095212389886e-26	9.07845620975288e-24	c3
	Arnt.Ahr.bHLH..MCF7.Arnt.ChIP.Seq.Lo-et-al.	2.82397435198548e-26	2.82397435198548e-26	1.02510268977073e-23	c3
	CHR....Hela.CellCycle.Expression.Homer.Distance.From.Peak.sequence.strand.conservation.	8.40886672667374e-26	8.40886672667374e-26	3.05241862178257e-23	c3
	SPDEF.ETS..VCaP.SPDEF.ChIP.Seq.SRA014231	8.58091800431805e-26	8.58091800431805e-26	3.11487323556745e-23	c3
	PAX3.FKHR.fusion.Paired.Homeobox..Rh4.PAX3.FKHR.ChIP.Seq.GSE19063	1.76805698555557e-25	1.76805698555557e-25	6.41804685756673e-23	c3
	DUX4.Homeobox..Myoblasts.DUX4.V5.ChIP.Seq.GSE75791	1.98242934832701e-24	1.98242934832701e-24	7.19621853442706e-22	c3
	ELF1.ETS..Jurkat.ELF1.ChIP.Seq.SRA014231	3.2976245164994e-24	3.2976245164994e-24	1.19703769948928e-21	c3
	Smad3.MAD..NPC.Smad3.ChIP.Seq.GSE36673	6.43956895993291e-24	6.43956895993291e-24	2.33756353245564e-21	c3
	EBNA1.EBV.virus..Raji.EBNA1.ChIP.Seq.GSE30709	2.4059622581399e-23	2.4059622581399e-23	8.73364299704785e-21	c3
	USF1.bHLH..GM12878.Usf1.ChIP.Seq.GSE32465	2.60760506406928e-23	2.60760506406928e-23	9.46560638257148e-21	c3
	MyoD.bHLH..Myotube.MyoD.ChIP.Seq.GSE21614	2.61499471911345e-23	2.61499471911345e-23	9.49243083038181e-21	c3
	PU.1.IRF.ETS.IRF..Bcell.PU.1.ChIP.Seq.GSE21512	7.281346271362e-23	7.281346271362e-23	2.64312869650441e-20	c3
	Pax7.Paired.Homeobox..Myoblast.Pax7.ChIP.Seq.GSE25064	9.39805671674076e-23	9.39805671674076e-23	3.4114945881769e-20	c3
	Tcf12.bHLH..GM12878.Tcf12.ChIP.Seq.GSE32465	1.0888223628909e-22	1.0888223628909e-22	3.95242517729398e-20	c3
	Sox3.HMG..NPC.Sox3.ChIP.Seq.GSE33059	1.61716457913437e-22	1.61716457913437e-22	5.87030742225775e-20	c3
	RUNX1.Runt..Jurkat.RUNX1.ChIP.Seq.GSE29180	3.67415874602216e-22	3.67415874602216e-22	1.33371962480604e-19	c3
	MyoG.bHLH..C2C12.MyoG.ChIP.Seq.GSE36024	4.513072044395e-22	4.513072044395e-22	1.63824515211538e-19	c3
	STAT4.Stat..CD4.Stat4.ChIP.Seq.GSE22104	7.0315375300348e-22	7.0315375300348e-22	2.55244812340263e-19	c3
	Sox10.HMG..SciaticNerve.Sox3.ChIP.Seq.GSE35132	9.62380986002475e-22	9.62380986002475e-22	3.49344297918899e-19	c3
	E2F7.E2F..Hela.E2F7.ChIP.Seq.GSE32673	1.68985675078697e-21	1.68985675078697e-21	6.13418000535671e-19	c3
	OCT.OCT.POU.Homeobox..NPC.Brn1.ChIP.Seq.GSE35496	8.50067685058578e-21	8.50067685058578e-21	3.08574569676264e-18	c3
	Bcl6.Zf..Liver.Bcl6.ChIP.Seq.GSE31578	1.30583383972272e-20	1.30583383972272e-20	4.74017683819348e-18	c3
	Ap4.bHLH..AML.Tfap4.ChIP.Seq.GSE45738	1.76951832099549e-20	1.76951832099549e-20	6.42335150521363e-18	c3
	Egr1.Zf..K562.Egr1.ChIP.Seq.GSE32465	2.09053670444358e-20	2.09053670444358e-20	7.58864823713021e-18	c3
	BORIS.Zf..K562.CTCFL.ChIP.Seq.GSE32465	4.57476022015952e-20	4.57476022015952e-20	1.66063795991791e-17	c3
	c.Myc.bHLH..mES.cMyc.ChIP.Seq.GSE11431	4.87361742346867e-20	4.87361742346867e-20	1.76912312471913e-17	c3
	NeuroG2.bHLH..Fibroblast.NeuroG2.ChIP.Seq.GSE75910	2.41144289742753e-19	2.41144289742753e-19	8.75353771766192e-17	c3
	ZFP3.Zf..HEK293.ZFP3.GFP.ChIP.Seq.GSE58341	3.50403536152989e-19	3.50403536152989e-19	1.27196483623535e-16	c3
	CLOCK.bHLH..Liver.Clock.ChIP.Seq.GSE39860	4.31872319768333e-19	4.31872319768333e-19	1.56769652075905e-16	c3
	E2F4.E2F..K562.E2F4.ChIP.Seq.GSE31477	7.20105459509513e-19	7.20105459509513e-19	2.61398281801953e-16	c3
	BMAL1.bHLH..Liver.Bmal1.ChIP.Seq.GSE39860	8.46098453188831e-19	8.46098453188831e-19	3.07133738507546e-16	c3
	NF1.FOXA1.CTF.Forkhead..LNCAP.FOXA1.ChIP.Seq.GSE27824	1.037125933942e-18	1.037125933942e-18	3.76476714020946e-16	c3
	OCT4.SOX2.TCF.NANOG.POU.Homeobox.HMG..mES.Oct4.ChIP.Seq.GSE11431	1.26471768215073e-18	1.26471768215073e-18	4.59092518620714e-16	c3
	CDX4.Homeobox..ZebrafishEmbryos.Cdx4.Myc.ChIP.Seq.GSE48254	1.47664833736492e-18	1.47664833736492e-18	5.36023346463465e-16	c3
	Prop1.Homeobox..GHFT1.PROP1.biotin.ChIP.Seq.GSE77302	1.69363732136749e-18	1.69363732136749e-18	6.14790347656399e-16	c3
	Elk1.ETS..Hela.Elk1.ChIP.Seq.GSE31477	5.603017120232e-18	5.603017120232e-18	2.03389521464422e-15	c3
	CTCF.Zf..CD4..CTCF.ChIP.Seq.Barski-et-al.	5.81204846086647e-18	5.81204846086647e-18	2.10977359129453e-15	c3
	OCT.OCT.POU.Homeobox.IR1..NPC.Brn2.ChIP.Seq.GSE35496	8.5620102246038e-18	8.5620102246038e-18	3.10800971153118e-15	c3
	ETS1.ETS..Jurkat.ETS1.ChIP.Seq.GSE17954	1.34454954280784e-17	1.34454954280784e-17	4.88071484039247e-15	c3
	Lhx2.Homeobox..HFSC.Lhx2.ChIP.Seq.GSE48068	1.51685811941175e-17	1.51685811941175e-17	5.50619497346467e-15	c3
	Olig2.bHLH..Neuron.Olig2.ChIP.Seq.GSE30882	1.64336984249555e-17	1.64336984249555e-17	5.96543252825884e-15	c3
	CTCF.SatelliteElement.Zf...CD4..CTCF.ChIP.Seq.Barski-et-al.	2.80866915118031e-17	2.80866915118031e-17	1.01954690187845e-14	c3
	Barx1.Homeobox..Stomach.Barx1.3xFlag.ChIP.Seq.GSE69483	3.59883143420288e-17	3.59883143420288e-17	1.30637581061565e-14	c3
	n.Myc.bHLH..mES.nMyc.ChIP.Seq.GSE11431	7.42765139592188e-17	7.42765139592188e-17	2.69623745671964e-14	c3
	NF.E2.bZIP..K562.NFE2.ChIP.Seq.GSE31477	9.39337140194024e-17	9.39337140194024e-17	3.40979381890431e-14	c3
	Rfx2.HTH..LoVo.RFX2.ChIP.Seq.GSE49402	2.17440514445693e-15	2.17440514445693e-15	7.89309067437867e-13	c3
	Max.bHLH..K562.Max.ChIP.Seq.GSE31477	4.94018055416289e-15	4.94018055416289e-15	1.79328554116113e-12	c3
	HOXB13.Homeobox..ProstateTumor.HOXB13.ChIP.Seq.GSE56288	1.62623872742474e-14	1.62623872742474e-14	5.90324658055182e-12	c3
	ETV1.ETS..GIST48.ETV1.ChIP.Seq.GSE22441	7.22449095492291e-14	7.22449095492291e-14	2.62249021663702e-11	c3
	NPAS.bHLH..Liver.NPAS.ChIP.Seq.GSE39860	4.90640988379919e-13	4.90640988379919e-13	1.78102678781911e-10	c3
	Bach1.bZIP..K562.Bach1.ChIP.Seq.GSE31477	9.06697026413525e-13	9.06697026413525e-13	3.29131020588109e-10	c3
	HOXD13.Homeobox..Chicken.Hoxd13.ChIP.Seq.GSE38910	1.5203479235104e-12	1.5203479235104e-12	5.51886296234276e-10	c3
	EHF.ETS..LoVo.EHF.ChIP.Seq.GSE49402	2.14698950033986e-12	2.14698950033986e-12	7.79357188623369e-10	c3
	E.box.bHLH..Promoter.Homer.Distance.From.Peak.sequence.strand.conservation.	8.90399594925406e-11	8.90399594925406e-11	3.23215052957923e-08	c3
	RFX.HTH..K562.RFX3.ChIP.Seq.SRA012198	2.62663721207936e-10	2.62663721207936e-10	9.53469307984808e-08	c3
	JunD.bZIP..K562.JunD.ChIP.Seq.Homer.Distance.From.Peak.sequence.strand.conservation.	1.53606463276653e-09	1.53606463276653e-09	5.5759146169425e-07	c3
	Fli1.ETS..CD8.FLI.ChIP.Seq.GSE20898	6.5849409243923e-08	6.5849409243923e-08	2.39033355555441e-05	c3
	GFY....Promoter.Homer.Distance.From.Peak.sequence.strand.conservation.	5.71039100100626e-05	5.71039100100626e-05	0.0207287193336527	c3

[truncated: 2 more sheets: DMSO chromatin state 4, DMSO chromatin state 5]
