# Supplementary material for: Sequential drug treatment targeting cell cycle and cell fate regulatory programs blocks non-genetic cancer evolution in acute lymphoblastic leukemia
Source: Genome Biol. 2024 May 31;25:143. doi: 10.1186/s13059-024-03260-4 (PMC11143599; doi:10.1186/s13059-024-03260-4)
Supplement: Supplementary file 5 — Additional file 5. Table S5 GROseq summary of enhancer analysis. Up-regulated enhancers at 24 h: top enriched TF motifs for the corresponding DNA sequences. [file 13059_2024_3260_MOESM5_ESM.xlsx]

## Sheet: 24hUPenhancer
Table S5. GRO-seq 24 h upregulated enhancers. Top enriched TF motifs for the corresponding DNA sequences
Motif Name	Consensus	P-value	Log P-value	q-value (Benjamini)	# of Target Sequences with Motif(of 495)	% of Target Sequences with Motif	# of Background Sequences with Motif(of 21481)	% of Background Sequences with Motif
p53(p53)/Saos-p53-ChIP-Seq(GSE15780)/Homer	RRCATGYCYRGRCATGYYYN	1e-47	-1.098e+02	0.0000	58.0	11.72%	165.4	0.77%
p53(p53)/Saos-p53-ChIP-Seq/Homer	RRCATGYCYRGRCATGYYYN	1e-47	-1.098e+02	0.0000	58.0	11.72%	165.4	0.77%
p73(p53)/Trachea-p73-ChIP-Seq(PRJNA310161)/Homer	NRRRCAWGTCCDGRCATGYY	1e-46	-1.069e+02	0.0000	45.0	9.09%	77.7	0.36%
p63(p53)/Keratinocyte-p63-ChIP-Seq(GSE17611)/Homer	NNDRCATGYCYNRRCATGYH	1e-22	-5.208e+01	0.0000	65.0	13.13%	634.2	2.95%
p53(p53)/mES-cMyc-ChIP-Seq(GSE11431)/Homer	ACATGCCCGGGCAT	1e-14	-3.411e+01	0.0000	17.0	3.43%	45.4	0.21%
ZNF416(Zf)/HEK293-ZNF416.GFP-ChIP-Seq(GSE58341)/Homer	WDNCTGGGCA	0.0001	-1.057e+01	0.0016	104.0	21.01%	3052.1	14.21%
Atf4(bZIP)/MEF-Atf4-ChIP-Seq(GSE35681)/Homer	MTGATGCAAT	0.001	-8.313e+00	0.0128	33.0	6.67%	731.7	3.41%
Atf7(bZIP)/3T3L1-Atf7-ChIP-Seq(GSE56872)/Homer	NGRTGACGTCAY	0.001	-7.862e+00	0.0175	38.0	7.68%	910.3	4.24%
Atf2(bZIP)/3T3L1-Atf2-ChIP-Seq(GSE56872)/Homer	NRRTGACGTCAT	0.001	-7.494e+00	0.0225	29.0	5.86%	641.9	2.99%
c-Jun-CRE(bZIP)/K562-cJun-ChIP-Seq(GSE31477)/Homer	ATGACGTCATCY	0.001	-7.208e+00	0.0270	27.0	5.45%	591.4	2.75%
Chop(bZIP)/MEF-Chop-ChIP-Seq(GSE35681)/Homer	ATTGCATCAT	0.01	-6.775e+00	0.0378	27.0	5.45%	609.2	2.84%
Atf1(bZIP)/K562-ATF1-ChIP-Seq(GSE31477)/Homer	GATGACGTCA	0.01	-6.491e+00	0.0460	47.0	9.49%	1291.7	6.01%
Zfp809(Zf)/ES-Zfp809-ChIP-Seq(GSE70799)/Homer	GGGGCTYGKCTGGGA	0.01	-5.199e+00	0.1546	22.0	4.44%	521.0	2.43%
Tcfcp2l1(CP2)/mES-Tcfcp2l1-ChIP-Seq(GSE11431)/Homer	NRAACCRGTTYRAACCRGYT	0.01	-4.662e+00	0.2457	12.0	2.42%	235.9	1.10%
Tcf4(HMG)/Hct116-Tcf4-ChIP-Seq(SRA012054)/Homer	ASATCAAAGGVA	0.1	-4.307e+00	0.3270	35.0	7.07%	1020.0	4.75%
LRF(Zf)/Erythroblasts-ZBTB7A-ChIP-Seq(GSE74977)/Homer	AAGACCCYYN	0.1	-4.094e+00	0.3792	90.0	18.18%	3140.7	14.62%
JunD(bZIP)/K562-JunD-ChIP-Seq/Homer	ATGACGTCATCN	0.1	-3.952e+00	0.4116	9.0	1.82%	171.9	0.80%
CEBP:AP1(bZIP)/ThioMac-CEBPb-ChIP-Seq(GSE21512)/Homer	DRTGTTGCAA	0.1	-3.873e+00	0.4203	53.0	10.71%	1725.3	8.03%
HLF(bZIP)/HSC-HLF.Flag-ChIP-Seq(GSE69817)/Homer	RTTATGYAAB	0.1	-3.815e+00	0.4221	50.0	10.10%	1617.9	7.53%
Hand2(bHLH)/Mesoderm-Hand2-ChIP-Seq(GSE61475)/Homer	TGACANARRCCAGRC	0.1	-3.735e+00	0.4344	36.0	7.27%	1101.3	5.13%
FXR(NR),IR1/Liver-FXR-ChIP-Seq(Chong_et_al.)/Homer	AGGTCANTGACCTB	0.1	-3.709e+00	0.4344	27.0	5.45%	778.0	3.62%
Gata1(Zf)/K562-GATA1-ChIP-Seq(GSE18829)/Homer	SAGATAAGRV	0.1	-3.699e+00	0.4344	37.0	7.47%	1141.5	5.32%
NF1(CTF)/LNCAP-NF1-ChIP-Seq(Unpublished)/Homer	CYTGGCABNSTGCCAR	0.1	-3.628e+00	0.4344	33.0	6.67%	1000.3	4.66%
Pitx1(Homeobox)/Chicken-Pitx1-ChIP-Seq(GSE38910)/Homer	TAATCCCN	0.1	-3.449e+00	0.4818	201.0	40.61%	7832.2	36.47%
KLF14(Zf)/HEK293-KLF14.GFP-ChIP-Seq(GSE58341)/Homer	RGKGGGCGKGGC	0.1	-3.380e+00	0.4955	113.0	22.83%	4174.3	19.44%
ZNF317(Zf)/HEK293-ZNF317.GFP-ChIP-Seq(GSE58341)/Homer	GTCWGCTGTYYCTCT	0.1	-3.378e+00	0.4955	8.0	1.62%	160.2	0.75%
CRE(bZIP)/Promoter/Homer	CSGTGACGTCAC	0.1	-3.369e+00	0.4955	16.0	3.23%	416.6	1.94%
NFAT(RHD)/Jurkat-NFATC1-ChIP-Seq(Jolma_et_al.)/Homer	ATTTTCCATT	0.1	-3.363e+00	0.4955	59.0	11.92%	2014.5	9.38%
PPARE(NR),DR1/3T3L1-Pparg-ChIP-Seq(GSE13511)/Homer	TGACCTTTGCCCCA	0.1	-3.082e+00	0.5758	57.0	11.52%	1971.7	9.18%
NFkB-p65-Rel(RHD)/ThioMac-LPS-Expression(GSE23622)/Homer	GGAAATTCCC	0.1	-2.850e+00	0.7017	6.0	1.21%	118.3	0.55%
HRE(HSF)/HepG2-HSF1-ChIP-Seq(GSE31477)/Homer	BSTTCTRGAABVTTCYAGAA	0.1	-2.804e+00	0.7115	11.0	2.22%	278.1	1.30%
ZFX(Zf)/mES-Zfx-ChIP-Seq(GSE11431)/Homer	AGGCCTRG	0.1	-2.793e+00	0.7115	97.0	19.60%	3622.2	16.87%
Foxa3(Forkhead)/Liver-Foxa3-ChIP-Seq(GSE77670)/Homer	BSNTGTTTACWYWGN	0.1	-2.741e+00	0.7117	18.0	3.64%	525.3	2.45%
Gata2(Zf)/K562-GATA2-ChIP-Seq(GSE18829)/Homer	BBCTTATCTS	0.1	-2.698e+00	0.7208	38.0	7.68%	1278.7	5.95%
ZNF322(Zf)/HEK293-ZNF322.GFP-ChIP-Seq(GSE58341)/Homer	GAGCCTGGTACTGWGCCTGR	0.1	-2.684e+00	0.7208	21.0	4.24%	638.7	2.97%
Rbpj1(?)/Panc1-Rbpj1-ChIP-Seq(GSE47459)/Homer	HTTTCCCASG	0.1	-2.684e+00	0.7208	77.0	15.56%	2827.5	13.17%
CArG(MADS)/PUER-Srf-ChIP-Seq(Sullivan_et_al.)/Homer	CCATATATGGNM	0.1	-2.608e+00	0.7251	19.0	3.84%	571.2	2.66%
ZNF136(Zf)/HEK293-ZNF136.GFP-ChIP-Seq(GSE58341)/Homer	YTKGATAHAGTATTCTWGGTNGGCA	0.1	-2.604e+00	0.7251	6.0	1.21%	126.5	0.59%
Tgif1(Homeobox)/mES-Tgif1-ChIP-Seq(GSE55404)/Homer	YTGWCADY	0.1	-2.565e+00	0.7251	176.0	35.56%	6967.4	32.44%
STAT6(Stat)/CD4-Stat6-ChIP-Seq(GSE22104)/Homer	ABTTCYYRRGAA	0.1	-2.552e+00	0.7251	30.0	6.06%	987.8	4.60%
Smad4(MAD)/ESC-SMAD4-ChIP-Seq(GSE29422)/Homer	VBSYGTCTGG	0.1	-2.517e+00	0.7251	94.0	18.99%	3550.0	16.53%
Esrrb(NR)/mES-Esrrb-ChIP-Seq(GSE11431)/Homer	KTGACCTTGA	0.1	-2.387e+00	0.7962	29.0	5.86%	966.5	4.50%
STAT6(Stat)/Macrophage-Stat6-ChIP-Seq(GSE38377)/Homer	TTCCKNAGAA	0.1	-2.369e+00	0.7962	29.0	5.86%	968.5	4.51%
Tlx?(NR)/NPC-H3K4me1-ChIP-Seq(GSE16256)/Homer	CTGGCAGSCTGCCA	0.1	-2.366e+00	0.7962	32.0	6.46%	1084.2	5.05%
Otx2(Homeobox)/EpiLC-Otx2-ChIP-Seq(GSE56098)/Homer	NYTAATCCYB	0.1	-2.303e+00	0.8082	33.0	6.67%	1130.5	5.26%
Six1(Homeobox)/Myoblast-Six1-ChIP-Chip(GSE20150)/Homer	GKVTCADRTTWC	1	-2.296e+00	0.8082	15.0	3.03%	449.2	2.09%
GATA3(Zf),DR4/iTreg-Gata3-ChIP-Seq(GSE20898)/Homer	AGATGKDGAGATAAG	1	-2.277e+00	0.8082	6.0	1.21%	138.9	0.65%
Pax7(Paired,Homeobox),longest/Myoblast-Pax7-ChIP-Seq(GSE25064)/Homer	NTAATTDGCYAATTANNWWD	1	-2.238e+00	0.8089	2.0	0.40%	44251	0.11%
TEAD(TEA)/Fibroblast-PU.1-ChIP-Seq(Unpublished)/Homer	YCWGGAATGY	1	-2.208e+00	0.8162	28.0	5.66%	947.6	4.41%
Jun-AP1(bZIP)/K562-cJun-ChIP-Seq(GSE31477)/Homer	GATGASTCATCN	1	-2.194e+00	0.8162	27.0	5.45%	910.7	4.24%
Erra(NR)/HepG2-Erra-ChIP-Seq(GSE31477)/Homer	CAAAGGTCAG	1	-2.182e+00	0.8162	115.0	23.23%	4490.7	20.91%
Gfi1b(Zf)/HPC7-Gfi1b-ChIP-Seq(GSE22178)/Homer	MAATCACTGC	1	-2.154e+00	0.8162	36.0	7.27%	1266.8	5.90%
SCL(bHLH)/HPC7-Scl-ChIP-Seq(GSE13511)/Homer	AVCAGCTG	1	-2.148e+00	0.8162	290.0	58.59%	11989.4	55.83%
GRHL2(CP2)/HBE-GRHL2-ChIP-Seq(GSE46194)/Homer	AAACYKGTTWDACMRGTTTB	1	-2.141e+00	0.8162	19.0	3.84%	610.7	2.84%
PAX5(Paired,Homeobox),condensed/GM12878-PAX5-ChIP-Seq(GSE32465)/Homer	GTCACGCTCSCTGM	1	-2.108e+00	0.8162	9.0	1.82%	247.6	1.15%
NFAT:AP1(RHD,bZIP)/Jurkat-NFATC1-ChIP-Seq(Jolma_et_al.)/Homer	SARTGGAAAAWRTGAGTCAB	1	-2.076e+00	0.8162	15.0	3.03%	466.7	2.17%
NPAS(bHLH)/Liver-NPAS-ChIP-Seq(GSE39860)/Homer	NVCACGTG	1	-2.023e+00	0.8448	96.0	19.39%	3734.4	17.39%
CEBP:CEBP(bZIP)/MEF-Chop-ChIP-Seq(GSE35681)/Homer	NTNATGCAAYMNNHTGMAAY	1	-1.999e+00	0.8501	10.0	2.02%	289.1	1.35%
GSC(Homeobox)/FrogEmbryos-GSC-ChIP-Seq(DRA000576)/Homer	RGGATTAR	1	-1.989e+00	0.8501	47.0	9.49%	1729.1	8.05%
Zfp281(Zf)/ES-Zfp281-ChIP-Seq(GSE81042)/Homer	CCCCTCCCCCAC	1	-1.979e+00	0.8501	15.0	3.03%	474.5	2.21%
THRb(NR)/Liver-NR1A2-ChIP-Seq(GSE52613)/Homer	TRAGGTCA	1	-1.939e+00	0.8586	199.0	40.20%	8114.1	37.78%
Tbet(T-box)/CD8-Tbet-ChIP-Seq(GSE33802)/Homer	AGGTGTGAAM	1	-1.902e+00	0.8767	56.0	11.31%	2109.9	9.82%
ZNF467(Zf)/HEK293-ZNF467.GFP-ChIP-Seq(GSE58341)/Homer	TGGGGAAGGGCM	1	-1.893e+00	0.8767	60.0	12.12%	2274.3	10.59%
FOXA1(Forkhead)/LNCAP-FOXA1-ChIP-Seq(GSE27824)/Homer	WAAGTAAACA	1	-1.880e+00	0.8767	55.0	11.11%	2072.4	9.65%
Isl1(Homeobox)/Neuron-Isl1-ChIP-Seq(GSE31456)/Homer	CTAATKGV	1	-1.810e+00	0.9168	89.0	17.98%	3491.8	16.26%
KLF5(Zf)/LoVo-KLF5-ChIP-Seq(GSE49402)/Homer	DGGGYGKGGC	1	-1.807e+00	0.9168	78.0	15.76%	3034.1	14.13%
RBPJ:Ebox(?,bHLH)/Panc1-Rbpj1-ChIP-Seq(GSE47459)/Homer	GGGRAARRGRMCAGMTG	1	-1.805e+00	0.9168	25.0	5.05%	877.4	4.09%
FoxL2(Forkhead)/Ovary-FoxL2-ChIP-Seq(GSE60858)/Homer	WWTRTAAACAVG	1	-1.785e+00	0.9168	40.0	8.08%	1479.6	6.89%
Srebp2(bHLH)/HepG2-Srebp2-ChIP-Seq(GSE31477)/Homer	CGGTCACSCCAC	1	-1.779e+00	0.9168	10.0	2.02%	304.3	1.42%
Smad2(MAD)/ES-SMAD2-ChIP-Seq(GSE29422)/Homer	CTGTCTGG	1	-1.760e+00	0.9168	88.0	17.78%	3461.7	16.12%
RXR(NR),DR1/3T3L1-RXR-ChIP-Seq(GSE13511)/Homer	TAGGGCAAAGGTCA	1	-1.747e+00	0.9168	63.0	12.73%	2426.9	11.30%
Fosl2(bZIP)/3T3L1-Fosl2-ChIP-Seq(GSE56872)/Homer	NATGASTCABNN	1	-1.726e+00	0.9168	33.0	6.67%	1206.1	5.62%
Eomes(T-box)/H9-Eomes-ChIP-Seq(GSE26097)/Homer	ATTAACACCT	1	-1.716e+00	0.9168	105.0	21.21%	4184.3	19.48%
Gata4(Zf)/Heart-Gata4-ChIP-Seq(GSE35151)/Homer	NBWGATAAGR	1	-1.714e+00	0.9168	51.0	10.30%	1939.6	9.03%
Rfx1(HTH)/NPC-H3K4me1-ChIP-Seq(GSE16256)/Homer	KGTTGCCATGGCAA	1	-1.711e+00	0.9168	10.0	2.02%	309.7	1.44%
CRX(Homeobox)/Retina-Crx-ChIP-Seq(GSE20012)/Homer	GCTAATCC	1	-1.704e+00	0.9168	101.0	20.40%	4019.6	18.72%
AR-halfsite(NR)/LNCaP-AR-ChIP-Seq(GSE27824)/Homer	CCAGGAACAG	1	-1.662e+00	0.9168	200.0	40.40%	8244.0	38.39%
ZNF264(Zf)/HEK293-ZNF264.GFP-ChIP-Seq(GSE58341)/Homer	RGGGCACTAACY	1	-1.647e+00	0.9168	33.0	6.67%	1218.8	5.68%
Pdx1(Homeobox)/Islet-Pdx1-ChIP-Seq(SRA008281)/Homer	YCATYAATCA	1	-1.640e+00	0.9168	51.0	10.30%	1953.8	9.10%
E2F6(E2F)/Hela-E2F6-ChIP-Seq(GSE31477)/Homer	GGCGGGAARN	1	-1.634e+00	0.9168	24.0	4.85%	859.9	4.00%
HRE(HSF)/Striatum-HSF1-ChIP-Seq(GSE38000)/Homer	TTCTAGAABNTTCTA	1	-1.616e+00	0.9168	11.0	2.22%	354.4	1.65%
Arnt:Ahr(bHLH)/MCF7-Arnt-ChIP-Seq(Lo_et_al.)/Homer	TBGCACGCAA	1	-1.599e+00	0.9168	29.0	5.86%	1064.4	4.96%
TEAD2(TEA)/Py2T-Tead2-ChIP-Seq(GSE55709)/Homer	CCWGGAATGY	1	-1.598e+00	0.9168	20.0	4.04%	705.5	3.28%
NRF(NRF)/Promoter/Homer	STGCGCATGCGC	1	-1.584e+00	0.9168	6.0	1.21%	171.0	0.80%
PAX3:FKHR-fusion(Paired,Homeobox)/Rh4-PAX3:FKHR-ChIP-Seq(GSE19063)/Homer	ACCRTGACTAATTNN	1	-1.582e+00	0.9168	10.0	2.02%	319.7	1.49%
ARE(NR)/LNCAP-AR-ChIP-Seq(GSE27824)/Homer	RGRACASNSTGTYCYB	1	-1.562e+00	0.9168	14.0	2.83%	474.9	2.21%
COUP-TFII(NR)/Artia-Nr2f2-ChIP-Seq(GSE46497)/Homer	AGRGGTCA	1	-1.535e+00	0.9168	79.0	15.96%	3139.4	14.62%
NFY(CCAAT)/Promoter/Homer	RGCCAATSRG	1	-1.532e+00	0.9168	37.0	7.47%	1399.2	6.52%
Ap4(bHLH)/AML-Tfap4-ChIP-Seq(GSE45738)/Homer	NAHCAGCTGD	1	-1.504e+00	0.9168	102.0	20.61%	4115.6	19.16%
Reverb(NR),DR2/RAW-Reverba.biotin-ChIP-Seq(GSE45914)/Homer	GTRGGTCASTGGGTCA	1	-1.496e+00	0.9168	9.0	1.82%	289.0	1.35%
Myf5(bHLH)/GM-Myf5-ChIP-Seq(GSE24852)/Homer	BAACAGCTGT	1	-1.492e+00	0.9168	60.0	12.12%	2356.1	10.97%
FOXA1(Forkhead)/MCF7-FOXA1-ChIP-Seq(GSE26831)/Homer	WAAGTAAACA	1	-1.441e+00	0.9365	43.0	8.69%	1662.4	7.74%
NeuroD1(bHLH)/Islet-NeuroD1-ChIP-Seq(GSE30298)/Homer	GCCATCTGTT	1	-1.429e+00	0.9375	74.0	14.95%	2956.7	13.77%
AP-2gamma(AP2)/MCF7-TFAP2C-ChIP-Seq(GSE21234)/Homer	SCCTSAGGSCAW	1	-1.425e+00	0.9375	77.0	15.56%	3083.5	14.36%
BMAL1(bHLH)/Liver-Bmal1-ChIP-Seq(GSE39860)/Homer	GNCACGTG	1	-1.394e+00	0.9502	106.0	21.41%	4316.3	20.10%
GRE(NR),IR3/RAW264.7-GRE-ChIP-Seq(Unpublished)/Homer	VAGRACAKWCTGTYC	1	-1.362e+00	0.9708	12.0	2.42%	416.9	1.94%
Tgif2(Homeobox)/mES-Tgif2-ChIP-Seq(GSE55404)/Homer	TGTCANYT	1	-1.346e+00	0.9767	185.0	37.37%	7708.1	35.89%
FOXA1:AR(Forkhead,NR)/LNCAP-AR-ChIP-Seq(GSE27824)/Homer	AGTAAACAAAAAAGAACAND	1	-1.314e+00	0.9981	3.0	0.61%	78.6	0.37%
DUX4(Homeobox)/Myoblasts-DUX4.V5-ChIP-Seq(GSE75791)/Homer	NWTAAYCYAATCAWN	1	-1.311e+00	0.9981	2.0	0.40%	44.8	0.21%
Max(bHLH)/K562-Max-ChIP-Seq(GSE31477)/Homer	RCCACGTGGYYN	1	-1.304e+00	0.9981	42.0	8.48%	1648.8	7.68%
ZNF528(Zf)/HEK293-ZNF528.GFP-ChIP-Seq(GSE58341)/Homer	AGAAATGACTTCCCT	1	-1.288e+00	0.9981	1.0	0.20%	44269	0.07%
Olig2(bHLH)/Neuron-Olig2-ChIP-Seq(GSE30882)/Homer	RCCATMTGTT	1	-1.246e+00	1.0000	135.0	27.27%	5600.2	26.08%
FOXK1(Forkhead)/HEK293-FOXK1-ChIP-Seq(GSE51673)/Homer	NVWTGTTTAC	1	-1.238e+00	1.0000	47.0	9.49%	1871.7	8.72%
Foxo3(Forkhead)/U2OS-Foxo3-ChIP-Seq(E-MTAB-2701)/Homer	DGTAAACA	1	-1.231e+00	1.0000	35.0	7.07%	1372.6	6.39%
GATA(Zf),IR3/iTreg-Gata3-ChIP-Seq(GSE20898)/Homer	NNNNNBAGATAWYATCTVHN	1	-1.227e+00	1.0000	8.0	1.62%	272.2	1.27%
OCT:OCT-short(POU,Homeobox)/NPC-OCT6-ChIP-Seq(GSE43916)/Homer	ATGCATWATGCATRW	1	-1.210e+00	1.0000	31.0	6.26%	1210.1	5.63%
Lhx1(Homeobox)/EmbryoCarcinoma-Lhx1-ChIP-Seq(GSE70957)/Homer	NNYTAATTAR	1	-1.186e+00	1.0000	46.0	9.29%	1841.3	8.57%
Tbx5(T-box)/HL1-Tbx5.biotin-ChIP-Seq(GSE21529)/Homer	AGGTGTCA	1	-1.184e+00	1.0000	160.0	32.32%	6695.7	31.18%
Unknown(Homeobox)/Limb-p300-ChIP-Seq/Homer	SSCMATWAAA	1	-1.171e+00	1.0000	28.0	5.66%	1093.2	5.09%
Twist(bHLH)/HMLE-TWIST1-ChIP-Seq(Chang_et_al)/Homer	VCAKCTGGNNNCCAGMTGBN	1	-1.169e+00	1.0000	14.0	2.83%	518.3	2.41%
Unknown-ESC-element(?)/mES-Nanog-ChIP-Seq(GSE11724)/Homer	CACAGCAGGGGG	1	-1.157e+00	1.0000	41.0	8.28%	1638.6	7.63%
PGR(NR)/EndoStromal-PGR-ChIP-Seq(GSE69539)/Homer	AAGAACATWHTGTTC	1	-1.153e+00	1.0000	12.0	2.42%	439.5	2.05%
THRa(NR)/C17.2-THRa-ChIP-Seq(GSE38347)/Homer	GGTCANYTGAGGWCA	1	-1.144e+00	1.0000	21.0	4.24%	808.3	3.76%
ZSCAN22(Zf)/HEK293-ZSCAN22.GFP-ChIP-Seq(GSE58341)/Homer	SMCAGTCWGAKGGAGGAGGC	1	-1.142e+00	1.0000	5.0	1.01%	162.9	0.76%
Foxa2(Forkhead)/Liver-Foxa2-ChIP-Seq(GSE25694)/Homer	CYTGTTTACWYW	1	-1.142e+00	1.0000	36.0	7.27%	1432.3	6.67%
HOXD13(Homeobox)/Chicken-Hoxd13-ChIP-Seq(GSE38910)/Homer	NCYAATAAAA	1	-1.139e+00	1.0000	46.0	9.29%	1852.0	8.62%
Egr2(Zf)/Thymocytes-Egr2-ChIP-Seq(GSE34254)/Homer	NGCGTGGGCGGR	1	-1.111e+00	1.0000	10.0	2.02%	363.1	1.69%
DMRT6(DM)/Testis-DMRT6-ChIP-Seq(GSE60440)/Homer	YDGHTACAWTGTADC	1	-1.108e+00	1.0000	8.0	1.62%	283.1	1.32%
KLF6(Zf)/PDAC-KLF6-ChIP-Seq(GSE64557)/Homer	MKGGGYGTGGCC	1	-1.107e+00	1.0000	62.0	12.53%	2536.9	11.81%
Gata6(Zf)/HUG1N-GATA6-ChIP-Seq(GSE51936)/Homer	YCTTATCTBN	1	-1.097e+00	1.0000	44.0	8.89%	1778.2	8.28%
MyoG(bHLH)/C2C12-MyoG-ChIP-Seq(GSE36024)/Homer	AACAGCTG	1	-1.096e+00	1.0000	82.0	16.57%	3389.4	15.78%
Fra2(bZIP)/Striatum-Fra2-ChIP-Seq(GSE43429)/Homer	GGATGACTCATC	1	-1.078e+00	1.0000	40.0	8.08%	1614.6	7.52%
X-box(HTH)/NPC-H3K4me1-ChIP-Seq(GSE16256)/Homer	GGTTGCCATGGCAA	1	-1.074e+00	1.0000	5.0	1.01%	167.5	0.78%
Sox2(HMG)/mES-Sox2-ChIP-Seq(GSE11431)/Homer	BCCATTGTTC	1	-1.062e+00	1.0000	46.0	9.29%	1871.8	8.72%
AP-1(bZIP)/ThioMac-PU.1-ChIP-Seq(GSE21512)/Homer	VTGACTCATC	1	-1.056e+00	1.0000	56.0	11.31%	2296.8	10.69%
MafA(bZIP)/Islet-MafA-ChIP-Seq(GSE30298)/Homer	TGCTGACTCA	1	-1.028e+00	1.0000	44.0	8.89%	1795.2	8.36%
JunB(bZIP)/DendriticCells-Junb-ChIP-Seq(GSE36099)/Homer	RATGASTCAT	1	-1.020e+00	1.0000	44.0	8.89%	1797.9	8.37%
Oct6(POU,Homeobox)/NPC-Pou3f1-ChIP-Seq(GSE35496)/Homer	WATGCAAATGAG	1	-1.013e+00	1.0000	18.0	3.64%	705.3	3.28%
Fra1(bZIP)/BT549-Fra1-ChIP-Seq(GSE46166)/Homer	NNATGASTCATH	1	-1.005e+00	1.0000	44.0	8.89%	1801.8	8.39%
Atf3(bZIP)/GBM-ATF3-ChIP-Seq(GSE33912)/Homer	DATGASTCATHN	1	-9.995e-01	1.0000	50.0	10.10%	2057.7	9.58%
Smad3(MAD)/NPC-Smad3-ChIP-Seq(GSE36673)/Homer	TWGTCTGV	1	-9.843e-01	1.0000	154.0	31.11%	6519.7	30.36%
MafB(bZIP)/BMM-Mafb-ChIP-Seq(GSE75722)/Homer	WNTGCTGASTCAGCANWTTY	1	-9.757e-01	1.0000	20.0	4.04%	795.9	3.71%
OCT4-SOX2-TCF-NANOG(POU,Homeobox,HMG)/mES-Oct4-ChIP-Seq(GSE11431)/Homer	ATTTGCATAACAATG	1	-9.737e-01	1.0000	7.0	1.41%	256.9	1.20%
PAX6(Paired,Homeobox)/Forebrain-Pax6-ChIP-Seq(GSE66961)/Homer	NGTGTTCAVTSAAGCGKAAA	1	-9.724e-01	1.0000	8.0	1.62%	297.7	1.39%
CHR(?)/Hela-CellCycle-Expression/Homer	SRGTTTCAAA	1	-9.719e-01	1.0000	27.0	5.45%	1090.9	5.08%
FOXM1(Forkhead)/MCF7-FOXM1-ChIP-Seq(GSE72977)/Homer	TRTTTACTTW	1	-9.669e-01	1.0000	42.0	8.48%	1726.3	8.04%
DMRT1(DM)/Testis-DMRT1-ChIP-Seq(GSE64892)/Homer	TWGHWACAWTGTWDC	1	-9.473e-01	1.0000	9.0	1.82%	341.0	1.59%
AP-2alpha(AP2)/Hela-AP2alpha-ChIP-Seq(GSE31477)/Homer	ATGCCCTGAGGC	1	-9.468e-01	1.0000	58.0	11.72%	2413.5	11.24%
GLI3(Zf)/Limb-GLI3-ChIP-Chip(GSE11077)/Homer	CGTGGGTGGTCC	1	-9.454e-01	1.0000	8.0	1.62%	300.0	1.40%
Foxf1(Forkhead)/Lung-Foxf1-ChIP-Seq(GSE77951)/Homer	WWATRTAAACAN	1	-9.420e-01	1.0000	39.0	7.88%	1605.9	7.48%
CDX4(Homeobox)/ZebrafishEmbryos-Cdx4.Myc-ChIP-Seq(GSE48254)/Homer	NGYCATAAAWCH	1	-9.105e-01	1.0000	42.0	8.48%	1741.7	8.11%
ZNF669(Zf)/HEK293-ZNF669.GFP-ChIP-Seq(GSE58341)/Homer	GARTGGTCATCGCCC	1	-9.027e-01	1.0000	3.0	0.61%	100.7	0.47%
TATA-Box(TBP)/Promoter/Homer	CCTTTTAWAGSC	1	-8.957e-01	1.0000	58.0	11.72%	2429.8	11.31%
ZBTB18(Zf)/HEK293-ZBTB18.GFP-ChIP-Seq(GSE58341)/Homer	AACATCTGGA	1	-8.947e-01	1.0000	43.0	8.69%	1788.6	8.33%
Klf9(Zf)/GBM-Klf9-ChIP-Seq(GSE62211)/Homer	GCCACRCCCACY	1	-8.893e-01	1.0000	20.0	4.04%	811.7	3.78%
Six2(Homeobox)/NephronProgenitor-Six2-ChIP-Seq(GSE39837)/Homer	GWAAYHTGAKMC	1	-8.876e-01	1.0000	43.0	8.69%	1790.7	8.34%
Tcf3(HMG)/mES-Tcf3-ChIP-Seq(GSE11724)/Homer	ASWTCAAAGG	1	-8.809e-01	1.0000	13.0	2.63%	517.0	2.41%
Znf263(Zf)/K562-Znf263-ChIP-Seq(GSE31477)/Homer	CVGTSCTCCC	1	-8.687e-01	1.0000	103.0	20.81%	4372.8	20.36%
NeuroG2(bHLH)/Fibroblast-NeuroG2-ChIP-Seq(GSE75910)/Homer	ACCATCTGTT	1	-8.679e-01	1.0000	121.0	24.44%	5149.0	23.98%
FOXP1(Forkhead)/H9-FOXP1-ChIP-Seq(GSE31006)/Homer	NYYTGTTTACHN	1	-8.646e-01	1.0000	18.0	3.64%	731.9	3.41%
Fox:Ebox(Forkhead,bHLH)/Panc1-Foxa2-ChIP-Seq(GSE47459)/Homer	NNNVCTGWGYAAACASN	1	-8.368e-01	1.0000	48.0	9.70%	2019.7	9.40%
E2F3(E2F)/MEF-E2F3-ChIP-Seq(GSE71376)/Homer	BTKGGCGGGAAA	1	-8.193e-01	1.0000	23.0	4.65%	953.7	4.44%
Ascl1(bHLH)/NeuralTubes-Ascl1-ChIP-Seq(GSE55840)/Homer	NNVVCAGCTGBN	1	-8.122e-01	1.0000	120.0	24.24%	5130.6	23.89%
MafF(bZIP)/HepG2-MafF-ChIP-Seq(GSE31477)/Homer	HWWGTCAGCAWWTTT	1	-7.869e-01	1.0000	11.0	2.22%	447.0	2.08%
LXRE(NR),DR4/RAW-LXRb.biotin-ChIP-Seq(GSE21512)/Homer	RGGTTACTANAGGTCA	1	-7.827e-01	1.0000	2.0	0.40%	67.4	0.31%
SpiB(ETS)/OCILY3-SPIB-ChIP-Seq(GSE56857)/Homer	AAAGRGGAAGTG	1	-7.819e-01	1.0000	29.0	5.86%	1219.8	5.68%
c-Myc(bHLH)/mES-cMyc-ChIP-Seq(GSE11431)/Homer	VVCCACGTGG	1	-7.780e-01	1.0000	29.0	5.86%	1220.4	5.68%
RUNX-AML(Runt)/CD4+-PolII-ChIP-Seq(Barski_et_al.)/Homer	GCTGTGGTTW	1	-7.597e-01	1.0000	68.0	13.74%	2907.9	13.54%
Rfx2(HTH)/LoVo-RFX2-ChIP-Seq(GSE49402)/Homer	GTTGCCATGGCAACM	1	-7.561e-01	1.0000	4.0	0.81%	153.3	0.71%
Hnf1(Homeobox)/Liver-Foxa2-Chip-Seq(GSE25694)/Homer	GGTTAAWCATTAA	1	-7.455e-01	1.0000	4.0	0.81%	154.7	0.72%
MyoD(bHLH)/Myotube-MyoD-ChIP-Seq(GSE21614)/Homer	RRCAGCTGYTSY	1	-7.440e-01	1.0000	63.0	12.73%	2697.0	12.56%
ERE(NR),IR3/MCF7-ERa-ChIP-Seq(Unpublished)/Homer	VAGGTCACNSTGACC	1	-7.374e-01	1.0000	12.0	2.42%	498.6	2.32%
ZNF711(Zf)/SHSY5Y-ZNF711-ChIP-Seq(GSE20673)/Homer	AGGCCTAG	1	-7.365e-01	1.0000	109.0	22.02%	4690.4	21.84%
PRDM9(Zf)/Testis-DMC1-ChIP-Seq(GSE35498)/Homer	ADGGYAGYAGCATCT	1	-7.326e-01	1.0000	23.0	4.65%	973.2	4.53%
BATF(bZIP)/Th17-BATF-ChIP-Seq(GSE39756)/Homer	DATGASTCAT	1	-7.285e-01	1.0000	47.0	9.49%	2011.9	9.37%
ZNF189(Zf)/HEK293-ZNF189.GFP-ChIP-Seq(GSE58341)/Homer	TGGAACAGMA	1	-7.027e-01	1.0000	38.0	7.68%	1630.2	7.59%
Foxo1(Forkhead)/RAW-Foxo1-ChIP-Seq(Fan_et_al.)/Homer	CTGTTTAC	1	-7.002e-01	1.0000	104.0	21.01%	4491.9	20.92%
ZNF165(Zf)/WHIM12-ZNF165-ChIP-Seq(GSE65937)/Homer	AAGGKGRCGCAGGCA	1	-6.943e-01	1.0000	7.0	1.41%	289.9	1.35%
Sp5(Zf)/mES-Sp5.Flag-ChIP-Seq(GSE72989)/Homer	RGKGGGCGGAGC	1	-6.874e-01	1.0000	57.0	11.52%	2459.0	11.45%
Cux2(Homeobox)/Liver-Cux2-ChIP-Seq(GSE35985)/Homer	HNRAATCAAT	1	-6.792e-01	1.0000	11.0	2.22%	465.2	2.17%
RUNX1(Runt)/Jurkat-RUNX1-ChIP-Seq(GSE29180)/Homer	AAACCACARM	1	-6.700e-01	1.0000	94.0	18.99%	4072.4	18.96%
CLOCK(bHLH)/Liver-Clock-ChIP-Seq(GSE39860)/Homer	GHCACGTG	1	-6.684e-01	1.0000	27.0	5.45%	1163.9	5.42%
BORIS(Zf)/K562-CTCFL-ChIP-Seq(GSE32465)/Homer	CNNBRGCGCCCCCTGSTGGC	1	-6.646e-01	1.0000	19.0	3.84%	816.8	3.80%
HOXB13(Homeobox)/ProstateTumor-HOXB13-ChIP-Seq(GSE56288)/Homer	TTTTATKRGG	1	-6.591e-01	1.0000	46.0	9.29%	1992.8	9.28%
bHLHE40(bHLH)/HepG2-BHLHE40-ChIP-Seq(GSE31477)/Homer	KCACGTGMCN	1	-6.533e-01	1.0000	13.0	2.63%	557.2	2.59%
Stat3(Stat)/mES-Stat3-ChIP-Seq(GSE11431)/Homer	CTTCCGGGAA	1	-6.474e-01	1.0000	22.0	4.44%	951.2	4.43%
n-Myc(bHLH)/mES-nMyc-ChIP-Seq(GSE11431)/Homer	VRCCACGTGG	1	-6.447e-01	1.0000	38.0	7.68%	1649.7	7.68%
Nrf2(bZIP)/Lymphoblast-Nrf2-ChIP-Seq(GSE37589)/Homer	HTGCTGAGTCAT	1	-6.390e-01	1.0000	4.0	0.81%	166.0	0.77%
TEAD4(TEA)/Tropoblast-Tead4-ChIP-Seq(GSE37350)/Homer	CCWGGAATGY	1	-6.365e-01	1.0000	30.0	6.06%	1303.8	6.07%
Nanog(Homeobox)/mES-Nanog-ChIP-Seq(GSE11724)/Homer	RGCCATTAAC	1	-6.342e-01	1.0000	196.0	39.60%	8519.6	39.67%
MITF(bHLH)/MastCells-MITF-ChIP-Seq(GSE48085)/Homer	RTCATGTGAC	1	-6.341e-01	1.0000	51.0	10.30%	2219.1	10.33%
NFkB-p65(RHD)/GM12787-p65-ChIP-Seq(GSE19485)/Homer	WGGGGATTTCCC	1	-6.311e-01	1.0000	23.0	4.65%	999.8	4.66%
Klf4(Zf)/mES-Klf4-ChIP-Seq(GSE11431)/Homer	GCCACACCCA	1	-6.267e-01	1.0000	20.0	4.04%	869.5	4.05%
FOXK2(Forkhead)/U2OS-FOXK2-ChIP-Seq(E-MTAB-2204)/Homer	SCHTGTTTACAT	1	-6.257e-01	1.0000	28.0	5.66%	1219.5	5.68%
Ptf1a(bHLH)/Panc1-Ptf1a-ChIP-Seq(GSE47459)/Homer	ACAGCTGTTN	1	-6.091e-01	1.0000	174.0	35.15%	7580.1	35.30%
Oct4(POU,Homeobox)/mES-Oct4-ChIP-Seq(GSE11431)/Homer	ATTTGCATAW	1	-6.001e-01	1.0000	19.0	3.84%	832.3	3.88%
TFE3(bHLH)/MEF-TFE3-ChIP-Seq(GSE75757)/Homer	GTCACGTGACYV	1	-5.957e-01	1.0000	4.0	0.81%	170.9	0.80%
Brn1(POU,Homeobox)/NPC-Brn1-ChIP-Seq(GSE35496)/Homer	TATGCWAATBAV	1	-5.809e-01	1.0000	12.0	2.42%	528.8	2.46%
Cdx2(Homeobox)/mES-Cdx2-ChIP-Seq(GSE14586)/Homer	GYMATAAAAH	1	-5.805e-01	1.0000	28.0	5.66%	1233.9	5.75%
CTCF-SatelliteElement(Zf?)/CD4+-CTCF-ChIP-Seq(Barski_et_al.)/Homer	TGCAGTTCCMVNWRTGGCCA	1	-5.724e-01	1.0000	1.0	0.20%	36.6	0.17%
GATA:SCL(Zf,bHLH)/Ter119-SCL-ChIP-Seq(GSE18720)/Homer	CRGCTGBNGNSNNSAGATAA	1	-5.639e-01	1.0000	6.0	1.21%	264.3	1.23%
EBNA1(EBV-virus)/Raji-EBNA1-ChIP-Seq(GSE30709)/Homer	GGYAGCAYDTGCTDCCCNNN	1	-5.381e-01	1.0000	1.0	0.20%	38.3	0.18%
Maz(Zf)/HepG2-Maz-ChIP-Seq(GSE31477)/Homer	GGGGGGGG	1	-5.356e-01	1.0000	75.0	15.15%	3312.6	15.43%
Oct2(POU,Homeobox)/Bcell-Oct2-ChIP-Seq(GSE21512)/Homer	ATATGCAAAT	1	-5.323e-01	1.0000	11.0	2.22%	494.7	2.30%
GATA3(Zf)/iTreg-Gata3-ChIP-Seq(GSE20898)/Homer	AGATAASR	1	-5.298e-01	1.0000	65.0	13.13%	2877.3	13.40%
Usf2(bHLH)/C2C12-Usf2-ChIP-Seq(GSE36030)/Homer	GTCACGTGGT	1	-5.177e-01	1.0000	16.0	3.23%	721.1	3.36%
HOXA2(Homeobox)/mES-Hoxa2-ChIP-Seq(Donaldson_et_al.)/Homer	GYCATCMATCAT	1	-5.175e-01	1.0000	4.0	0.81%	180.7	0.84%
EBF1(EBF)/Near-E2A-ChIP-Seq(GSE21512)/Homer	GTCCCCWGGGGA	1	-5.020e-01	1.0000	87.0	17.58%	3856.7	17.96%
Sox6(HMG)/Myotubes-Sox6-ChIP-Seq(GSE32627)/Homer	CCATTGTTNY	1	-4.949e-01	1.0000	75.0	15.15%	3334.9	15.53%
ZNF692(Zf)/HEK293-ZNF692.GFP-ChIP-Seq(GSE58341)/Homer	GTGGGCCCCA	1	-4.930e-01	1.0000	8.0	1.62%	367.3	1.71%
Bach2(bZIP)/OCILy7-Bach2-ChIP-Seq(GSE44420)/Homer	TGCTGAGTCA	1	-4.894e-01	1.0000	14.0	2.83%	639.4	2.98%
PU.1-IRF(ETS:IRF)/Bcell-PU.1-ChIP-Seq(GSE21512)/Homer	MGGAAGTGAAAC	1	-4.887e-01	1.0000	86.0	17.37%	3821.0	17.79%
HNF4a(NR),DR1/HepG2-HNF4a-ChIP-Seq(GSE25021)/Homer	CARRGKBCAAAGTYCA	1	-4.840e-01	1.0000	18.0	3.64%	820.5	3.82%
NF1:FOXA1(CTF,Forkhead)/LNCAP-FOXA1-ChIP-Seq(GSE27824)/Homer	WNTGTTTRYTTTGGCA	1	-4.775e-01	1.0000	2.0	0.40%	91.9	0.43%
Sox15(HMG)/CPA-Sox15-ChIP-Seq(GSE62909)/Homer	RAACAATGGN	1	-4.662e-01	1.0000	47.0	9.49%	2116.1	9.85%
RAR:RXR(NR),DR5/ES-RAR-ChIP-Seq(GSE56893)/Homer	RGGTCADNNAGAGGTCAV	1	-4.633e-01	1.0000	1.0	0.20%	43.2	0.20%
KLF3(Zf)/MEF-Klf3-ChIP-Seq(GSE44748)/Homer	NRGCCCCRCCCHBNN	1	-4.421e-01	1.0000	24.0	4.85%	1103.6	5.14%
CEBP(bZIP)/ThioMac-CEBPb-ChIP-Seq(GSE21512)/Homer	ATTGCGCAAC	1	-4.305e-01	1.0000	27.0	5.45%	1242.6	5.79%
NF-E2(bZIP)/K562-NFE2-ChIP-Seq(GSE31477)/Homer	GATGACTCAGCA	1	-4.186e-01	1.0000	4.0	0.81%	195.3	0.91%
VDR(NR),DR3/GM10855-VDR+vitD-ChIP-Seq(GSE22484)/Homer	ARAGGTCANWGAGTTCANNN	1	-4.149e-01	1.0000	8.0	1.62%	385.0	1.79%
E2A(bHLH)/proBcell-E2A-ChIP-Seq(GSE21978)/Homer	DNRCAGCTGY	1	-4.143e-01	1.0000	96.0	19.39%	4307.9	20.06%
Meis1(Homeobox)/MastCells-Meis1-ChIP-Seq(GSE48085)/Homer	VGCTGWCAVB	1	-4.114e-01	1.0000	89.0	17.98%	4001.8	18.63%
RUNX2(Runt)/PCa-RUNX2-ChIP-Seq(GSE33889)/Homer	NWAACCACADNN	1	-4.082e-01	1.0000	70.0	14.14%	3165.4	14.74%
Pitx1:Ebox(Homeobox,bHLH)/Hindlimb-Pitx1-ChIP-Seq(GSE41591)/Homer	YTAATTRAWWCCAGATGT	1	-4.059e-01	1.0000	10.0	2.02%	479.3	2.23%
ZNF41(Zf)/HEK293-ZNF41.GFP-ChIP-Seq(GSE58341)/Homer	CCTCATGGTGYCYTWYTCCCTTGTG	1	-4.010e-01	1.0000	1.0	0.20%	48.3	0.23%
IRF8(IRF)/BMDM-IRF8-ChIP-Seq(GSE77884)/Homer	GRAASTGAAAST	1	-3.899e-01	1.0000	28.0	5.66%	1304.3	6.07%
Rfx5(HTH)/GM12878-Rfx5-ChIP-Seq(GSE31477)/Homer	SCCTAGCAACAG	1	-3.896e-01	1.0000	12.0	2.42%	576.4	2.68%
PU.1:IRF8(ETS:IRF)/pDC-Irf8-ChIP-Seq(GSE66899)/Homer	GGAAGTGAAAST	1	-3.872e-01	1.0000	20.0	4.04%	943.7	4.39%
E2F1(E2F)/Hela-E2F1-ChIP-Seq(GSE22478)/Homer	CWGGCGGGAA	1	-3.798e-01	1.0000	6.0	1.21%	298.8	1.39%
c-Myc(bHLH)/LNCAP-cMyc-ChIP-Seq(Unpublished)/Homer	VCCACGTG	1	-3.796e-01	1.0000	17.0	3.43%	809.5	3.77%
Hoxb4(Homeobox)/ES-Hoxb4-ChIP-Seq(GSE34014)/Homer	TGATTRATGGCY	1	-3.781e-01	1.0000	8.0	1.62%	393.1	1.83%
Tbr1(T-box)/Cortex-Tbr1-ChIP-Seq(GSE71384)/Homer	AAGGTGTKAA	1	-3.738e-01	1.0000	59.0	11.92%	2699.9	12.57%
HEB(bHLH)/mES-Heb-ChIP-Seq(GSE53233)/Homer	VCAGCTGBNN	1	-3.734e-01	1.0000	127.0	25.66%	5700.1	26.54%
NPAS2(bHLH)/Liver-NPAS2-ChIP-Seq(GSE39860)/Homer	KCCACGTGAC	1	-3.717e-01	1.0000	51.0	10.30%	2344.0	10.91%
Phox2a(Homeobox)/Neuron-Phox2a-ChIP-Seq(GSE31456)/Homer	YTAATYNRATTA	1	-3.652e-01	1.0000	11.0	2.22%	537.4	2.50%
NRF1(NRF)/MCF7-NRF1-ChIP-Seq(Unpublished)/Homer	CTGCGCATGCGC	1	-3.614e-01	1.0000	2.0	0.40%	105.8	0.49%
IRF3(IRF)/BMDM-Irf3-ChIP-Seq(GSE67343)/Homer	AGTTTCAKTTTC	1	-3.466e-01	1.0000	24.0	4.85%	1142.1	5.32%
Tcf21(bHLH)/ArterySmoothMuscle-Tcf21-ChIP-Seq(GSE61369)/Homer	NAACAGCTGG	1	-3.443e-01	1.0000	78.0	15.76%	3563.5	16.59%
ETS:E-box(ETS,bHLH)/HPC7-Scl-ChIP-Seq(GSE22178)/Homer	AGGAARCAGCTG	1	-3.267e-01	1.0000	8.0	1.62%	407.8	1.90%
RAR:RXR(NR),DR5/ES-RAR-ChIP-Seq(GSE56893)/Homer	AGGTCAAGGTCA	1	-3.266e-01	1.0000	3.0	0.61%	162.2	0.76%
Nur77(NR)/K562-NR4A1-ChIP-Seq(GSE31363)/Homer	TGACCTTTNCNT	1	-3.215e-01	1.0000	6.0	1.21%	312.5	1.46%
Pit1+1bp(Homeobox)/GCrat-Pit1-ChIP-Seq(GSE58009)/Homer	ATGCATAATTCA	1	-3.191e-01	1.0000	12.0	2.42%	599.7	2.79%
IRF4(IRF)/GM12878-IRF4-ChIP-Seq(GSE32465)/Homer	ACTGAAACCA	1	-3.164e-01	1.0000	25.0	5.05%	1202.0	5.60%
YY1(Zf)/Promoter/Homer	CAAGATGGCGGC	1	-3.124e-01	1.0000	1.0	0.20%	57.0	0.27%
PRDM14(Zf)/H1-PRDM14-ChIP-Seq(GSE22767)/Homer	RGGTCTCTAACY	1	-3.118e-01	1.0000	10.0	2.02%	507.5	2.36%
ISRE(IRF)/ThioMac-LPS-Expression(GSE23622)/Homer	AGTTTCASTTTC	1	-3.090e-01	1.0000	7.0	1.41%	364.4	1.70%
Atoh1(bHLH)/Cerebellum-Atoh1-ChIP-Seq(GSE22111)/Homer	VNRVCAGCTGGY	1	-3.051e-01	1.0000	88.0	17.78%	4038.3	18.80%
Pax8(Paired,Homeobox)/Thyroid-Pax8-ChIP-Seq(GSE26938)/Homer	GTCATGCHTGRCTGS	1	-3.010e-01	1.0000	19.0	3.84%	933.8	4.35%
Prop1(Homeobox)/GHFT1-PROP1.biotin-ChIP-Seq(GSE77302)/Homer	NTAATBNAATTA	1	-3.000e-01	1.0000	18.0	3.64%	887.2	4.13%
MafK(bZIP)/C2C12-MafK-ChIP-Seq(GSE36030)/Homer	GCTGASTCAGCA	1	-3.000e-01	1.0000	10.0	2.02%	511.6	2.38%
STAT4(Stat)/CD4-Stat4-ChIP-Seq(GSE22104)/Homer	NYTTCCWGGAAR	1	-2.828e-01	1.0000	40.0	8.08%	1905.0	8.87%
ZNF143|STAF(Zf)/CUTLL-ZNF143-ChIP-Seq(GSE29600)/Homer	ATTTCCCAGVAKSCY	1	-2.673e-01	1.0000	14.0	2.83%	714.1	3.33%
Zic(Zf)/Cerebellum-ZIC1.2-ChIP-Seq(GSE60731)/Homer	CCTGCTGAGH	1	-2.588e-01	1.0000	39.0	7.88%	1876.5	8.74%
ZEB1(Zf)/PDAC-ZEB1-ChIP-Seq(GSE64557)/Homer	VCAGGTRDRY	1	-2.538e-01	1.0000	58.0	11.72%	2741.5	12.77%
Sox9(HMG)/Limb-SOX9-ChIP-Seq(GSE73225)/Homer	AGGVNCCTTTGT	1	-2.504e-01	1.0000	39.0	7.88%	1882.8	8.77%
Srebp1a(bHLH)/HepG2-Srebp1a-ChIP-Seq(GSE31477)/Homer	RTCACSCCAY	1	-2.501e-01	1.0000	9.0	1.82%	481.5	2.24%
EBF(EBF)/proBcell-EBF-ChIP-Seq(GSE21978)/Homer	DGTCCCYRGGGA	1	-2.479e-01	1.0000	24.0	4.85%	1193.6	5.56%
Egr1(Zf)/K562-Egr1-ChIP-Seq(GSE32465)/Homer	TGCGTGGGYG	1	-2.419e-01	1.0000	32.0	6.46%	1567.8	7.30%
Hoxc9(Homeobox)/Ainv15-Hoxc9-ChIP-Seq(GSE21812)/Homer	GGCCATAAATCA	1	-2.353e-01	1.0000	23.0	4.65%	1154.5	5.38%
GATA(Zf),IR4/iTreg-Gata3-ChIP-Seq(GSE20898)/Homer	NAGATWNBNATCTNN	1	-2.349e-01	1.0000	2.0	0.40%	127.0	0.59%
HIF-1b(HLH)/T47D-HIF1b-ChIP-Seq(GSE59937)/Homer	RTACGTGC	1	-2.347e-01	1.0000	37.0	7.47%	1802.1	8.39%
IRF:BATF(IRF:bZIP)/pDC-Irf8-ChIP-Seq(GSE66899)/Homer	CTTTCANTATGACTV	1	-2.347e-01	1.0000	5.0	1.01%	287.4	1.34%
Tcf12(bHLH)/GM12878-Tcf12-ChIP-Seq(GSE32465)/Homer	VCAGCTGYTG	1	-2.330e-01	1.0000	72.0	14.55%	3390.8	15.79%
HNF6(Homeobox)/Liver-Hnf6-ChIP-Seq(ERP000394)/Homer	NTATYGATCH	1	-2.190e-01	1.0000	11.0	2.22%	592.0	2.76%
GRE(NR),IR3/A549-GR-ChIP-Seq(GSE32465)/Homer	NRGVACABNVTGTYCY	1	-2.188e-01	1.0000	4.0	0.81%	241.0	1.12%
RUNX(Runt)/HPC7-Runx1-ChIP-Seq(GSE22178)/Homer	SAAACCACAG	1	-2.123e-01	1.0000	63.0	12.73%	3005.8	14.00%
Foxh1(Forkhead)/hESC-FOXH1-ChIP-Seq(GSE29422)/Homer	NNTGTGGATTSS	1	-2.094e-01	1.0000	20.0	4.04%	1029.4	4.79%
Nkx2.1(Homeobox)/LungAC-Nkx2.1-ChIP-Seq(GSE43252)/Homer	RSCACTYRAG	1	-2.034e-01	1.0000	124.0	25.05%	5743.3	26.74%
RFX(HTH)/K562-RFX3-ChIP-Seq(SRA012198)/Homer	CGGTTGCCATGGCAAC	1	-2.011e-01	1.0000	2.0	0.40%	135.1	0.63%
Nr5a2(NR)/mES-Nr5a2-ChIP-Seq(GSE19019)/Homer	BTCAAGGTCA	1	-1.967e-01	1.0000	18.0	3.64%	942.1	4.39%
RORgt(NR)/EL4-RORgt.Flag-ChIP-Seq(GSE56019)/Homer	AAYTAGGTCA	1	-1.962e-01	1.0000	3.0	0.61%	193.9	0.90%
Rfx6(HTH)/Min6b1-Rfx6.HA-ChIP-Seq(GSE62844)/Homer	TGTTKCCTAGCAACM	1	-1.939e-01	1.0000	48.0	9.70%	2341.9	10.91%
Nr5a2(NR)/Pancreas-LRH1-ChIP-Seq(GSE34295)/Homer	BTCAAGGTCA	1	-1.893e-01	1.0000	24.0	4.85%	1233.0	5.74%
E2F4(E2F)/K562-E2F4-ChIP-Seq(GSE31477)/Homer	GGCGGGAAAH	1	-1.844e-01	1.0000	12.0	2.42%	659.4	3.07%
ZNF415(Zf)/HEK293-ZNF415.GFP-ChIP-Seq(GSE58341)/Homer	GRTGMTRGAGCC	1	-1.827e-01	1.0000	20.0	4.04%	1047.5	4.88%
E2A(bHLH),near_PU.1/Bcell-PU.1-ChIP-Seq(GSE21512)/Homer	NVCACCTGBN	1	-1.741e-01	1.0000	55.0	11.11%	2682.2	12.49%
Mef2d(MADS)/Retina-Mef2d-ChIP-Seq(GSE61391)/Homer	GCTATTTTTAGC	1	-1.654e-01	1.0000	14.0	2.83%	770.0	3.59%
PAX5(Paired,Homeobox)/GM12878-PAX5-ChIP-Seq(GSE32465)/Homer	GCAGCCAAGCRTGACH	1	-1.527e-01	1.0000	20.0	4.04%	1070.1	4.98%
NF1-halfsite(CTF)/LNCaP-NF1-ChIP-Seq(Unpublished)/Homer	YTGCCAAG	1	-1.510e-01	1.0000	89.0	17.98%	4254.4	19.81%
E2F7(E2F)/Hela-E2F7-ChIP-Seq(GSE32673)/Homer	VDTTTCCCGCCA	1	-1.503e-01	1.0000	2.0	0.40%	151.0	0.70%
Pbx3(Homeobox)/GM12878-PBX3-ChIP-Seq(GSE32465)/Homer	SCTGTCAMTCAN	1	-1.481e-01	1.0000	8.0	1.62%	479.3	2.23%
HIF2a(bHLH)/785_O-HIF2a-ChIP-Seq(GSE34871)/Homer	GCACGTACCC	1	-1.471e-01	1.0000	9.0	1.82%	531.9	2.48%
Brachyury(T-box)/Mesoendoderm-Brachyury-ChIP-exo(GSE54963)/Homer	ANTTMRCASBNNNGTGYKAAN	1	-1.464e-01	1.0000	8.0	1.62%	480.6	2.24%
Sox17(HMG)/Endoderm-Sox17-ChIP-Seq(GSE61475)/Homer	CCATTGTTYB	1	-1.404e-01	1.0000	28.0	5.66%	1464.1	6.82%
Pax7(Paired,Homeobox)/Myoblast-Pax7-ChIP-Seq(GSE25064)/Homer	TAATCAATTA	1	-1.336e-01	1.0000	1.0	0.20%	90.3	0.42%
KLF10(Zf)/HEK293-KLF10.GFP-ChIP-Seq(GSE58341)/Homer	GGGGGTGTGTCC	1	-1.262e-01	1.0000	22.0	4.44%	1191.2	5.55%
E-box(bHLH)/Promoter/Homer	SSGGTCACGTGA	1	-1.237e-01	1.0000	2.0	0.40%	160.4	0.75%
Elk4(ETS)/Hela-Elk4-ChIP-Seq(GSE31477)/Homer	NRYTTCCGGY	1	-1.235e-01	1.0000	43.0	8.69%	2190.2	10.20%
Sp1(Zf)/Promoter/Homer	GGCCCCGCCCCC	1	-1.232e-01	1.0000	9.0	1.82%	547.4	2.55%
Sox4(HMG)/proB-Sox4-ChIP-Seq(GSE50066)/Homer	YCTTTGTTCC	1	-1.194e-01	1.0000	33.0	6.67%	1725.6	8.04%
Sox3(HMG)/NPC-Sox3-ChIP-Seq(GSE33059)/Homer	CCWTTGTY	1	-1.186e-01	1.0000	77.0	15.56%	3763.7	17.53%
Bcl6(Zf)/Liver-Bcl6-ChIP-Seq(GSE31578)/Homer	NNNCTTTCCAGGAAA	1	-1.112e-01	1.0000	55.0	11.11%	2766.7	12.88%
IRF2(IRF)/Erythroblas-IRF2-ChIP-Seq(GSE36985)/Homer	GAAASYGAAASY	1	-1.089e-01	1.0000	9.0	1.82%	558.4	2.60%
IRF1(IRF)/PBMC-IRF1-ChIP-Seq(GSE43036)/Homer	GAAAGTGAAAGT	1	-1.084e-01	1.0000	11.0	2.22%	662.6	3.09%
Lhx3(Homeobox)/Neuron-Lhx3-ChIP-Seq(GSE31456)/Homer	ADBTAATTAR	1	-1.063e-01	1.0000	58.0	11.72%	2913.2	13.57%
HNF1b(Homeobox)/PDAC-HNF1B-ChIP-Seq(GSE64557)/Homer	GTTAATNATTAA	1	-1.059e-01	1.0000	2.0	0.40%	168.5	0.78%
CTCF(Zf)/CD4+-CTCF-ChIP-Seq(Barski_et_al.)/Homer	AYAGTGCCMYCTRGTGGCCA	1	-1.029e-01	1.0000	11.0	2.22%	667.9	3.11%
Stat3+il21(Stat)/CD4-Stat3-ChIP-Seq(GSE19198)/Homer	SVYTTCCNGGAARB	1	-1.017e-01	1.0000	27.0	5.45%	1461.0	6.80%
Sox10(HMG)/SciaticNerve-Sox3-ChIP-Seq(GSE35132)/Homer	CCWTTGTYYB	1	-9.639e-02	1.0000	72.0	14.55%	3576.1	16.65%
Tbox:Smad(T-box,MAD)/ESCd5-Smad2_3-ChIP-Seq(GSE29422)/Homer	AGGTGHCAGACA	1	-9.428e-02	1.0000	6.0	1.21%	409.9	1.91%
EKLF(Zf)/Erythrocyte-Klf1-ChIP-Seq(GSE20478)/Homer	NWGGGTGTGGCY	1	-9.274e-02	1.0000	7.0	1.41%	465.4	2.17%
bZIP:IRF(bZIP,IRF)/Th17-BatF-ChIP-Seq(GSE39756)/Homer	NAGTTTCABTHTGACTNW	1	-9.105e-02	1.0000	17.0	3.43%	984.2	4.58%
Slug(Zf)/Mesoderm-Snai2-ChIP-Seq(GSE61475)/Homer	SNGCACCTGCHS	1	-9.097e-02	1.0000	22.0	4.44%	1232.5	5.74%
PBX1(Homeobox)/MCF7-PBX1-ChIP-Seq(GSE28007)/Homer	GSCTGTCACTCA	1	-8.886e-02	1.0000	2.0	0.40%	177.7	0.83%
ELF1(ETS)/Jurkat-ELF1-ChIP-Seq(SRA014231)/Homer	AVCCGGAAGT	1	-8.788e-02	1.0000	42.0	8.48%	2198.5	10.24%
TR4(NR),DR1/Hela-TR4-ChIP-Seq(GSE24685)/Homer	GAGGTCAAAGGTCA	1	-8.546e-02	1.0000	2.0	0.40%	179.9	0.84%
GFY(?)/Promoter/Homer	ACTACAATTCCC	1	-8.398e-02	1.0000	1.0	0.20%	109.8	0.51%
Bach1(bZIP)/K562-Bach1-ChIP-Seq(GSE31477)/Homer	AWWNTGCTGAGTCAT	1	-8.380e-02	1.0000	2.0	0.40%	180.6	0.84%
Mouse_Recombination_Hotspot(Zf)/Testis-DMC1-ChIP-Seq(GSE24438)/Homer	ACTYKNATTCGTGNTACTTC	1	-7.626e-02	1.0000	1.0	0.20%	113.9	0.53%
PU.1(ETS)/ThioMac-PU.1-ChIP-Seq(GSE21512)/Homer	AGAGGAAGTG	1	-7.248e-02	1.0000	51.0	10.30%	2653.8	12.36%
ZNF519(Zf)/HEK293-ZNF519.GFP-ChIP-Seq(GSE58341)/Homer	GAGSCCGAGC	1	-7.200e-02	1.0000	6.0	1.21%	429.1	2.00%
ETS(ETS)/Promoter/Homer	AACCGGAAGT	1	-6.951e-02	1.0000	27.0	5.45%	1511.9	7.04%
USF1(bHLH)/GM12878-Usf1-ChIP-Seq(GSE32465)/Homer	SGTCACGTGR	1	-6.890e-02	1.0000	18.0	3.64%	1065.4	4.96%
Pknox1(Homeobox)/ES-Prep1-ChIP-Seq(GSE63282)/Homer	SCTGTCAVTCAV	1	-6.453e-02	1.0000	6.0	1.21%	437.0	2.04%
OCT:OCT(POU,Homeobox)/NPC-OCT6-ChIP-Seq(GSE43916)/Homer	YATGCATATRCATRT	1	-6.294e-02	1.0000	1.0	0.20%	121.9	0.57%
HOXA9(Homeobox)/HSC-Hoxa9-ChIP-Seq(GSE33509)/Homer	GGCCATAAATCA	1	-6.218e-02	1.0000	24.0	4.85%	1377.7	6.42%
Lhx2(Homeobox)/HFSC-Lhx2-ChIP-Seq(GSE48068)/Homer	TAATTAGN	1	-6.195e-02	1.0000	32.0	6.46%	1770.8	8.25%
Zic3(Zf)/mES-Zic3-ChIP-Seq(GSE37889)/Homer	GGCCYCCTGCTGDGH	1	-6.036e-02	1.0000	30.0	6.06%	1676.4	7.81%
Mef2a(MADS)/HL1-Mef2a.biotin-ChIP-Seq(GSE21529)/Homer	CYAAAAATAG	1	-6.028e-02	1.0000	23.0	4.65%	1331.1	6.20%
Nkx2.2(Homeobox)/NPC-Nkx2.2-ChIP-Seq(GSE61673)/Homer	BTBRAGTGSN	1	-5.134e-02	1.0000	77.0	15.56%	3924.0	18.27%
PR(NR)/T47D-PR-ChIP-Seq(GSE31130)/Homer	VAGRACAKNCTGTBC	1	-5.063e-02	1.0000	91.0	18.38%	4572.0	21.29%
Mef2c(MADS)/GM12878-Mef2c-ChIP-Seq(GSE32465)/Homer	DCYAAAAATAGM	1	-4.952e-02	1.0000	25.0	5.05%	1454.1	6.77%
Nkx6.1(Homeobox)/Islet-Nkx6.1-ChIP-Seq(GSE40975)/Homer	GKTAATGR	1	-4.818e-02	1.0000	93.0	18.79%	4672.2	21.76%
EWS:FLI1-fusion(ETS)/SK_N_MC-EWS:FLI1-ChIP-Seq(SRA014231)/Homer	VACAGGAAAT	1	-4.580e-02	1.0000	54.0	10.91%	2868.3	13.36%
Mef2b(MADS)/HEK293-Mef2b.V5-ChIP-Seq(GSE67450)/Homer	GCTATTTTTGGM	1	-4.411e-02	1.0000	44.0	8.89%	2397.5	11.16%
Elk1(ETS)/Hela-Elk1-ChIP-Seq(GSE31477)/Homer	HACTTCCGGY	1	-4.104e-02	1.0000	42.0	8.48%	2311.0	10.76%
SF1(NR)/H295R-Nr5a1-ChIP-Seq(GSE44220)/Homer	CAAGGHCANV	1	-3.891e-02	1.0000	12.0	2.42%	809.3	3.77%
ERG(ETS)/VCaP-ERG-ChIP-Seq(GSE14097)/Homer	ACAGGAAGTG	1	-3.410e-02	1.0000	140.0	28.28%	6870.6	31.99%
ZBTB12(Zf)/HEK293-ZBTB12.GFP-ChIP-Seq(GSE58341)/Homer	NGNTCTAGAACCNGV	1	-3.051e-02	1.0000	8.0	1.62%	607.3	2.83%
Bapx1(Homeobox)/VertebralCol-Bapx1-ChIP-Seq(GSE36672)/Homer	TTRAGTGSYK	1	-2.803e-02	1.0000	78.0	15.76%	4075.8	18.98%
ETS:RUNX(ETS,Runt)/Jurkat-RUNX1-ChIP-Seq(GSE17954)/Homer	RCAGGATGTGGT	1	-2.718e-02	1.0000	9.0	1.82%	673.4	3.14%
Brn2(POU,Homeobox)/NPC-Brn2-ChIP-Seq(GSE35496)/Homer	ATGAATATTC	1	-2.384e-02	1.0000	1.0	0.20%	162.6	0.76%
TCFL2(HMG)/K562-TCF7L2-ChIP-Seq(GSE29196)/Homer	ACWTCAAAGG	1	-2.071e-02	1.0000	1.0	0.20%	168.1	0.78%
STAT1(Stat)/HelaS3-STAT1-ChIP-Seq(GSE12782)/Homer	NATTTCCNGGAAAT	1	-1.591e-02	1.0000	6.0	1.21%	534.1	2.49%
Nkx3.1(Homeobox)/LNCaP-Nkx3.1-ChIP-Seq(GSE28264)/Homer	AAGCACTTAA	1	-1.529e-02	1.0000	89.0	17.98%	4687.7	21.83%
Oct4:Sox17(POU,Homeobox,HMG)/F9-Sox17-ChIP-Seq(GSE44553)/Homer	CCATTGTATGCAAAT	1	-1.430e-02	1.0000	2.0	0.40%	269.4	1.25%
STAT5(Stat)/mCD4+-Stat5-ChIP-Seq(GSE12346)/Homer	RTTTCTNAGAAA	1	-1.402e-02	1.0000	7.0	1.41%	604.1	2.81%
MYB(HTH)/ERMYB-Myb-ChIPSeq(GSE22095)/Homer	GGCVGTTR	1	-1.017e-02	1.0000	80.0	16.16%	4328.6	20.16%
SPDEF(ETS)/VCaP-SPDEF-ChIP-Seq(SRA014231)/Homer	ASWTCCTGBT	1	-9.436e-03	1.0000	60.0	12.12%	3384.7	15.76%
Pit1(Homeobox)/GCrat-Pit1-ChIP-Seq(GSE58009)/Homer	ATGMATATDC	1	-9.319e-03	1.0000	25.0	5.05%	1636.3	7.62%
Nkx2.5(Homeobox)/HL1-Nkx2.5.biotin-ChIP-Seq(GSE21529)/Homer	RRSCACTYAA	1	-8.098e-03	1.0000	82.0	16.57%	4456.6	20.75%
Fli1(ETS)/CD8-FLI-ChIP-Seq(GSE20898)/Homer	NRYTTCCGGH	1	-5.353e-03	1.0000	96.0	19.39%	5175.4	24.10%
Barx1(Homeobox)/Stomach-Barx1.3xFlag-ChIP-Seq(GSE69483)/Homer	AAACMATTAN	1	-5.188e-03	1.0000	9.0	1.82%	795.1	3.70%
NFkB-p50,p52(RHD)/Monocyte-p50-ChIP-Chip(Schreiber_et_al.)/Homer	GGGGGAATCCCC	1	-4.970e-03	1.0000	1.0	0.20%	229.9	1.07%
PRDM1(Zf)/Hela-PRDM1-ChIP-Seq(GSE31477)/Homer	ACTTTCACTTTC	1	-4.370e-03	1.0000	18.0	3.64%	1329.3	6.19%
EWS:ERG-fusion(ETS)/CADO_ES1-EWS:ERG-ChIP-Seq(SRA014231)/Homer	ATTTCCTGTN	1	-4.361e-03	1.0000	62.0	12.53%	3582.5	16.68%
Etv2(ETS)/ES-ER71-ChIP-Seq(GSE59402)/Homer(0.967)	NNAYTTCCTGHN	1	-4.079e-03	1.0000	86.0	17.37%	4743.4	22.09%
HIF-1a(bHLH)/MCF7-HIF1a-ChIP-Seq(GSE28352)/Homer	TACGTGCV	1	-3.943e-03	1.0000	3.0	0.61%	412.0	1.92%
Tbx20(T-box)/Heart-Tbx20-ChIP-Seq(GSE29636)/Homer	GGTGYTGACAGS	1	-3.471e-03	1.0000	4.0	0.81%	493.5	2.30%
BMYB(HTH)/Hela-BMYB-ChIP-Seq(GSE27030)/Homer	NHAACBGYYV	1	-2.782e-03	1.0000	62.0	12.53%	3638.0	16.94%
ELF5(ETS)/T47D-ELF5-ChIP-Seq(GSE30407)/Homer	ACVAGGAAGT	1	-2.595e-03	1.0000	52.0	10.51%	3152.8	14.68%
EHF(ETS)/LoVo-EHF-ChIP-Seq(GSE49402)/Homer	AVCAGGAAGT	1	-1.609e-03	1.0000	90.0	18.18%	5058.9	23.56%
ZNF675(Zf)/HEK293-ZNF675.GFP-ChIP-Seq(GSE58341)/Homer	ARGAGGMCAAAATGW	1	-1.343e-03	1.0000	1.0	0.20%	285.1	1.33%
ELF3(ETS)/PDAC-ELF3-ChIP-Seq(GSE64557)/Homer	ANCAGGAAGT	1	-9.260e-04	1.0000	53.0	10.71%	3317.2	15.45%
GABPA(ETS)/Jurkat-GABPa-ChIP-Seq(GSE17954)/Homer	RACCGGAAGT	1	-8.460e-04	1.0000	72.0	14.55%	4270.3	19.88%
AMYB(HTH)/Testes-AMYB-ChIP-Seq(GSE44588)/Homer	TGGCAGTTGG	1	-6.910e-04	1.0000	62.0	12.53%	3800.5	17.70%
ETV1(ETS)/GIST48-ETV1-ChIP-Seq(GSE22441)/Homer	AACCGGAAGT	1	-5.640e-04	1.0000	107.0	21.62%	5997.8	27.93%
Ets1-distal(ETS)/CD4+-PolII-ChIP-Seq(Barski_et_al.)/Homer	MACAGGAAGT	1	-5.060e-04	1.0000	27.0	5.45%	2012.1	9.37%
ETS1(ETS)/Jurkat-ETS1-ChIP-Seq(GSE17954)/Homer	ACAGGAAGTG	1	-6.400e-05	1.0000	81.0	16.36%	4996.6	23.27%
E2F(E2F)/Hela-CellCycle-Expression/Homer	TTSGCGCGAAAA	1	0.000e+00	1.0000	0.0	0.00%	71.9	0.33%
GATA3(Zf),DR8/iTreg-Gata3-ChIP-Seq(GSE20898)/Homer	AGATSTNDNNDSAGATAASN	1	0.000e+00	1.0000	0.0	0.00%	117.1	0.55%
GFX(?)/Promoter/Homer	ATTCTCGCGAGA	1	0.000e+00	1.0000	0.0	0.00%	44231	0.02%
GFY-Staf(?,Zf)/Promoter/Homer	RACTACAATTCCCAGAAKGC	1	0.000e+00	1.0000	0.0	0.00%	59.6	0.28%
OCT:OCT(POU,Homeobox,IR1)/NPC-Brn2-ChIP-Seq(GSE35496)/Homer	ATGAATWATTCATGA	1	0.000e+00	1.0000	0.0	0.00%	33.3	0.15%
OCT:OCT(POU,Homeobox)/NPC-Brn1-ChIP-Seq(GSE35496)/Homer	ATGAATATTCATGAG	1	0.000e+00	1.0000	0.0	0.00%	44367	0.10%
Pax7(Paired,Homeobox),long/Myoblast-Pax7-ChIP-Seq(GSE25064)/Homer	TAATCHGATTAC	1	0.000e+00	1.0000	0.0	0.00%	44252	0.12%
RARg(NR)/ES-RARg-ChIP-Seq(GSE30538)/Homer	AGGTCAAGGTCA	1	0.000e+00	1.0000	0.0	0.00%	42.7	0.20%
REST-NRSF(Zf)/Jurkat-NRSF-ChIP-Seq/Homer	GGMGCTGTCCATGGTGCTGA	1	0.000e+00	1.0000	0.0	0.00%	44446	0.04%
Ronin(THAP)/ES-Thap11-ChIP-Seq(GSE51522)/Homer	RACTACAACTCCCAGVAKGC	1	0.000e+00	1.0000	0.0	0.00%	44346	0.14%
T1ISRE(IRF)/ThioMac-Ifnb-Expression/Homer	ACTTTCGTTTCT	1	0.000e+00	1.0000	0.0	0.00%	34.9	0.16%
ZBTB33(Zf)/GM12878-ZBTB33-ChIP-Seq(GSE32465)/Homer	GGVTCTCGCGAGAAC	1	0.000e+00	1.0000	0.0	0.00%	44369	0.11%
ZFP3(Zf)/HEK293-ZFP3.GFP-ChIP-Seq(GSE58341)/Homer	GGGTTTTGAAGGATGARTAGGAGTT	1	0.000e+00	1.0000	0.0	0.00%	44288	0.01%
ZNF16(Zf)/HEK293-ZNF16.GFP-ChIP-Seq(GSE58341)/Homer	MACCTTCYATGGCTCCCTAKTGCCY	1	0.000e+00	1.0000	0.0	0.00%	44328	0.06%
ZNF382(Zf)/HEK293-ZNF382.GFP-ChIP-Seq(GSE58341)/Homer	GNCTGTASTRNTGBCTCHTT	1	0.000e+00	1.0000	0.0	0.00%	66.6	0.31%
