# Supplementary material for: Sequential drug treatment targeting cell cycle and cell fate regulatory programs blocks non-genetic cancer evolution in acute lymphoblastic leukemia
Source: Genome Biol. 2024 May 31;25:143. doi: 10.1186/s13059-024-03260-4 (PMC11143599; doi:10.1186/s13059-024-03260-4)
Supplement: Supplementary file 6 — Additional file 6. Table S6 Primer and antibody summary. List of RT-qPCR primers and antibodies used in the study. [file 13059_2024_3260_MOESM6_ESM.xlsx]

## Sheet: primers
Table S6. List of RT-qPCR primers and antibodies
qPCR primers	sequence	Company	Reference
L1 ORF1_FW	TGGCCCCCACTCTCTTCT	INTEGRATED DNA TECHNOLOGIES, BVBA.	225137672
L1 ORF1_RV	TCAAAGGAAAGCCCATCAGACTA	INTEGRATED DNA TECHNOLOGIES, BVBA.	225137673
GAPDH_FW	CGACCACTTTGTCAAGCTCA	INTEGRATED DNA TECHNOLOGIES, BVBA.	225137676
GAPDH_RV	AGGGGTCTACATGGCAACTG	INTEGRATED DNA TECHNOLOGIES, BVBA.	225137677
cGAS_FW	GCCGCCGTGGAGATATCAT	INTEGRATED DNA TECHNOLOGIES, BVBA.	225137678
cGAS_RV	GGCGGTTTTGGAGAAGTTGA	INTEGRATED DNA TECHNOLOGIES, BVBA.	225137679
STING_FW	ATATCTGCGGCTGATCCTGC	INTEGRATED DNA TECHNOLOGIES, BVBA.	225137680
STING_RV	TTGTAAGTTCGAATCCGGGC	INTEGRATED DNA TECHNOLOGIES, BVBA.	225137681
HMGB2 _FW	TTT GCT GAT TCT GTG TTT GGC	INTEGRATED DNA TECHNOLOGIES, BVBA.	226155291
HMGB2 _RV	TTG GTA TCT ACG GCC TGG A	INTEGRATED DNA TECHNOLOGIES, BVBA.	226155292
SNHG3_FW	ATG TCC AGT GCT ATC CTT ATG C	INTEGRATED DNA TECHNOLOGIES, BVBA.	226155306
SNHG3_RV	GCT CTG ATA AAG CGC ACA AG	INTEGRATED DNA TECHNOLOGIES, BVBA.	226155307
HSPB1_FW	GGA GGA AGA GGA GGA AGG TT	INTEGRATED DNA TECHNOLOGIES, BVBA.	226155321
HSPB1_RV	CTT CTG TAG GAT GGT AGC ACA C	INTEGRATED DNA TECHNOLOGIES, BVBA.	226155322
GADD45_FW	CTG GCT GAC TCT GCT CT	INTEGRATED DNA TECHNOLOGIES, BVBA.	226155318
GADD45_RV	TCA AAC GGG TCA TTG CCA T	INTEGRATED DNA TECHNOLOGIES, BVBA.	226155319
BCL6_FW	CAA AGA ATC CTC ACT CCC TAC G	INTEGRATED DNA TECHNOLOGIES, BVBA.	226155312
BCL6_RV	GAT ACC TCG CCC ATG TTC TG	INTEGRATED DNA TECHNOLOGIES, BVBA.	226155313
SDCBP_FW	GAC GGA AAT GCA GGT TAC ACT	INTEGRATED DNA TECHNOLOGIES, BVBA.	226155309
SDCBP_RV	AGA AGC CCT ATC CCT GTG AA	INTEGRATED DNA TECHNOLOGIES, BVBA.	226155310
PDGF-A _FW	GGA GAT TAA TCA CTG GAA CCC A	INTEGRATED DNA TECHNOLOGIES, BVBA.	226155315
PDGF-A _RV	CAC TGC GTG CTG GTG AC	INTEGRATED DNA TECHNOLOGIES, BVBA.	226155316
SOCS1_FW	GGA GGA AGA GGA GGA AGG TT	INTEGRATED DNA TECHNOLOGIES, BVBA.	226155320
SOCS1_RV	CTT CTG TAG GAT GGT AGC ACA C	INTEGRATED DNA TECHNOLOGIES, BVBA.	226155321

## Sheet: Antibody
AB	Company	Clone	Species	Cat#
gH2AX	Cell signaling technology	2OE3	Rabbit monoclonal	9718S
pH3S10	Upstate	JBW301	mouse monoclonal	05-636
pY15-CDK2	Cell signaling technology	C10A11	Rabbit monoclonal	4539S
Cyclin E	Santa Cruz Biotechnology	HE12	mouse monoclonal	sc-247
GAPDH	Santa Cruz Biotechnology	A0515	Rabbit polyclonal	sc-25778
RUNX1	Abcam		Rabbit polyclonal	ab23980
PARP	Santa Cruz Biotech.	F2	mouse monoclonal	SC8007
β-actin	Abcam		HRP conjugated mouse	AB20272
Cyclin B	Millipore		mouse monoclonal	05-373
Tubulin	SCB		mouse monoclonal	sc-17788
Ubiquitin	Cell signaling technology	P37	Rabbit polyclonal	3933
CD34 VioBlue	Miltenyi Biotec	REA1164	recombinant human IgG1	130-124-459
CD19 VioBlue	Miltenyi Biotec	REA675	recombinant human IgG1	130-120-117
PE- pre-BCR	BioLegend	HSL2	mouse monoclonal	347904
BCL6 Alexa Fluor 647	Cell signaling technology	D4I2V	Rabbit monoclonal	41194
APC-hCD45	BD Bioscience		mouse monoclonal	340943
